# Supplementary material for: Computational Prediction of Protein-Protein Interactions in Leishmania Predicted Proteomes
Source: PLoS One. 2012 Dec 10;7(12):e51304. doi: 10.1371/journal.pone.0051304 (PMC3519578; doi:10.1371/journal.pone.0051304)
Supplement: Table S1 — Leishmania braziliensis PPI network. Description of all predicted protein interactions and their confidence scores for L. braziliensis predicted proteome. (TXT) [file pone.0051304.s001.txt]

Title: Leishmania braziliensis PPI network
protA	protB	vl_combined
LbrM01_V2.0030	LbrM07_V2.1200	0.260231
LbrM01_V2.0030	LbrM08_V2.0030	0.266043
LbrM01_V2.0030	LbrM17_V2.1030	0.132288
LbrM01_V2.0030	LbrM20_V2.0160	0.165097
LbrM01_V2.0030	LbrM20_V2.0580	0.144746
LbrM01_V2.0030	LbrM21_V2.1490	0.123675
LbrM01_V2.0030	LbrM29_V2.0130	0.312033
LbrM01_V2.0030	LbrM30_V2.3340	0.338228
LbrM01_V2.0030	LbrM32_V2.1350	0.29022
LbrM01_V2.0030	LbrM34_V2.3310	0.125004
LbrM01_V2.0030	LbrM34_V2.4340	0.17777
LbrM01_V2.0030	LbrM35_V2.0650	0.211686
LbrM01_V2.0060	LbrM02_V2.0290	0.208249
LbrM01_V2.0060	LbrM04_V2.0530	0.169039
LbrM01_V2.0060	LbrM05_V2.0030	0.251226
LbrM01_V2.0060	LbrM07_V2.0620	0.252099
LbrM01_V2.0060	LbrM07_V2.0780	0.236641
LbrM01_V2.0060	LbrM09_V2.0980	0.187533
LbrM01_V2.0060	LbrM09_V2.1130	0.196386
LbrM01_V2.0060	LbrM10_V2.1010	0.236767
LbrM01_V2.0060	LbrM10_V2.1270	0.13108
LbrM01_V2.0060	LbrM11_V2.0970	0.238841
LbrM01_V2.0060	LbrM13_V2.1470	0.262012
LbrM01_V2.0060	LbrM17_V2.0080	0.259527
LbrM01_V2.0060	LbrM17_V2.0090	0.318592
LbrM01_V2.0060	LbrM18_V2.0830	0.257525
LbrM01_V2.0060	LbrM18_V2.0950	0.217742
LbrM01_V2.0060	LbrM18_V2.1230	0.212807
LbrM01_V2.0060	LbrM19_V2.0570	0.21802
LbrM01_V2.0060	LbrM20_V2.2460	0.143818
LbrM01_V2.0060	LbrM20_V2.3890	0.249767
LbrM01_V2.0060	LbrM21_V2.0870	0.188576
LbrM01_V2.0060	LbrM21_V2.1920	0.206632
LbrM01_V2.0060	LbrM22_V2.0650	0.0890512
LbrM01_V2.0060	LbrM25_V2.1530	0.203778
LbrM01_V2.0060	LbrM25_V2.2050	0.331189
LbrM01_V2.0060	LbrM25_V2.2330	0.471441
LbrM01_V2.0060	LbrM26_V2.0300	0.0931844
LbrM01_V2.0060	LbrM27_V2.0850	0.165016
LbrM01_V2.0060	LbrM27_V2.2520	0.27181
LbrM01_V2.0060	LbrM29_V2.0940	0.254107
LbrM01_V2.0060	LbrM29_V2.2180	0.288226
LbrM01_V2.0060	LbrM29_V2.2670	0.137308
LbrM01_V2.0060	LbrM30_V2.2320	0.0992057
LbrM01_V2.0060	LbrM31_V2.2550	0.24209
LbrM01_V2.0060	LbrM31_V2.3150	0.332333
LbrM01_V2.0060	LbrM32_V2.0600	0.128655
LbrM01_V2.0060	LbrM32_V2.2240	0.15034
LbrM01_V2.0060	LbrM32_V2.3400	0.135121
LbrM01_V2.0060	LbrM32_V2.4110	0.260425
LbrM01_V2.0060	LbrM33_V2.2110	0.134323
LbrM01_V2.0060	LbrM33_V2.3020	0.195348
LbrM01_V2.0060	LbrM34_V2.0170	0.264027
LbrM01_V2.0060	LbrM34_V2.5160	0.125448
LbrM01_V2.0060	LbrM35_V2.0270	0.333141
LbrM01_V2.0060	LbrM35_V2.0680	0.237819
LbrM01_V2.0060	LbrM35_V2.3210	0.142497
LbrM01_V2.0060	LbrM35_V2.6570	0.200845
LbrM01_V2.0080	LbrM03_V2.0510	0.439001
LbrM01_V2.0080	LbrM04_V2.0500	0.213718
LbrM01_V2.0080	LbrM04_V2.1170	0.317663
LbrM01_V2.0080	LbrM05_V2.0520	0.22746
LbrM01_V2.0080	LbrM06_V2.0620	0.512283
LbrM01_V2.0080	LbrM06_V2.0850	0.340833
LbrM01_V2.0080	LbrM07_V2.0660	0.259484
LbrM01_V2.0080	LbrM08_V2.0590	0.140393
LbrM01_V2.0080	LbrM11_V2.0370	0.912163
LbrM01_V2.0080	LbrM11_V2.0800	0.151246
LbrM01_V2.0080	LbrM12_V2.0490	0.213392
LbrM01_V2.0080	LbrM13_V2.1540	0.160023
LbrM01_V2.0080	LbrM14_V2.1330	0.379995
LbrM01_V2.0080	LbrM14_V2.1360	0.144559
LbrM01_V2.0080	LbrM15_V2.0090	0.166177
LbrM01_V2.0080	LbrM15_V2.1060	0.262739
LbrM01_V2.0080	LbrM16_V2.0600	0.164683
LbrM01_V2.0080	LbrM17_V2.0330	0.18748
LbrM01_V2.0080	LbrM17_V2.0790	0.157237
LbrM01_V2.0080	LbrM17_V2.0800	0.175257
LbrM01_V2.0080	LbrM17_V2.0880	0.183554
LbrM01_V2.0080	LbrM17_V2.1530	0.178729
LbrM01_V2.0080	LbrM18_V2.0760	0.377776
LbrM01_V2.0080	LbrM19_V2.0670	0.253707
LbrM01_V2.0080	LbrM19_V2.1820	0.155128
LbrM01_V2.0080	LbrM20_V2.0020	0.154203
LbrM01_V2.0080	LbrM20_V2.0030	0.181146
LbrM01_V2.0080	LbrM20_V2.0160	0.191526
LbrM01_V2.0080	LbrM20_V2.0500	0.303529
LbrM01_V2.0080	LbrM20_V2.0540	0.536594
LbrM01_V2.0080	LbrM20_V2.1010	0.326222
LbrM01_V2.0080	LbrM20_V2.3330	0.171439
LbrM01_V2.0080	LbrM21_V2.1810	0.345558
LbrM01_V2.0080	LbrM22_V2.0110	0.486829
LbrM01_V2.0080	LbrM22_V2.1440	0.320304
LbrM01_V2.0080	LbrM23_V2.0400	0.161692
LbrM01_V2.0080	LbrM23_V2.0580	0.863791
LbrM01_V2.0080	LbrM23_V2.0800	0.876353
LbrM01_V2.0080	LbrM24_V2.0780	0.165286
LbrM01_V2.0080	LbrM24_V2.0790	0.183408
LbrM01_V2.0080	LbrM24_V2.1690	0.207459
LbrM01_V2.0080	LbrM24_V2.2110	0.34611
LbrM01_V2.0080	LbrM25_V2.0130	0.424373
LbrM01_V2.0080	LbrM25_V2.1150	0.292573
LbrM01_V2.0080	LbrM25_V2.1310	0.299793
LbrM01_V2.0080	LbrM26_V2.0190	0.292488
LbrM01_V2.0080	LbrM26_V2.0350	0.610165
LbrM01_V2.0080	LbrM27_V2.0310	0.716883
LbrM01_V2.0080	LbrM27_V2.0510	0.186728
LbrM01_V2.0080	LbrM27_V2.1010	0.394198
LbrM01_V2.0080	LbrM27_V2.1450	0.180956
LbrM01_V2.0080	LbrM27_V2.1800	0.358746
LbrM01_V2.0080	LbrM27_V2.1920	0.284438
LbrM01_V2.0080	LbrM27_V2.2650	0.503686
LbrM01_V2.0080	LbrM28_V2.2260	0.241458
LbrM01_V2.0080	LbrM28_V2.2620	0.191564
LbrM01_V2.0080	LbrM29_V2.0730	0.252293
LbrM01_V2.0080	LbrM29_V2.2140	0.176357
LbrM01_V2.0080	LbrM29_V2.2280	0.514389
LbrM01_V2.0080	LbrM29_V2.2330	0.172886
LbrM01_V2.0080	LbrM30_V2.0220	0.246717
LbrM01_V2.0080	LbrM30_V2.1870	0.222203
LbrM01_V2.0080	LbrM30_V2.3180	0.177386
LbrM01_V2.0080	LbrM30_V2.3420	0.271922
LbrM01_V2.0080	LbrM31_V2.1280	0.587738
LbrM01_V2.0080	LbrM31_V2.3570	0.33896
LbrM01_V2.0080	LbrM32_V2.3600	0.311463
LbrM01_V2.0080	LbrM33_V2.1160	0.149414
LbrM01_V2.0080	LbrM33_V2.1290	0.185131
LbrM01_V2.0080	LbrM33_V2.1600	0.157364
LbrM01_V2.0080	LbrM33_V2.1830	0.232729
LbrM01_V2.0080	LbrM33_V2.2630	0.272043
LbrM01_V2.0080	LbrM33_V2.2820	0.231384
LbrM01_V2.0080	LbrM33_V2.3000	0.66749
LbrM01_V2.0080	LbrM34_V2.0090	0.358046
LbrM01_V2.0080	LbrM34_V2.0810	0.3486
LbrM01_V2.0080	LbrM34_V2.1140	0.203609
LbrM01_V2.0080	LbrM34_V2.1260	0.214755
LbrM01_V2.0080	LbrM34_V2.1330	0.271102
LbrM01_V2.0080	LbrM34_V2.2630	0.339927
LbrM01_V2.0080	LbrM34_V2.3250	0.147212
LbrM01_V2.0080	LbrM34_V2.3660	0.205573
LbrM01_V2.0080	LbrM35_V2.2580	0.182363
LbrM01_V2.0080	LbrM35_V2.2870	0.241116
LbrM01_V2.0080	LbrM35_V2.3300	0.434543
LbrM01_V2.0080	LbrM35_V2.4230	0.299949
LbrM01_V2.0080	LbrM35_V2.5610	0.428459
LbrM01_V2.0080	LbrM35_V2.5650	0.190002
LbrM01_V2.0120	LbrM04_V2.0960	0.741143
LbrM01_V2.0120	LbrM16_V2.0570	0.849631
LbrM01_V2.0120	LbrM20_V2.1010	0.826908
LbrM01_V2.0120	LbrM22_V2.1170	0.846582
LbrM01_V2.0120	LbrM27_V2.2230	0.85141
LbrM01_V2.0120	LbrM28_V2.0960	0.85689
LbrM01_V2.0120	LbrM34_V2.3850	0.848061
LbrM01_V2.0140	LbrM04_V2.0500	0.25418
LbrM01_V2.0140	LbrM05_V2.0350	0.151844
LbrM01_V2.0140	LbrM05_V2.0980	0.141479
LbrM01_V2.0140	LbrM09_V2.0070	0.199261
LbrM01_V2.0140	LbrM11_V2.0350	0.141302
LbrM01_V2.0140	LbrM12_V2.0240	0.228408
LbrM01_V2.0140	LbrM18_V2.0570	0.200092
LbrM01_V2.0140	LbrM19_V2.0860	0.264858
LbrM01_V2.0140	LbrM20_V2.1010	0.194103
LbrM01_V2.0140	LbrM21_V2.0730	0.238002
LbrM01_V2.0140	LbrM23_V2.0900	0.14024
LbrM01_V2.0140	LbrM25_V2.1310	0.189853
LbrM01_V2.0140	LbrM26_V2.0190	0.221692
LbrM01_V2.0140	LbrM26_V2.0300	0.256769
LbrM01_V2.0140	LbrM27_V2.2210	0.150116
LbrM01_V2.0140	LbrM34_V2.1170	0.248989
LbrM01_V2.0140	LbrM34_V2.1260	0.203103
LbrM01_V2.0210	LbrM07_V2.1110	0.15097
LbrM01_V2.0210	LbrM11_V2.0490	0.416114
LbrM01_V2.0210	LbrM15_V2.0030	0.136423
LbrM01_V2.0210	LbrM29_V2.2180	0.142157
LbrM01_V2.0210	LbrM33_V2.0340	0.181137
LbrM01_V2.0210	LbrM34_V2.0360	0.144367
LbrM01_V2.0210	LbrM35_V2.4430	0.183618
LbrM01_V2.0210	LbrM35_V2.5420	0.186182
LbrM01_V2.0210	LbrM35_V2.7320	0.196356
LbrM01_V2.0280	LbrM14_V2.0810	0.147749
LbrM01_V2.0280	LbrM25_V2.1610	0.182736
LbrM01_V2.0280	LbrM28_V2.0790	0.223557
LbrM01_V2.0280	LbrM33_V2.1970	0.184846
LbrM01_V2.0300	LbrM05_V2.0310	0.227151
LbrM01_V2.0300	LbrM05_V2.0350	0.75621
LbrM01_V2.0300	LbrM16_V2.1600	0.0790392
LbrM01_V2.0300	LbrM20_V2.1290	0.0829119
LbrM01_V2.0300	LbrM30_V2.1130	0.0442407
LbrM01_V2.0300	LbrM32_V2.3600	0.37476
LbrM01_V2.0300	LbrM33_V2.1960	0.263335
LbrM01_V2.0310	LbrM05_V2.1060	0.163753
LbrM01_V2.0310	LbrM18_V2.0370	0.211803
LbrM01_V2.0310	LbrM18_V2.1410	0.214618
LbrM01_V2.0310	LbrM21_V2.2070	0.346162
LbrM01_V2.0310	LbrM22_V2.1120	0.183779
LbrM01_V2.0310	LbrM24_V2.0740	0.176485
LbrM01_V2.0310	LbrM28_V2.1420	0.300083
LbrM01_V2.0310	LbrM28_V2.2890	0.185832
LbrM01_V2.0310	LbrM30_V2.0710	0.208764
LbrM01_V2.0310	LbrM30_V2.1610	0.373877
LbrM01_V2.0310	LbrM35_V2.5180	0.334544
LbrM01_V2.0310	LbrM35_V2.5900	0.196762
LbrM01_V2.0360	LbrM09_V2.0800	0.137081
LbrM01_V2.0360	LbrM09_V2.0920	0.178807
LbrM01_V2.0360	LbrM12_V2.0490	0.170262
LbrM01_V2.0360	LbrM13_V2.1520	0.157727
LbrM01_V2.0360	LbrM15_V2.1440	0.151531
LbrM01_V2.0360	LbrM20_V2.0470	0.457179
LbrM01_V2.0360	LbrM20_V2.0580	0.163087
LbrM01_V2.0360	LbrM20_V2.3010	0.192743
LbrM01_V2.0360	LbrM20_V2.3020	0.140168
LbrM01_V2.0360	LbrM20_V2.3080	0.146196
LbrM01_V2.0360	LbrM20_V2.4460	0.19602
LbrM01_V2.0360	LbrM20_V2.5830	0.175121
LbrM01_V2.0360	LbrM23_V2.1320	0.158705
LbrM01_V2.0360	LbrM25_V2.2330	0.538896
LbrM01_V2.0360	LbrM26_V2.0670	0.133702
LbrM01_V2.0360	LbrM27_V2.0660	0.168489
LbrM01_V2.0360	LbrM27_V2.1370	0.149308
LbrM01_V2.0360	LbrM27_V2.2690	0.13522
LbrM01_V2.0360	LbrM28_V2.0960	0.198802
LbrM01_V2.0360	LbrM30_V2.0220	0.172187
LbrM01_V2.0360	LbrM30_V2.0620	0.249642
LbrM01_V2.0360	LbrM30_V2.1240	0.532574
LbrM01_V2.0360	LbrM30_V2.2590	0.141903
LbrM01_V2.0360	LbrM32_V2.0100	0.411186
LbrM01_V2.0360	LbrM32_V2.0130	0.174745
LbrM01_V2.0360	LbrM32_V2.1100	0.145521
LbrM01_V2.0360	LbrM32_V2.1200	0.164814
LbrM01_V2.0360	LbrM32_V2.3560	0.150983
LbrM01_V2.0360	LbrM33_V2.1960	0.189056
LbrM01_V2.0360	LbrM34_V2.3840	0.156083
LbrM01_V2.0360	LbrM34_V2.4980	0.154045
LbrM01_V2.0360	LbrM35_V2.1010	0.143316
LbrM01_V2.0470	LbrM03_V2.0890	0.444637
LbrM01_V2.0470	LbrM04_V2.0630	0.148044
LbrM01_V2.0470	LbrM04_V2.0780	0.237288
LbrM01_V2.0470	LbrM04_V2.0950	0.620427
LbrM01_V2.0470	LbrM05_V2.0200	0.257791
LbrM01_V2.0470	LbrM05_V2.0470	0.154926
LbrM01_V2.0470	LbrM05_V2.0800	0.241117
LbrM01_V2.0470	LbrM06_V2.0410	0.613904
LbrM01_V2.0470	LbrM06_V2.0940	0.0835662
LbrM01_V2.0470	LbrM07_V2.0570	0.617051
LbrM01_V2.0470	LbrM07_V2.0750	0.648427
LbrM01_V2.0470	LbrM08_V2.0600	0.242859
LbrM01_V2.0470	LbrM09_V2.0920	0.262535
LbrM01_V2.0470	LbrM09_V2.1020	0.278466
LbrM01_V2.0470	LbrM09_V2.1130	0.479677
LbrM01_V2.0470	LbrM09_V2.1140	0.161591
LbrM01_V2.0470	LbrM10_V2.0210	0.417401
LbrM01_V2.0470	LbrM10_V2.0310	0.22586
LbrM01_V2.0470	LbrM11_V2.0090	0.265561
LbrM01_V2.0470	LbrM11_V2.0230	0.170588
LbrM01_V2.0470	LbrM11_V2.0700	0.457338
LbrM01_V2.0470	LbrM11_V2.0760	0.757886
LbrM01_V2.0470	LbrM12_V2.0270	0.235695
LbrM01_V2.0470	LbrM13_V2.0380	0.683319
LbrM01_V2.0470	LbrM13_V2.0900	0.374953
LbrM01_V2.0470	LbrM13_V2.1000	0.4221
LbrM01_V2.0470	LbrM13_V2.1520	0.153841
LbrM01_V2.0470	LbrM15_V2.0260	0.276307
LbrM01_V2.0470	LbrM15_V2.0990	0.717573
LbrM01_V2.0470	LbrM15_V2.1380	0.384571
LbrM01_V2.0470	LbrM16_V2.0150	0.624151
LbrM01_V2.0470	LbrM16_V2.0480	0.516605
LbrM01_V2.0470	LbrM16_V2.1450	0.255936
LbrM01_V2.0470	LbrM17_V2.0090	0.198332
LbrM01_V2.0470	LbrM17_V2.1410	0.431109
LbrM01_V2.0470	LbrM17_V2.1500	0.147227
LbrM01_V2.0470	LbrM18_V2.0700	0.68212
LbrM01_V2.0470	LbrM18_V2.0870	0.227446
LbrM01_V2.0470	LbrM18_V2.0920	0.172614
LbrM01_V2.0470	LbrM18_V2.1310	0.175537
LbrM01_V2.0470	LbrM19_V2.0220	0.362582
LbrM01_V2.0470	LbrM19_V2.0370	0.547711
LbrM01_V2.0470	LbrM19_V2.0410	0.312861
LbrM01_V2.0470	LbrM19_V2.0630	0.286799
LbrM01_V2.0470	LbrM19_V2.0670	0.282266
LbrM01_V2.0470	LbrM19_V2.0860	0.216199
LbrM01_V2.0470	LbrM19_V2.1320	0.393452
LbrM01_V2.0470	LbrM19_V2.1750	0.160308
LbrM01_V2.0470	LbrM19_V2.1820	0.197068
LbrM01_V2.0470	LbrM20_V2.0320	0.411756
LbrM01_V2.0470	LbrM20_V2.0770	0.256097
LbrM01_V2.0470	LbrM20_V2.0830	0.735753
LbrM01_V2.0470	LbrM20_V2.1010	0.411129
LbrM01_V2.0470	LbrM20_V2.1840	0.2078
LbrM01_V2.0470	LbrM20_V2.2340	0.592264
LbrM01_V2.0470	LbrM20_V2.2480	0.466001
LbrM01_V2.0470	LbrM20_V2.2700	0.164632
LbrM01_V2.0470	LbrM20_V2.3950	0.142381
LbrM01_V2.0470	LbrM20_V2.4800	0.250349
LbrM01_V2.0470	LbrM20_V2.5830	0.449294
LbrM01_V2.0470	LbrM20_V2.6060	0.176817
LbrM01_V2.0470	LbrM21_V2.0770	0.504522
LbrM01_V2.0470	LbrM21_V2.1280	0.664225
LbrM01_V2.0470	LbrM21_V2.2070	0.456221
LbrM01_V2.0470	LbrM22_V2.0030	0.680511
LbrM01_V2.0470	LbrM22_V2.0110	0.39047
LbrM01_V2.0470	LbrM22_V2.1440	0.250829
LbrM01_V2.0470	LbrM22_V2.1460	0.363792
LbrM01_V2.0470	LbrM23_V2.0330	0.153984
LbrM01_V2.0470	LbrM24_V2.1350	0.368142
LbrM01_V2.0470	LbrM24_V2.1360	0.165102
LbrM01_V2.0470	LbrM24_V2.2140	0.230727
LbrM01_V2.0470	LbrM24_V2.2160	0.66903
LbrM01_V2.0470	LbrM25_V2.0080	0.180268
LbrM01_V2.0470	LbrM26_V2.0030	0.364802
LbrM01_V2.0470	LbrM26_V2.0130	0.26808
LbrM01_V2.0470	LbrM26_V2.0170	0.786369
LbrM01_V2.0470	LbrM26_V2.0980	0.302271
LbrM01_V2.0470	LbrM26_V2.1840	0.391817
LbrM01_V2.0470	LbrM27_V2.1370	0.163514
LbrM01_V2.0470	LbrM27_V2.1380	0.160671
LbrM01_V2.0470	LbrM27_V2.1520	0.525612
LbrM01_V2.0470	LbrM27_V2.1750	0.464718
LbrM01_V2.0470	LbrM27_V2.1850	0.551367
LbrM01_V2.0470	LbrM27_V2.2430	0.153713
LbrM01_V2.0470	LbrM27_V2.2520	0.346406
LbrM01_V2.0470	LbrM28_V2.2050	0.430836
LbrM01_V2.0470	LbrM28_V2.2510	0.211431
LbrM01_V2.0470	LbrM28_V2.2760	0.150018
LbrM01_V2.0470	LbrM28_V2.2950	0.545624
LbrM01_V2.0470	LbrM29_V2.0070	0.279449
LbrM01_V2.0470	LbrM29_V2.2440	0.685472
LbrM01_V2.0470	LbrM30_V2.0140	0.144588
LbrM01_V2.0470	LbrM30_V2.0560	0.438217
LbrM01_V2.0470	LbrM30_V2.0700	0.153877
LbrM01_V2.0470	LbrM30_V2.1010	0.151377
LbrM01_V2.0470	LbrM30_V2.1420	0.183373
LbrM01_V2.0470	LbrM30_V2.2550	0.193613
LbrM01_V2.0470	LbrM30_V2.3000	0.400129
LbrM01_V2.0470	LbrM30_V2.3120	0.213905
LbrM01_V2.0470	LbrM30_V2.3680	0.827561
LbrM01_V2.0470	LbrM31_V2.0300	0.232767
LbrM01_V2.0470	LbrM31_V2.1820	0.157427
LbrM01_V2.0470	LbrM32_V2.0500	0.743888
LbrM01_V2.0470	LbrM32_V2.0520	0.550291
LbrM01_V2.0470	LbrM32_V2.0960	0.22269
LbrM01_V2.0470	LbrM32_V2.0970	0.727286
LbrM01_V2.0470	LbrM32_V2.1100	0.18197
LbrM01_V2.0470	LbrM32_V2.3430	0.173292
LbrM01_V2.0470	LbrM33_V2.0760	0.710509
LbrM01_V2.0470	LbrM33_V2.0840	0.746372
LbrM01_V2.0470	LbrM33_V2.1290	0.317231
LbrM01_V2.0470	LbrM33_V2.1620	0.441697
LbrM01_V2.0470	LbrM33_V2.2140	0.272511
LbrM01_V2.0470	LbrM33_V2.2190	0.285741
LbrM01_V2.0470	LbrM33_V2.3020	0.451803
LbrM01_V2.0470	LbrM34_V2.0440	0.738521
LbrM01_V2.0470	LbrM34_V2.1260	0.143668
LbrM01_V2.0470	LbrM34_V2.1330	0.340512
LbrM01_V2.0470	LbrM34_V2.1360	0.538312
LbrM01_V2.0470	LbrM34_V2.1800	0.845664
LbrM01_V2.0470	LbrM34_V2.2090	0.289347
LbrM01_V2.0470	LbrM34_V2.2120	0.639399
LbrM01_V2.0470	LbrM34_V2.3200	0.78554
LbrM01_V2.0470	LbrM34_V2.3470	0.194641
LbrM01_V2.0470	LbrM34_V2.4130	0.200718
LbrM01_V2.0470	LbrM34_V2.4980	0.314651
LbrM01_V2.0470	LbrM34_V2.5180	0.23628
LbrM01_V2.0470	LbrM35_V2.0270	0.308881
LbrM01_V2.0470	LbrM35_V2.0400	0.147458
LbrM01_V2.0470	LbrM35_V2.1010	0.186631
LbrM01_V2.0470	LbrM35_V2.1570	0.343854
LbrM01_V2.0470	LbrM35_V2.2180	0.212426
LbrM01_V2.0470	LbrM35_V2.2410	0.203992
LbrM01_V2.0470	LbrM35_V2.3220	0.181035
LbrM01_V2.0470	LbrM35_V2.3290	0.338952
LbrM01_V2.0470	LbrM35_V2.4070	0.226315
LbrM01_V2.0470	LbrM35_V2.4110	0.551813
LbrM01_V2.0470	LbrM35_V2.4150	0.291338
LbrM01_V2.0470	LbrM35_V2.4900	0.403134
LbrM01_V2.0470	LbrM35_V2.5180	0.2713
LbrM01_V2.0470	LbrM35_V2.5370	0.64975
LbrM01_V2.0470	LbrM35_V2.5900	0.179799
LbrM01_V2.0470	LbrM35_V2.6730	0.517683
LbrM01_V2.0500	LbrM03_V2.0170	0.14821
LbrM01_V2.0500	LbrM03_V2.0480	0.199936
LbrM01_V2.0500	LbrM03_V2.0510	0.262529
LbrM01_V2.0500	LbrM05_V2.1200	0.223446
LbrM01_V2.0500	LbrM06_V2.1260	0.138784
LbrM01_V2.0500	LbrM07_V2.0270	0.267479
LbrM01_V2.0500	LbrM08_V2.0900	0.137649
LbrM01_V2.0500	LbrM09_V2.0070	0.216637
LbrM01_V2.0500	LbrM09_V2.1490	0.150339
LbrM01_V2.0500	LbrM10_V2.0640	0.394117
LbrM01_V2.0500	LbrM10_V2.0690	0.144651
LbrM01_V2.0500	LbrM11_V2.0350	0.195511
LbrM01_V2.0500	LbrM12_V2.0080	0.243266
LbrM01_V2.0500	LbrM14_V2.1330	0.327057
LbrM01_V2.0500	LbrM14_V2.1490	0.313624
LbrM01_V2.0500	LbrM15_V2.0410	0.355947
LbrM01_V2.0500	LbrM15_V2.1030	0.139376
LbrM01_V2.0500	LbrM16_V2.0560	0.272509
LbrM01_V2.0500	LbrM16_V2.0590	0.31887
LbrM01_V2.0500	LbrM16_V2.0600	0.283019
LbrM01_V2.0500	LbrM16_V2.0750	0.147292
LbrM01_V2.0500	LbrM17_V2.0590	0.156054
LbrM01_V2.0500	LbrM17_V2.0790	0.188975
LbrM01_V2.0500	LbrM18_V2.0510	0.394101
LbrM01_V2.0500	LbrM18_V2.0640	0.154732
LbrM01_V2.0500	LbrM18_V2.1050	0.335798
LbrM01_V2.0500	LbrM19_V2.0280	0.163162
LbrM01_V2.0500	LbrM19_V2.1110	0.17647
LbrM01_V2.0500	LbrM20_V2.2970	0.174875
LbrM01_V2.0500	LbrM20_V2.5020	0.25465
LbrM01_V2.0500	LbrM21_V2.0310	0.241683
LbrM01_V2.0500	LbrM21_V2.0700	0.248468
LbrM01_V2.0500	LbrM21_V2.0900	0.481864
LbrM01_V2.0500	LbrM22_V2.0110	0.286858
LbrM01_V2.0500	LbrM22_V2.1120	0.193711
LbrM01_V2.0500	LbrM23_V2.1650	0.132919
LbrM01_V2.0500	LbrM24_V2.1690	0.41488
LbrM01_V2.0500	LbrM24_V2.2110	0.188099
LbrM01_V2.0500	LbrM25_V2.0120	0.16684
LbrM01_V2.0500	LbrM25_V2.1100	0.212537
LbrM01_V2.0500	LbrM25_V2.1310	0.145575
LbrM01_V2.0500	LbrM26_V2.1570	0.37136
LbrM01_V2.0500	LbrM26_V2.1730	0.133503
LbrM01_V2.0500	LbrM26_V2.2200	0.178795
LbrM01_V2.0500	LbrM27_V2.0310	0.28684
LbrM01_V2.0500	LbrM27_V2.2610	0.160052
LbrM01_V2.0500	LbrM27_V2.2620	0.169289
LbrM01_V2.0500	LbrM27_V2.2650	0.36372
LbrM01_V2.0500	LbrM27_V2.2750	0.263923
LbrM01_V2.0500	LbrM28_V2.1220	0.158681
LbrM01_V2.0500	LbrM28_V2.1300	0.142714
LbrM01_V2.0500	LbrM28_V2.2560	0.305552
LbrM01_V2.0500	LbrM28_V2.3120	0.243525
LbrM01_V2.0500	LbrM29_V2.1350	0.277951
LbrM01_V2.0500	LbrM29_V2.2330	0.266122
LbrM01_V2.0500	LbrM30_V2.0540	0.221426
LbrM01_V2.0500	LbrM30_V2.0940	0.211159
LbrM01_V2.0500	LbrM30_V2.1190	0.204078
LbrM01_V2.0500	LbrM30_V2.1240	0.306581
LbrM01_V2.0500	LbrM30_V2.2420	0.164436
LbrM01_V2.0500	LbrM30_V2.3070	0.314048
LbrM01_V2.0500	LbrM30_V2.3480	0.172774
LbrM01_V2.0500	LbrM31_V2.0010	0.403955
LbrM01_V2.0500	LbrM31_V2.0100	0.33589
LbrM01_V2.0500	LbrM31_V2.2410	0.292297
LbrM01_V2.0500	LbrM31_V2.3320	0.140523
LbrM01_V2.0500	LbrM32_V2.0530	0.29246
LbrM01_V2.0500	LbrM32_V2.0710	0.16437
LbrM01_V2.0500	LbrM32_V2.1840	0.143543
LbrM01_V2.0500	LbrM33_V2.1020	0.298383
LbrM01_V2.0500	LbrM33_V2.1160	0.848761
LbrM01_V2.0500	LbrM33_V2.1600	0.284467
LbrM01_V2.0500	LbrM33_V2.2210	0.184312
LbrM01_V2.0500	LbrM33_V2.2370	0.220164
LbrM01_V2.0500	LbrM33_V2.2820	0.265507
LbrM01_V2.0500	LbrM34_V2.5210	0.145284
LbrM01_V2.0500	LbrM35_V2.1290	0.220208
LbrM01_V2.0500	LbrM35_V2.1950	0.262768
LbrM01_V2.0500	LbrM35_V2.2580	0.146884
LbrM01_V2.0500	LbrM35_V2.3170	0.294152
LbrM01_V2.0500	LbrM35_V2.3240	0.178144
LbrM01_V2.0500	LbrM35_V2.4420	0.14985
LbrM01_V2.0500	LbrM35_V2.4670	0.449154
LbrM01_V2.0500	LbrM35_V2.5610	0.37368
LbrM01_V2.0500	LbrM35_V2.5670	0.146999
LbrM01_V2.0500	LbrM35_V2.6720	0.381543
LbrM01_V2.0520	LbrM06_V2.0850	0.221598
LbrM01_V2.0520	LbrM13_V2.0240	0.239423
LbrM01_V2.0520	LbrM27_V2.1010	0.184226
LbrM01_V2.0520	LbrM32_V2.0130	0.264907
LbrM01_V2.0520	LbrM34_V2.2630	0.209667
LbrM01_V2.0540	LbrM06_V2.0850	0.324641
LbrM01_V2.0540	LbrM13_V2.0240	0.24217
LbrM01_V2.0540	LbrM26_V2.1570	0.186928
LbrM01_V2.0540	LbrM27_V2.1010	0.278113
LbrM01_V2.0540	LbrM31_V2.1840	0.145957
LbrM01_V2.0540	LbrM32_V2.0130	0.221763
LbrM01_V2.0540	LbrM34_V2.2630	0.311573
LbrM01_V2.0550	LbrM06_V2.0850	0.311424
LbrM01_V2.0550	LbrM13_V2.0240	0.233494
LbrM01_V2.0550	LbrM19_V2.1280	0.167522
LbrM01_V2.0550	LbrM26_V2.1570	0.186016
LbrM01_V2.0550	LbrM27_V2.1010	0.264634
LbrM01_V2.0550	LbrM31_V2.1840	0.151596
LbrM01_V2.0550	LbrM32_V2.0130	0.262611
LbrM01_V2.0550	LbrM34_V2.2630	0.29053
LbrM01_V2.0550	LbrM35_V2.3300	0.141985
LbrM01_V2.0600	LbrM09_V2.0920	0.14724
LbrM01_V2.0600	LbrM20_V2.1010	0.190614
LbrM01_V2.0600	LbrM21_V2.2070	0.168008
LbrM01_V2.0600	LbrM22_V2.0110	0.141745
LbrM01_V2.0600	LbrM26_V2.1840	0.221366
LbrM01_V2.0600	LbrM31_V2.1820	0.190708
LbrM01_V2.0600	LbrM32_V2.0960	0.17125
LbrM01_V2.0690	LbrM08_V2.0500	0.105884
LbrM01_V2.0690	LbrM11_V2.0950	0.246184
LbrM01_V2.0690	LbrM15_V2.1010	0.281649
LbrM01_V2.0690	LbrM20_V2.0580	0.195397
LbrM01_V2.0690	LbrM20_V2.1840	0.16065
LbrM01_V2.0690	LbrM20_V2.3660	0.209183
LbrM01_V2.0690	LbrM20_V2.5560	0.276191
LbrM01_V2.0690	LbrM21_V2.0770	0.196159
LbrM01_V2.0690	LbrM21_V2.0840	0.168359
LbrM01_V2.0690	LbrM26_V2.0980	0.14476
LbrM01_V2.0690	LbrM26_V2.1400	0.361268
LbrM01_V2.0690	LbrM26_V2.2680	0.141382
LbrM01_V2.0690	LbrM28_V2.1220	0.189412
LbrM01_V2.0690	LbrM30_V2.0540	0.184529
LbrM01_V2.0690	LbrM30_V2.0620	0.147959
LbrM01_V2.0690	LbrM30_V2.3000	0.163002
LbrM01_V2.0690	LbrM31_V2.0270	0.14263
LbrM01_V2.0690	LbrM31_V2.2290	0.0735129
LbrM01_V2.0690	LbrM32_V2.1200	0.141034
LbrM01_V2.0690	LbrM32_V2.3060	0.227569
LbrM01_V2.0690	LbrM32_V2.3240	0.181097
LbrM01_V2.0690	LbrM32_V2.3550	0.14487
LbrM01_V2.0690	LbrM32_V2.3600	0.254372
LbrM01_V2.0690	LbrM33_V2.2140	0.182719
LbrM01_V2.0690	LbrM33_V2.2930	0.0974411
LbrM01_V2.0690	LbrM34_V2.0580	0.224776
LbrM01_V2.0690	LbrM34_V2.3470	0.209437
LbrM01_V2.0690	LbrM35_V2.0300	0.201674
LbrM01_V2.0690	LbrM35_V2.3760	0.0585959
LbrM01_V2.0740	LbrM02_V2.0400	0.171395
LbrM01_V2.0740	LbrM03_V2.0890	0.29301
LbrM01_V2.0740	LbrM04_V2.0780	0.20499
LbrM01_V2.0740	LbrM05_V2.0140	0.0558203
LbrM01_V2.0740	LbrM05_V2.0200	0.150878
LbrM01_V2.0740	LbrM05_V2.0360	0.149401
LbrM01_V2.0740	LbrM05_V2.0470	0.156502
LbrM01_V2.0740	LbrM05_V2.0520	0.172767
LbrM01_V2.0740	LbrM07_V2.0570	0.156135
LbrM01_V2.0740	LbrM07_V2.0660	0.187432
LbrM01_V2.0740	LbrM09_V2.0070	0.148341
LbrM01_V2.0740	LbrM09_V2.0670	0.0786151
LbrM01_V2.0740	LbrM09_V2.0920	0.237802
LbrM01_V2.0740	LbrM09_V2.1130	0.209396
LbrM01_V2.0740	LbrM10_V2.0210	0.302353
LbrM01_V2.0740	LbrM11_V2.0090	0.212804
LbrM01_V2.0740	LbrM11_V2.0230	0.154108
LbrM01_V2.0740	LbrM11_V2.0700	0.204328
LbrM01_V2.0740	LbrM11_V2.0760	0.185003
LbrM01_V2.0740	LbrM13_V2.0320	0.0519462
LbrM01_V2.0740	LbrM13_V2.0380	0.15426
LbrM01_V2.0740	LbrM13_V2.0900	0.242631
LbrM01_V2.0740	LbrM14_V2.0460	0.152952
LbrM01_V2.0740	LbrM14_V2.1330	0.159133
LbrM01_V2.0740	LbrM15_V2.0260	0.164338
LbrM01_V2.0740	LbrM15_V2.1380	0.278515
LbrM01_V2.0740	LbrM15_V2.1430	0.207854
LbrM01_V2.0740	LbrM16_V2.0150	0.193086
LbrM01_V2.0740	LbrM16_V2.0590	0.166788
LbrM01_V2.0740	LbrM16_V2.1450	0.160714
LbrM01_V2.0740	LbrM17_V2.1410	0.27059
LbrM01_V2.0740	LbrM18_V2.0110	0.174917
LbrM01_V2.0740	LbrM18_V2.0870	0.206496
LbrM01_V2.0740	LbrM18_V2.0920	0.175397
LbrM01_V2.0740	LbrM19_V2.0220	0.173348
LbrM01_V2.0740	LbrM19_V2.0410	0.197373
LbrM01_V2.0740	LbrM19_V2.1320	0.186771
LbrM01_V2.0740	LbrM20_V2.0580	0.191536
LbrM01_V2.0740	LbrM20_V2.1010	0.199409
LbrM01_V2.0740	LbrM20_V2.1840	0.155456
LbrM01_V2.0740	LbrM20_V2.2170	0.212395
LbrM01_V2.0740	LbrM20_V2.3020	0.147775
LbrM01_V2.0740	LbrM20_V2.3080	0.218441
LbrM01_V2.0740	LbrM20_V2.4800	0.165691
LbrM01_V2.0740	LbrM20_V2.5830	0.355534
LbrM01_V2.0740	LbrM20_V2.6060	0.218336
LbrM01_V2.0740	LbrM21_V2.0770	0.260225
LbrM01_V2.0740	LbrM21_V2.1700	0.125611
LbrM01_V2.0740	LbrM21_V2.2070	0.356505
LbrM01_V2.0740	LbrM22_V2.0110	0.230618
LbrM01_V2.0740	LbrM22_V2.1260	0.173439
LbrM01_V2.0740	LbrM23_V2.1500	0.0793417
LbrM01_V2.0740	LbrM24_V2.0770	0.133627
LbrM01_V2.0740	LbrM24_V2.1330	0.101889
LbrM01_V2.0740	LbrM24_V2.2340	0.167408
LbrM01_V2.0740	LbrM25_V2.0120	0.186157
LbrM01_V2.0740	LbrM25_V2.0190	0.154508
LbrM01_V2.0740	LbrM25_V2.2330	0.176419
LbrM01_V2.0740	LbrM26_V2.0030	0.250065
LbrM01_V2.0740	LbrM26_V2.0170	0.168141
LbrM01_V2.0740	LbrM26_V2.0980	0.262289
LbrM01_V2.0740	LbrM26_V2.1270	0.153444
LbrM01_V2.0740	LbrM26_V2.1400	0.18849
LbrM01_V2.0740	LbrM26_V2.1840	0.217977
LbrM01_V2.0740	LbrM27_V2.1150	0.199757
LbrM01_V2.0740	LbrM27_V2.1750	0.203193
LbrM01_V2.0740	LbrM27_V2.1850	0.30966
LbrM01_V2.0740	LbrM27_V2.2160	0.146734
LbrM01_V2.0740	LbrM27_V2.2520	0.197157
LbrM01_V2.0740	LbrM28_V2.1700	0.0991223
LbrM01_V2.0740	LbrM28_V2.2050	0.144435
LbrM01_V2.0740	LbrM28_V2.2270	0.0622118
LbrM01_V2.0740	LbrM28_V2.2620	0.150545
LbrM01_V2.0740	LbrM28_V2.2950	0.191029
LbrM01_V2.0740	LbrM29_V2.2140	0.230137
LbrM01_V2.0740	LbrM30_V2.0220	0.153531
LbrM01_V2.0740	LbrM30_V2.0560	0.242995
LbrM01_V2.0740	LbrM30_V2.0620	0.164262
LbrM01_V2.0740	LbrM30_V2.1420	0.225723
LbrM01_V2.0740	LbrM30_V2.1840	0.14709
LbrM01_V2.0740	LbrM30_V2.3000	0.23609
LbrM01_V2.0740	LbrM30_V2.3680	0.202944
LbrM01_V2.0740	LbrM31_V2.0170	0.184149
LbrM01_V2.0740	LbrM31_V2.0300	0.253467
LbrM01_V2.0740	LbrM32_V2.0130	0.205575
LbrM01_V2.0740	LbrM32_V2.0470	0.148586
LbrM01_V2.0740	LbrM32_V2.0500	0.166041
LbrM01_V2.0740	LbrM32_V2.2450	0.150895
LbrM01_V2.0740	LbrM32_V2.3560	0.148125
LbrM01_V2.0740	LbrM33_V2.0840	0.162125
LbrM01_V2.0740	LbrM33_V2.1290	0.172834
LbrM01_V2.0740	LbrM33_V2.1620	0.311697
LbrM01_V2.0740	LbrM33_V2.1960	0.187271
LbrM01_V2.0740	LbrM33_V2.1970	0.0859892
LbrM01_V2.0740	LbrM33_V2.2140	0.183256
LbrM01_V2.0740	LbrM33_V2.2190	0.247944
LbrM01_V2.0740	LbrM34_V2.0440	0.176851
LbrM01_V2.0740	LbrM34_V2.1330	0.170564
LbrM01_V2.0740	LbrM34_V2.1610	0.175054
LbrM01_V2.0740	LbrM34_V2.1800	0.147622
LbrM01_V2.0740	LbrM34_V2.2090	0.187403
LbrM01_V2.0740	LbrM34_V2.3010	0.0532011
LbrM01_V2.0740	LbrM34_V2.3470	0.210266
LbrM01_V2.0740	LbrM34_V2.3860	0.223311
LbrM01_V2.0740	LbrM34_V2.5180	0.182022
LbrM01_V2.0740	LbrM35_V2.1010	0.196532
LbrM01_V2.0740	LbrM35_V2.2030	0.15061
LbrM01_V2.0740	LbrM35_V2.3220	0.146971
LbrM01_V2.0740	LbrM35_V2.3290	0.205399
LbrM01_V2.0740	LbrM35_V2.4070	0.16901
LbrM01_V2.0740	LbrM35_V2.4110	0.221243
LbrM01_V2.0740	LbrM35_V2.4150	0.215076
LbrM01_V2.0740	LbrM35_V2.4900	0.267581
LbrM01_V2.0740	LbrM35_V2.5370	0.197513
LbrM01_V2.0740	LbrM35_V2.6730	0.236588
LbrM02_V2.0070	LbrM12_V2.0810	0.113581
LbrM02_V2.0070	LbrM12_V2.0820	0.0877397
LbrM02_V2.0070	LbrM14_V2.0690	0.157761
LbrM02_V2.0070	LbrM16_V2.0550	0.15558
LbrM02_V2.0070	LbrM16_V2.0890	0.0597863
LbrM02_V2.0070	LbrM17_V2.0330	0.0572319
LbrM02_V2.0070	LbrM26_V2.1450	0.0476039
LbrM02_V2.0070	LbrM26_V2.2680	0.179666
LbrM02_V2.0070	LbrM33_V2.1020	0.0628879
LbrM02_V2.0070	LbrM34_V2.5270	0.128251
LbrM02_V2.0140	LbrM18_V2.0870	0.228178
LbrM02_V2.0140	LbrM28_V2.2790	0.20899
LbrM02_V2.0140	LbrM34_V2.3940	0.306325
LbrM02_V2.0290	LbrM03_V2.0890	0.094446
LbrM02_V2.0290	LbrM04_V2.0530	0.122062
LbrM02_V2.0290	LbrM05_V2.0030	0.179699
LbrM02_V2.0290	LbrM06_V2.0030	0.109466
LbrM02_V2.0290	LbrM07_V2.0620	0.180943
LbrM02_V2.0290	LbrM08_V2.0880	0.0998204
LbrM02_V2.0290	LbrM09_V2.1130	0.143561
LbrM02_V2.0290	LbrM10_V2.0880	0.120193
LbrM02_V2.0290	LbrM10_V2.0950	0.0909506
LbrM02_V2.0290	LbrM10_V2.1010	0.169913
LbrM02_V2.0290	LbrM10_V2.1270	0.0955094
LbrM02_V2.0290	LbrM11_V2.0970	0.173949
LbrM02_V2.0290	LbrM13_V2.1240	0.0933524
LbrM02_V2.0290	LbrM13_V2.1470	0.190894
LbrM02_V2.0290	LbrM14_V2.0010	0.0975235
LbrM02_V2.0290	LbrM16_V2.0150	0.0705007
LbrM02_V2.0290	LbrM17_V2.0080	0.185127
LbrM02_V2.0290	LbrM17_V2.0090	0.228931
LbrM02_V2.0290	LbrM17_V2.0100	0.188824
LbrM02_V2.0290	LbrM18_V2.0830	0.185887
LbrM02_V2.0290	LbrM18_V2.0950	0.156572
LbrM02_V2.0290	LbrM18_V2.1230	0.153491
LbrM02_V2.0290	LbrM19_V2.0570	0.160058
LbrM02_V2.0290	LbrM20_V2.0470	0.167893
LbrM02_V2.0290	LbrM20_V2.2060	0.109128
LbrM02_V2.0290	LbrM20_V2.2460	0.106321
LbrM02_V2.0290	LbrM20_V2.3890	0.183696
LbrM02_V2.0290	LbrM20_V2.5850	0.097194
LbrM02_V2.0290	LbrM21_V2.0870	0.136844
LbrM02_V2.0290	LbrM22_V2.0650	0.0671133
LbrM02_V2.0290	LbrM24_V2.2340	0.07476
LbrM02_V2.0290	LbrM25_V2.0610	0.170036
LbrM02_V2.0290	LbrM25_V2.1530	0.149911
LbrM02_V2.0290	LbrM25_V2.2050	0.235307
LbrM02_V2.0290	LbrM26_V2.0300	0.0693067
LbrM02_V2.0290	LbrM26_V2.0760	0.0867437
LbrM02_V2.0290	LbrM27_V2.0850	0.119459
LbrM02_V2.0290	LbrM27_V2.2520	0.196163
LbrM02_V2.0290	LbrM28_V2.2950	0.0834556
LbrM02_V2.0290	LbrM29_V2.0230	0.0984478
LbrM02_V2.0290	LbrM29_V2.0940	0.181471
LbrM02_V2.0290	LbrM29_V2.1320	0.0969266
LbrM02_V2.0290	LbrM29_V2.2140	0.45758
LbrM02_V2.0290	LbrM29_V2.2180	0.208856
LbrM02_V2.0290	LbrM29_V2.2670	0.100053
LbrM02_V2.0290	LbrM30_V2.1240	0.220074
LbrM02_V2.0290	LbrM30_V2.2320	0.0729474
LbrM02_V2.0290	LbrM30_V2.2980	0.0931575
LbrM02_V2.0290	LbrM30_V2.3430	0.165186
LbrM02_V2.0290	LbrM31_V2.2550	0.17321
LbrM02_V2.0290	LbrM31_V2.3150	0.235299
LbrM02_V2.0290	LbrM32_V2.0600	0.0938352
LbrM02_V2.0290	LbrM32_V2.2240	0.109122
LbrM02_V2.0290	LbrM32_V2.3400	0.100821
LbrM02_V2.0290	LbrM32_V2.4110	0.190626
LbrM02_V2.0290	LbrM33_V2.1110	0.111981
LbrM02_V2.0290	LbrM33_V2.2110	0.0978231
LbrM02_V2.0290	LbrM33_V2.3020	0.143766
LbrM02_V2.0290	LbrM34_V2.0170	0.188408
LbrM02_V2.0290	LbrM34_V2.1340	0.146157
LbrM02_V2.0290	LbrM34_V2.2280	0.170747
LbrM02_V2.0290	LbrM34_V2.3430	0.0724986
LbrM02_V2.0290	LbrM34_V2.5160	0.0924545
LbrM02_V2.0290	LbrM35_V2.0270	0.241061
LbrM02_V2.0290	LbrM35_V2.0680	0.173637
LbrM02_V2.0290	LbrM35_V2.1570	0.118273
LbrM02_V2.0290	LbrM35_V2.3210	0.104752
LbrM02_V2.0290	LbrM35_V2.6570	0.145644
LbrM02_V2.0290	LbrM35_V2.6760	0.119012
LbrM02_V2.0390	LbrM04_V2.1230	0.156398
LbrM02_V2.0390	LbrM10_V2.0210	0.151738
LbrM02_V2.0390	LbrM11_V2.0230	0.156351
LbrM02_V2.0390	LbrM15_V2.1230	0.150639
LbrM02_V2.0390	LbrM17_V2.1410	0.195864
LbrM02_V2.0390	LbrM18_V2.0920	0.172516
LbrM02_V2.0390	LbrM19_V2.1360	0.203562
LbrM02_V2.0390	LbrM21_V2.2070	0.210271
LbrM02_V2.0390	LbrM28_V2.2050	0.17021
LbrM02_V2.0390	LbrM29_V2.0250	0.208749
LbrM02_V2.0390	LbrM30_V2.0220	0.197359
LbrM02_V2.0390	LbrM30_V2.0560	0.18368
LbrM02_V2.0390	LbrM30_V2.1420	0.150445
LbrM02_V2.0390	LbrM30_V2.3000	0.199774
LbrM02_V2.0390	LbrM34_V2.1610	0.166452
LbrM02_V2.0390	LbrM34_V2.3470	0.195301
LbrM02_V2.0390	LbrM34_V2.3860	0.192489
LbrM02_V2.0390	LbrM35_V2.0980	0.175447
LbrM02_V2.0390	LbrM35_V2.5340	0.594475
LbrM02_V2.0400	LbrM03_V2.0450	0.708913
LbrM02_V2.0400	LbrM04_V2.1250	0.211275
LbrM02_V2.0400	LbrM06_V2.0120	0.718243
LbrM02_V2.0400	LbrM07_V2.0660	0.54645
LbrM02_V2.0400	LbrM07_V2.1200	0.866055
LbrM02_V2.0400	LbrM09_V2.1020	0.215225
LbrM02_V2.0400	LbrM11_V2.0040	0.37628
LbrM02_V2.0400	LbrM11_V2.0950	0.55278
LbrM02_V2.0400	LbrM12_V2.0040	0.686152
LbrM02_V2.0400	LbrM12_V2.0230	0.730697
LbrM02_V2.0400	LbrM13_V2.0890	0.754741
LbrM02_V2.0400	LbrM14_V2.0310	0.564443
LbrM02_V2.0400	LbrM14_V2.0460	0.543419
LbrM02_V2.0400	LbrM15_V2.0260	0.387549
LbrM02_V2.0400	LbrM15_V2.1030	0.263729
LbrM02_V2.0400	LbrM15_V2.1050	0.325536
LbrM02_V2.0400	LbrM16_V2.0290	0.561753
LbrM02_V2.0400	LbrM16_V2.1670	0.284528
LbrM02_V2.0400	LbrM18_V2.0760	0.281499
LbrM02_V2.0400	LbrM19_V2.0080	0.654677
LbrM02_V2.0400	LbrM19_V2.1440	0.491342
LbrM02_V2.0400	LbrM20_V2.0470	0.387159
LbrM02_V2.0400	LbrM20_V2.0580	0.954788
LbrM02_V2.0400	LbrM20_V2.2170	0.43039
LbrM02_V2.0400	LbrM20_V2.3080	0.426741
LbrM02_V2.0400	LbrM20_V2.3950	0.805088
LbrM02_V2.0400	LbrM20_V2.4890	0.298736
LbrM02_V2.0400	LbrM21_V2.0840	0.827542
LbrM02_V2.0400	LbrM21_V2.1320	0.294636
LbrM02_V2.0400	LbrM21_V2.1700	0.160787
LbrM02_V2.0400	LbrM21_V2.2010	0.6852
LbrM02_V2.0400	LbrM22_V2.0510	0.684803
LbrM02_V2.0400	LbrM22_V2.0560	0.718703
LbrM02_V2.0400	LbrM23_V2.1320	0.335279
LbrM02_V2.0400	LbrM24_V2.1780	0.461419
LbrM02_V2.0400	LbrM25_V2.0020	0.262421
LbrM02_V2.0400	LbrM25_V2.0190	0.455598
LbrM02_V2.0400	LbrM25_V2.1790	0.146706
LbrM02_V2.0400	LbrM25_V2.2330	0.538723
LbrM02_V2.0400	LbrM26_V2.1260	0.348645
LbrM02_V2.0400	LbrM26_V2.1570	0.44309
LbrM02_V2.0400	LbrM27_V2.0050	0.17675
LbrM02_V2.0400	LbrM27_V2.0200	0.539687
LbrM02_V2.0400	LbrM27_V2.1140	0.167179
LbrM02_V2.0400	LbrM27_V2.1370	0.366454
LbrM02_V2.0400	LbrM27_V2.1600	0.835495
LbrM02_V2.0400	LbrM27_V2.1850	0.174965
LbrM02_V2.0400	LbrM27_V2.2610	0.158879
LbrM02_V2.0400	LbrM27_V2.2690	0.239881
LbrM02_V2.0400	LbrM28_V2.0120	0.446248
LbrM02_V2.0400	LbrM28_V2.1300	0.348357
LbrM02_V2.0400	LbrM28_V2.1700	0.162893
LbrM02_V2.0400	LbrM28_V2.1900	0.864969
LbrM02_V2.0400	LbrM28_V2.2620	0.425044
LbrM02_V2.0400	LbrM28_V2.2950	0.268301
LbrM02_V2.0400	LbrM28_V2.2990	0.370761
LbrM02_V2.0400	LbrM28_V2.3030	0.2623
LbrM02_V2.0400	LbrM29_V2.0130	0.915237
LbrM02_V2.0400	LbrM29_V2.2140	0.604473
LbrM02_V2.0400	LbrM30_V2.0140	0.18314
LbrM02_V2.0400	LbrM30_V2.0540	0.410609
LbrM02_V2.0400	LbrM30_V2.0620	0.476983
LbrM02_V2.0400	LbrM30_V2.1240	0.192685
LbrM02_V2.0400	LbrM30_V2.2420	0.298847
LbrM02_V2.0400	LbrM30_V2.3340	0.398885
LbrM02_V2.0400	LbrM30_V2.3420	0.504969
LbrM02_V2.0400	LbrM31_V2.3090	0.367162
LbrM02_V2.0400	LbrM32_V2.0130	0.226593
LbrM02_V2.0400	LbrM32_V2.0460	0.896919
LbrM02_V2.0400	LbrM32_V2.1100	0.3313
LbrM02_V2.0400	LbrM32_V2.1350	0.848745
LbrM02_V2.0400	LbrM32_V2.3060	0.897328
LbrM02_V2.0400	LbrM32_V2.3220	0.2132
LbrM02_V2.0400	LbrM32_V2.3560	0.319258
LbrM02_V2.0400	LbrM33_V2.0890	0.70576
LbrM02_V2.0400	LbrM34_V2.0110	0.210389
LbrM02_V2.0400	LbrM34_V2.1300	0.229208
LbrM02_V2.0400	LbrM34_V2.3820	0.806232
LbrM02_V2.0400	LbrM34_V2.3840	0.324949
LbrM02_V2.0400	LbrM34_V2.3940	0.155159
LbrM02_V2.0400	LbrM34_V2.4130	0.202923
LbrM02_V2.0400	LbrM34_V2.4810	0.583328
LbrM02_V2.0400	LbrM34_V2.4980	0.186928
LbrM02_V2.0400	LbrM35_V2.0270	0.228056
LbrM02_V2.0400	LbrM35_V2.0400	0.839935
LbrM02_V2.0400	LbrM35_V2.0550	0.200613
LbrM02_V2.0400	LbrM35_V2.1750	0.666963
LbrM02_V2.0400	LbrM35_V2.1840	0.675554
LbrM02_V2.0400	LbrM35_V2.2470	0.338963
LbrM02_V2.0400	LbrM35_V2.3430	0.367948
LbrM02_V2.0400	LbrM35_V2.4070	0.182072
LbrM02_V2.0400	LbrM35_V2.4600	0.75974
LbrM02_V2.0400	LbrM35_V2.5370	0.275903
LbrM02_V2.0400	LbrM35_V2.5900	0.189672
LbrM02_V2.0400	LbrM35_V2.6590	0.181058
LbrM02_V2.0400	LbrM35_V2.6830	0.198991
LbrM02_V2.0400	LbrM35_V2.7280	0.322581
LbrM02_V2.0400	LbrM35_V2.7320	0.196411
LbrM02_V2.0410	LbrM03_V2.0890	0.144637
LbrM02_V2.0410	LbrM04_V2.0630	0.187258
LbrM02_V2.0410	LbrM04_V2.0780	0.211966
LbrM02_V2.0410	LbrM05_V2.0200	0.283795
LbrM02_V2.0410	LbrM05_V2.0270	0.277012
LbrM02_V2.0410	LbrM05_V2.0470	0.386187
LbrM02_V2.0410	LbrM05_V2.0800	0.194338
LbrM02_V2.0410	LbrM08_V2.0900	0.137121
LbrM02_V2.0410	LbrM09_V2.0920	0.415917
LbrM02_V2.0410	LbrM10_V2.0210	0.261561
LbrM02_V2.0410	LbrM11_V2.0090	0.376735
LbrM02_V2.0410	LbrM11_V2.0700	0.353874
LbrM02_V2.0410	LbrM14_V2.0010	0.199962
LbrM02_V2.0410	LbrM14_V2.0460	0.146132
LbrM02_V2.0410	LbrM15_V2.1380	0.252223
LbrM02_V2.0410	LbrM16_V2.0250	0.146383
LbrM02_V2.0410	LbrM16_V2.1450	0.300939
LbrM02_V2.0410	LbrM17_V2.0330	0.137872
LbrM02_V2.0410	LbrM17_V2.1410	0.319569
LbrM02_V2.0410	LbrM17_V2.1500	0.19424
LbrM02_V2.0410	LbrM18_V2.0870	0.401725
LbrM02_V2.0410	LbrM18_V2.0920	0.335431
LbrM02_V2.0410	LbrM18_V2.1640	0.163231
LbrM02_V2.0410	LbrM19_V2.0410	0.209593
LbrM02_V2.0410	LbrM19_V2.0630	0.146888
LbrM02_V2.0410	LbrM19_V2.0980	0.147103
LbrM02_V2.0410	LbrM19_V2.1360	0.300365
LbrM02_V2.0410	LbrM20_V2.0320	0.208532
LbrM02_V2.0410	LbrM20_V2.1010	0.379154
LbrM02_V2.0410	LbrM20_V2.1170	0.158812
LbrM02_V2.0410	LbrM20_V2.2170	0.143143
LbrM02_V2.0410	LbrM20_V2.2660	0.180247
LbrM02_V2.0410	LbrM20_V2.3080	0.154999
LbrM02_V2.0410	LbrM20_V2.3950	0.14131
LbrM02_V2.0410	LbrM20_V2.4670	0.20374
LbrM02_V2.0410	LbrM20_V2.4800	0.22247
LbrM02_V2.0410	LbrM20_V2.5830	0.461365
LbrM02_V2.0410	LbrM20_V2.6060	0.526722
LbrM02_V2.0410	LbrM21_V2.0770	0.385894
LbrM02_V2.0410	LbrM21_V2.2070	0.344076
LbrM02_V2.0410	LbrM22_V2.0110	0.221761
LbrM02_V2.0410	LbrM22_V2.1260	0.317555
LbrM02_V2.0410	LbrM22_V2.1490	0.163774
LbrM02_V2.0410	LbrM23_V2.0570	0.160576
LbrM02_V2.0410	LbrM23_V2.1470	0.163345
LbrM02_V2.0410	LbrM24_V2.1360	0.214082
LbrM02_V2.0410	LbrM24_V2.2340	0.293476
LbrM02_V2.0410	LbrM26_V2.0030	0.379978
LbrM02_V2.0410	LbrM26_V2.0130	0.13877
LbrM02_V2.0410	LbrM26_V2.0980	0.402613
LbrM02_V2.0410	LbrM26_V2.1270	0.258583
LbrM02_V2.0410	LbrM26_V2.1400	0.142181
LbrM02_V2.0410	LbrM26_V2.1840	0.33783
LbrM02_V2.0410	LbrM27_V2.0540	0.239291
LbrM02_V2.0410	LbrM27_V2.0850	0.0808575
LbrM02_V2.0410	LbrM27_V2.1850	0.337042
LbrM02_V2.0410	LbrM27_V2.2160	0.23708
LbrM02_V2.0410	LbrM27_V2.2430	0.176644
LbrM02_V2.0410	LbrM28_V2.2050	0.230417
LbrM02_V2.0410	LbrM28_V2.2600	0.296788
LbrM02_V2.0410	LbrM29_V2.0070	0.169194
LbrM02_V2.0410	LbrM29_V2.0250	0.136371
LbrM02_V2.0410	LbrM29_V2.2720	0.246155
LbrM02_V2.0410	LbrM30_V2.0220	0.227407
LbrM02_V2.0410	LbrM30_V2.0560	0.305253
LbrM02_V2.0410	LbrM30_V2.0700	0.331015
LbrM02_V2.0410	LbrM30_V2.0820	0.138296
LbrM02_V2.0410	LbrM30_V2.1420	0.457694
LbrM02_V2.0410	LbrM30_V2.1480	0.180592
LbrM02_V2.0410	LbrM30_V2.1610	0.177995
LbrM02_V2.0410	LbrM30_V2.1840	0.274756
LbrM02_V2.0410	LbrM30_V2.3000	0.382346
LbrM02_V2.0410	LbrM31_V2.0170	0.352063
LbrM02_V2.0410	LbrM31_V2.0300	0.33084
LbrM02_V2.0410	LbrM31_V2.1820	0.168529
LbrM02_V2.0410	LbrM32_V2.0130	0.215149
LbrM02_V2.0410	LbrM32_V2.1150	0.151844
LbrM02_V2.0410	LbrM33_V2.0340	0.155251
LbrM02_V2.0410	LbrM33_V2.1620	0.452881
LbrM02_V2.0410	LbrM33_V2.2140	0.384278
LbrM02_V2.0410	LbrM33_V2.2190	0.305012
LbrM02_V2.0410	LbrM33_V2.2210	0.165505
LbrM02_V2.0410	LbrM34_V2.0360	0.144651
LbrM02_V2.0410	LbrM34_V2.1120	0.145245
LbrM02_V2.0410	LbrM34_V2.1320	0.136356
LbrM02_V2.0410	LbrM34_V2.1610	0.299512
LbrM02_V2.0410	LbrM34_V2.2090	0.376782
LbrM02_V2.0410	LbrM34_V2.3470	0.347983
LbrM02_V2.0410	LbrM34_V2.3860	0.327927
LbrM02_V2.0410	LbrM34_V2.4980	0.0880584
LbrM02_V2.0410	LbrM34_V2.5180	0.493844
LbrM02_V2.0410	LbrM34_V2.5250	0.17426
LbrM02_V2.0410	LbrM35_V2.1010	0.188146
LbrM02_V2.0410	LbrM35_V2.2030	0.176911
LbrM02_V2.0410	LbrM35_V2.2040	0.1606
LbrM02_V2.0410	LbrM35_V2.2410	0.328415
LbrM02_V2.0410	LbrM35_V2.2490	0.192475
LbrM02_V2.0410	LbrM35_V2.2820	0.152797
LbrM02_V2.0410	LbrM35_V2.3220	0.220336
LbrM02_V2.0410	LbrM35_V2.3240	0.286365
LbrM02_V2.0410	LbrM35_V2.3290	0.222193
LbrM02_V2.0410	LbrM35_V2.4110	0.18252
LbrM02_V2.0410	LbrM35_V2.4900	0.417057
LbrM02_V2.0410	LbrM35_V2.5650	0.162095
LbrM02_V2.0410	LbrM35_V2.6730	0.452645
LbrM02_V2.0420	LbrM04_V2.0880	0.205096
LbrM02_V2.0420	LbrM07_V2.0290	0.131545
LbrM02_V2.0420	LbrM08_V2.0500	0.113451
LbrM02_V2.0420	LbrM13_V2.1440	0.166515
LbrM02_V2.0420	LbrM15_V2.0920	0.15629
LbrM02_V2.0420	LbrM20_V2.0900	0.120501
LbrM02_V2.0420	LbrM21_V2.0040	0.170671
LbrM02_V2.0420	LbrM22_V2.0550	0.151161
LbrM02_V2.0420	LbrM24_V2.2210	0.182854
LbrM02_V2.0420	LbrM26_V2.2680	0.150769
LbrM02_V2.0420	LbrM30_V2.2120	0.0903838
LbrM02_V2.0420	LbrM31_V2.2290	0.0796221
LbrM02_V2.0420	LbrM32_V2.0780	0.274387
LbrM02_V2.0420	LbrM32_V2.1050	0.133586
LbrM02_V2.0420	LbrM34_V2.1220	0.167063
LbrM02_V2.0420	LbrM35_V2.3760	0.0650706
LbrM02_V2.0580	LbrM04_V2.1250	0.299287
LbrM02_V2.0580	LbrM06_V2.0030	0.0661383
LbrM02_V2.0580	LbrM10_V2.0880	0.0741491
LbrM02_V2.0580	LbrM13_V2.0760	0.258426
LbrM02_V2.0580	LbrM15_V2.1360	0.275096
LbrM02_V2.0580	LbrM19_V2.1370	0.21192
LbrM02_V2.0580	LbrM20_V2.0970	0.303161
LbrM02_V2.0580	LbrM24_V2.2340	0.0450809
LbrM02_V2.0580	LbrM26_V2.1260	0.136225
LbrM02_V2.0580	LbrM28_V2.2950	0.0511682
LbrM02_V2.0580	LbrM28_V2.2990	0.130259
LbrM02_V2.0580	LbrM30_V2.2420	0.104451
LbrM02_V2.0580	LbrM30_V2.2450	0.132012
LbrM02_V2.0580	LbrM34_V2.4980	0.0845054
LbrM02_V2.0610	LbrM13_V2.1540	0.144976
LbrM02_V2.0610	LbrM26_V2.2640	0.57001
LbrM02_V2.0610	LbrM32_V2.3430	0.169462
LbrM02_V2.0650	LbrM06_V2.0720	0.370862
LbrM02_V2.0650	LbrM10_V2.0310	0.175639
LbrM02_V2.0650	LbrM15_V2.1000	0.143255
LbrM02_V2.0650	LbrM16_V2.0210	0.158439
LbrM02_V2.0650	LbrM16_V2.0600	0.241305
LbrM02_V2.0650	LbrM25_V2.0210	0.174657
LbrM02_V2.0650	LbrM25_V2.1150	0.24165
LbrM02_V2.0650	LbrM27_V2.2210	0.228699
LbrM02_V2.0650	LbrM30_V2.1170	0.140662
LbrM02_V2.0650	LbrM33_V2.0340	0.210511
LbrM02_V2.0650	LbrM34_V2.0810	0.343734
LbrM02_V2.0650	LbrM34_V2.4410	0.155354
LbrM02_V2.0650	LbrM35_V2.6720	0.187747
LbrM03_V2.0030	LbrM03_V2.0900	0.0371297
LbrM03_V2.0030	LbrM24_V2.0500	0.0301057
LbrM03_V2.0050	LbrM03_V2.0060	0.857744
LbrM03_V2.0050	LbrM03_V2.0510	0.190475
LbrM03_V2.0050	LbrM04_V2.0030	0.203445
LbrM03_V2.0050	LbrM06_V2.0100	0.0653689
LbrM03_V2.0050	LbrM06_V2.0350	0.0639758
LbrM03_V2.0050	LbrM06_V2.0720	0.170799
LbrM03_V2.0050	LbrM06_V2.0830	0.606811
LbrM03_V2.0050	LbrM06_V2.1050	0.41403
LbrM03_V2.0050	LbrM06_V2.1260	0.301406
LbrM03_V2.0050	LbrM08_V2.0240	0.165907
LbrM03_V2.0050	LbrM09_V2.0070	0.295979
LbrM03_V2.0050	LbrM10_V2.0880	0.168578
LbrM03_V2.0050	LbrM11_V2.1030	0.275847
LbrM03_V2.0050	LbrM12_V2.0240	0.338764
LbrM03_V2.0050	LbrM12_V2.0300	0.140547
LbrM03_V2.0050	LbrM12_V2.0810	0.162831
LbrM03_V2.0050	LbrM13_V2.0020	0.23088
LbrM03_V2.0050	LbrM13_V2.0260	0.168578
LbrM03_V2.0050	LbrM13_V2.1540	0.336865
LbrM03_V2.0050	LbrM14_V2.0350	0.153541
LbrM03_V2.0050	LbrM14_V2.1300	0.0407086
LbrM03_V2.0050	LbrM14_V2.1490	0.421545
LbrM03_V2.0050	LbrM15_V2.0040	0.145505
LbrM03_V2.0050	LbrM15_V2.0260	0.154214
LbrM03_V2.0050	LbrM16_V2.0550	0.0776114
LbrM03_V2.0050	LbrM16_V2.0560	0.257706
LbrM03_V2.0050	LbrM16_V2.0590	0.188069
LbrM03_V2.0050	LbrM17_V2.0790	0.215476
LbrM03_V2.0050	LbrM17_V2.0800	0.155708
LbrM03_V2.0050	LbrM18_V2.0110	0.164417
LbrM03_V2.0050	LbrM18_V2.0570	0.253942
LbrM03_V2.0050	LbrM18_V2.1610	0.186352
LbrM03_V2.0050	LbrM19_V2.0140	0.213704
LbrM03_V2.0050	LbrM19_V2.0220	0.500234
LbrM03_V2.0050	LbrM19_V2.1280	0.142969
LbrM03_V2.0050	LbrM20_V2.0090	0.142499
LbrM03_V2.0050	LbrM20_V2.0160	0.149418
LbrM03_V2.0050	LbrM20_V2.0500	0.386991
LbrM03_V2.0050	LbrM20_V2.1640	0.379619
LbrM03_V2.0050	LbrM20_V2.2830	0.230211
LbrM03_V2.0050	LbrM20_V2.5360	0.257504
LbrM03_V2.0050	LbrM21_V2.0900	0.344579
LbrM03_V2.0050	LbrM21_V2.2010	0.0743938
LbrM03_V2.0050	LbrM22_V2.0110	0.161612
LbrM03_V2.0050	LbrM22_V2.1120	0.204378
LbrM03_V2.0050	LbrM22_V2.1440	0.19567
LbrM03_V2.0050	LbrM23_V2.0120	0.191027
LbrM03_V2.0050	LbrM23_V2.0900	0.523508
LbrM03_V2.0050	LbrM23_V2.1720	0.360272
LbrM03_V2.0050	LbrM24_V2.2110	0.36593
LbrM03_V2.0050	LbrM24_V2.2140	0.18657
LbrM03_V2.0050	LbrM25_V2.1300	0.242524
LbrM03_V2.0050	LbrM25_V2.1310	0.278766
LbrM03_V2.0050	LbrM25_V2.1570	0.574787
LbrM03_V2.0050	LbrM25_V2.1710	0.336767
LbrM03_V2.0050	LbrM26_V2.0050	0.181377
LbrM03_V2.0050	LbrM26_V2.0130	0.252338
LbrM03_V2.0050	LbrM26_V2.0190	0.212758
LbrM03_V2.0050	LbrM26_V2.0350	0.311254
LbrM03_V2.0050	LbrM26_V2.1570	0.151337
LbrM03_V2.0050	LbrM26_V2.1730	0.304047
LbrM03_V2.0050	LbrM27_V2.0310	0.186275
LbrM03_V2.0050	LbrM27_V2.0510	0.275561
LbrM03_V2.0050	LbrM27_V2.1150	0.313456
LbrM03_V2.0050	LbrM27_V2.1850	0.420746
LbrM03_V2.0050	LbrM27_V2.2200	0.244762
LbrM03_V2.0050	LbrM27_V2.2210	0.353234
LbrM03_V2.0050	LbrM27_V2.2650	0.290408
LbrM03_V2.0050	LbrM28_V2.1060	0.0690086
LbrM03_V2.0050	LbrM28_V2.2010	0.159037
LbrM03_V2.0050	LbrM28_V2.2560	0.373431
LbrM03_V2.0050	LbrM28_V2.2990	0.152377
LbrM03_V2.0050	LbrM28_V2.3120	0.682353
LbrM03_V2.0050	LbrM29_V2.0730	0.177536
LbrM03_V2.0050	LbrM29_V2.0910	0.287621
LbrM03_V2.0050	LbrM30_V2.0220	0.374334
LbrM03_V2.0050	LbrM30_V2.0820	0.155413
LbrM03_V2.0050	LbrM30_V2.0940	0.147462
LbrM03_V2.0050	LbrM30_V2.2040	0.223361
LbrM03_V2.0050	LbrM30_V2.2300	0.271824
LbrM03_V2.0050	LbrM30_V2.2550	0.693192
LbrM03_V2.0050	LbrM30_V2.2950	0.155484
LbrM03_V2.0050	LbrM30_V2.3070	0.363824
LbrM03_V2.0050	LbrM30_V2.3420	0.245878
LbrM03_V2.0050	LbrM30_V2.3550	0.158534
LbrM03_V2.0050	LbrM31_V2.0010	0.52607
LbrM03_V2.0050	LbrM31_V2.0170	0.380107
LbrM03_V2.0050	LbrM31_V2.0720	0.201851
LbrM03_V2.0050	LbrM31_V2.1840	0.149749
LbrM03_V2.0050	LbrM31_V2.2410	0.373051
LbrM03_V2.0050	LbrM31_V2.3240	0.330518
LbrM03_V2.0050	LbrM32_V2.0530	0.438308
LbrM03_V2.0050	LbrM32_V2.0960	0.194485
LbrM03_V2.0050	LbrM32_V2.2880	0.291157
LbrM03_V2.0050	LbrM33_V2.0290	0.106667
LbrM03_V2.0050	LbrM33_V2.0520	0.583686
LbrM03_V2.0050	LbrM33_V2.0940	0.0819667
LbrM03_V2.0050	LbrM33_V2.1290	0.15022
LbrM03_V2.0050	LbrM33_V2.1600	0.280847
LbrM03_V2.0050	LbrM33_V2.1830	0.140176
LbrM03_V2.0050	LbrM33_V2.1970	0.190564
LbrM03_V2.0050	LbrM33_V2.2210	0.148439
LbrM03_V2.0050	LbrM33_V2.2370	0.185128
LbrM03_V2.0050	LbrM33_V2.2820	0.475065
LbrM03_V2.0050	LbrM33_V2.3000	0.368166
LbrM03_V2.0050	LbrM33_V2.3070	0.213401
LbrM03_V2.0050	LbrM34_V2.0010	0.497543
LbrM03_V2.0050	LbrM34_V2.0360	0.149026
LbrM03_V2.0050	LbrM34_V2.0810	0.334557
LbrM03_V2.0050	LbrM34_V2.1140	0.143719
LbrM03_V2.0050	LbrM34_V2.2390	0.469155
LbrM03_V2.0050	LbrM34_V2.2990	0.203801
LbrM03_V2.0050	LbrM34_V2.3140	0.151948
LbrM03_V2.0050	LbrM34_V2.3250	0.332314
LbrM03_V2.0050	LbrM34_V2.4230	0.374647
LbrM03_V2.0050	LbrM35_V2.0600	0.0872897
LbrM03_V2.0050	LbrM35_V2.1010	0.16766
LbrM03_V2.0050	LbrM35_V2.1270	0.325557
LbrM03_V2.0050	LbrM35_V2.1950	0.181534
LbrM03_V2.0050	LbrM35_V2.2580	0.226008
LbrM03_V2.0050	LbrM35_V2.2820	0.345604
LbrM03_V2.0050	LbrM35_V2.3170	0.184427
LbrM03_V2.0050	LbrM35_V2.3390	0.259427
LbrM03_V2.0050	LbrM35_V2.3820	0.1966
LbrM03_V2.0050	LbrM35_V2.4000	0.0641767
LbrM03_V2.0050	LbrM35_V2.4040	0.247303
LbrM03_V2.0050	LbrM35_V2.4070	0.170142
LbrM03_V2.0050	LbrM35_V2.4140	0.116186
LbrM03_V2.0050	LbrM35_V2.4150	0.233345
LbrM03_V2.0050	LbrM35_V2.5180	0.343312
LbrM03_V2.0050	LbrM35_V2.5440	0.161123
LbrM03_V2.0050	LbrM35_V2.5610	0.390774
LbrM03_V2.0050	LbrM35_V2.6720	0.148812
LbrM03_V2.0060	LbrM05_V2.1040	0.235134
LbrM03_V2.0060	LbrM06_V2.0720	0.350289
LbrM03_V2.0060	LbrM06_V2.0930	0.230422
LbrM03_V2.0060	LbrM08_V2.0060	0.164206
LbrM03_V2.0060	LbrM08_V2.0190	0.183022
LbrM03_V2.0060	LbrM11_V2.0850	0.205276
LbrM03_V2.0060	LbrM13_V2.0020	0.22893
LbrM03_V2.0060	LbrM13_V2.0050	0.151539
LbrM03_V2.0060	LbrM13_V2.1540	0.164362
LbrM03_V2.0060	LbrM14_V2.0470	0.115694
LbrM03_V2.0060	LbrM14_V2.1300	0.214705
LbrM03_V2.0060	LbrM15_V2.0090	0.438711
LbrM03_V2.0060	LbrM16_V2.0560	0.215283
LbrM03_V2.0060	LbrM16_V2.0750	0.259012
LbrM03_V2.0060	LbrM17_V2.1610	0.407199
LbrM03_V2.0060	LbrM19_V2.0220	0.349828
LbrM03_V2.0060	LbrM19_V2.0290	0.206794
LbrM03_V2.0060	LbrM20_V2.0030	0.196241
LbrM03_V2.0060	LbrM21_V2.0900	0.38795
LbrM03_V2.0060	LbrM22_V2.0110	0.265561
LbrM03_V2.0060	LbrM22_V2.1120	0.191862
LbrM03_V2.0060	LbrM22_V2.1440	0.289718
LbrM03_V2.0060	LbrM24_V2.2140	0.257355
LbrM03_V2.0060	LbrM25_V2.1710	0.307198
LbrM03_V2.0060	LbrM26_V2.0300	0.42617
LbrM03_V2.0060	LbrM26_V2.2150	0.218967
LbrM03_V2.0060	LbrM26_V2.2160	0.0608566
LbrM03_V2.0060	LbrM27_V2.1150	0.104416
LbrM03_V2.0060	LbrM27_V2.2200	0.195131
LbrM03_V2.0060	LbrM28_V2.1220	0.16278
LbrM03_V2.0060	LbrM28_V2.1750	0.741859
LbrM03_V2.0060	LbrM28_V2.3120	0.298602
LbrM03_V2.0060	LbrM30_V2.0710	0.300143
LbrM03_V2.0060	LbrM30_V2.2040	0.607982
LbrM03_V2.0060	LbrM30_V2.2550	0.154006
LbrM03_V2.0060	LbrM31_V2.0100	0.382434
LbrM03_V2.0060	LbrM31_V2.1830	0.33637
LbrM03_V2.0060	LbrM32_V2.2880	0.102678
LbrM03_V2.0060	LbrM33_V2.1600	0.177606
LbrM03_V2.0060	LbrM33_V2.1830	0.149999
LbrM03_V2.0060	LbrM33_V2.2210	0.148903
LbrM03_V2.0060	LbrM33_V2.2370	0.214873
LbrM03_V2.0060	LbrM33_V2.2590	0.226643
LbrM03_V2.0060	LbrM34_V2.3140	0.0913228
LbrM03_V2.0060	LbrM35_V2.0760	0.30785
LbrM03_V2.0060	LbrM35_V2.3170	0.318787
LbrM03_V2.0070	LbrM09_V2.1000	0.190361
LbrM03_V2.0070	LbrM17_V2.1410	0.146424
LbrM03_V2.0070	LbrM20_V2.1840	0.149323
LbrM03_V2.0070	LbrM20_V2.3010	0.182059
LbrM03_V2.0070	LbrM28_V2.0570	0.15172
LbrM03_V2.0070	LbrM30_V2.0540	0.313373
LbrM03_V2.0070	LbrM31_V2.1820	0.224474
LbrM03_V2.0070	LbrM34_V2.4850	0.16302
LbrM03_V2.0070	LbrM35_V2.5610	0.161083
LbrM03_V2.0090	LbrM07_V2.0660	0.205582
LbrM03_V2.0090	LbrM10_V2.0640	0.848055
LbrM03_V2.0090	LbrM16_V2.1220	0.274808
LbrM03_V2.0090	LbrM20_V2.1120	0.698878
LbrM03_V2.0090	LbrM20_V2.4680	0.806467
LbrM03_V2.0090	LbrM28_V2.0250	0.837372
LbrM03_V2.0090	LbrM34_V2.2990	0.842744
LbrM03_V2.0100	LbrM09_V2.0250	0.13942
LbrM03_V2.0100	LbrM13_V2.0260	0.100745
LbrM03_V2.0100	LbrM15_V2.1440	0.298106
LbrM03_V2.0100	LbrM16_V2.1600	0.318522
LbrM03_V2.0100	LbrM22_V2.0370	0.53678
LbrM03_V2.0100	LbrM22_V2.1540	0.175336
LbrM03_V2.0100	LbrM24_V2.0920	0.209029
LbrM03_V2.0100	LbrM27_V2.0270	0.267118
LbrM03_V2.0100	LbrM28_V2.0920	0.191727
LbrM03_V2.0100	LbrM28_V2.1990	0.170604
LbrM03_V2.0100	LbrM28_V2.2580	0.190394
LbrM03_V2.0100	LbrM32_V2.3220	0.237841
LbrM03_V2.0100	LbrM33_V2.1960	0.206838
LbrM03_V2.0100	LbrM33_V2.2980	0.151461
LbrM03_V2.0100	LbrM34_V2.0010	0.83814
LbrM03_V2.0100	LbrM34_V2.3850	0.850859
LbrM03_V2.0100	LbrM34_V2.4340	0.243886
LbrM03_V2.0110	LbrM03_V2.0480	0.183215
LbrM03_V2.0110	LbrM04_V2.1140	0.413816
LbrM03_V2.0110	LbrM05_V2.1040	0.216034
LbrM03_V2.0110	LbrM05_V2.1060	0.389924
LbrM03_V2.0110	LbrM07_V2.0060	0.570813
LbrM03_V2.0110	LbrM10_V2.0110	0.200274
LbrM03_V2.0110	LbrM14_V2.0350	0.469729
LbrM03_V2.0110	LbrM20_V2.2210	0.288232
LbrM03_V2.0110	LbrM20_V2.3380	0.176707
LbrM03_V2.0110	LbrM20_V2.5020	0.253359
LbrM03_V2.0110	LbrM20_V2.5360	0.232778
LbrM03_V2.0110	LbrM21_V2.2020	0.768782
LbrM03_V2.0110	LbrM23_V2.1420	0.409685
LbrM03_V2.0110	LbrM23_V2.1760	0.869222
LbrM03_V2.0110	LbrM25_V2.1710	0.195851
LbrM03_V2.0110	LbrM26_V2.1890	0.146655
LbrM03_V2.0110	LbrM27_V2.2690	0.183181
LbrM03_V2.0110	LbrM28_V2.2890	0.880053
LbrM03_V2.0110	LbrM29_V2.2320	0.24427
LbrM03_V2.0110	LbrM33_V2.2370	0.198344
LbrM03_V2.0110	LbrM34_V2.0110	0.14862
LbrM03_V2.0110	LbrM35_V2.0680	0.183928
LbrM03_V2.0140	LbrM08_V2.0010	0.144865
LbrM03_V2.0140	LbrM09_V2.0920	0.139235
LbrM03_V2.0140	LbrM26_V2.1400	0.145205
LbrM03_V2.0140	LbrM32_V2.0130	0.135064
LbrM03_V2.0170	LbrM05_V2.0200	0.153537
LbrM03_V2.0170	LbrM06_V2.0620	0.144697
LbrM03_V2.0170	LbrM07_V2.1200	0.156879
LbrM03_V2.0170	LbrM09_V2.0920	0.14901
LbrM03_V2.0170	LbrM09_V2.1130	0.176565
LbrM03_V2.0170	LbrM10_V2.0210	0.170752
LbrM03_V2.0170	LbrM11_V2.0090	0.176824
LbrM03_V2.0170	LbrM13_V2.0050	0.203512
LbrM03_V2.0170	LbrM13_V2.0900	0.280215
LbrM03_V2.0170	LbrM15_V2.1430	0.153079
LbrM03_V2.0170	LbrM16_V2.0560	0.211659
LbrM03_V2.0170	LbrM19_V2.0220	0.215132
LbrM03_V2.0170	LbrM19_V2.1320	0.189372
LbrM03_V2.0170	LbrM20_V2.1010	0.167788
LbrM03_V2.0170	LbrM20_V2.3260	0.178648
LbrM03_V2.0170	LbrM21_V2.0770	0.238801
LbrM03_V2.0170	LbrM21_V2.2070	0.215338
LbrM03_V2.0170	LbrM22_V2.0110	0.277232
LbrM03_V2.0170	LbrM22_V2.1430	0.292206
LbrM03_V2.0170	LbrM24_V2.2360	0.167915
LbrM03_V2.0170	LbrM25_V2.0130	0.26198
LbrM03_V2.0170	LbrM26_V2.0980	0.156098
LbrM03_V2.0170	LbrM26_V2.1840	0.15604
LbrM03_V2.0170	LbrM27_V2.1850	0.217357
LbrM03_V2.0170	LbrM27_V2.2520	0.14712
LbrM03_V2.0170	LbrM29_V2.0070	0.150611
LbrM03_V2.0170	LbrM30_V2.0560	0.174105
LbrM03_V2.0170	LbrM30_V2.3120	0.177227
LbrM03_V2.0170	LbrM31_V2.0300	0.179474
LbrM03_V2.0170	LbrM32_V2.0960	0.22171
LbrM03_V2.0170	LbrM32_V2.1130	0.143902
LbrM03_V2.0170	LbrM32_V2.3550	0.146568
LbrM03_V2.0170	LbrM33_V2.2140	0.192806
LbrM03_V2.0170	LbrM33_V2.2190	0.186843
LbrM03_V2.0170	LbrM33_V2.3020	0.189996
LbrM03_V2.0170	LbrM34_V2.1330	0.353482
LbrM03_V2.0170	LbrM35_V2.1010	0.169731
LbrM03_V2.0170	LbrM35_V2.3210	0.168729
LbrM03_V2.0170	LbrM35_V2.4070	0.167035
LbrM03_V2.0170	LbrM35_V2.4110	0.199069
LbrM03_V2.0170	LbrM35_V2.6720	0.179682
LbrM03_V2.0170	LbrM35_V2.6730	0.181778
LbrM03_V2.0200	LbrM03_V2.0810	0.161811
LbrM03_V2.0200	LbrM05_V2.1040	0.234513
LbrM03_V2.0200	LbrM07_V2.1200	0.186042
LbrM03_V2.0200	LbrM08_V2.0880	0.168491
LbrM03_V2.0200	LbrM10_V2.0210	0.248193
LbrM03_V2.0200	LbrM15_V2.1380	0.194398
LbrM03_V2.0200	LbrM16_V2.1450	0.178906
LbrM03_V2.0200	LbrM18_V2.0520	0.173308
LbrM03_V2.0200	LbrM18_V2.0870	0.552585
LbrM03_V2.0200	LbrM20_V2.3080	0.151036
LbrM03_V2.0200	LbrM20_V2.4890	0.154971
LbrM03_V2.0200	LbrM20_V2.5560	0.172925
LbrM03_V2.0200	LbrM20_V2.6060	0.15549
LbrM03_V2.0200	LbrM21_V2.0950	0.188863
LbrM03_V2.0200	LbrM22_V2.0060	0.246971
LbrM03_V2.0200	LbrM27_V2.1370	0.175787
LbrM03_V2.0200	LbrM27_V2.1850	0.150972
LbrM03_V2.0200	LbrM27_V2.2690	0.150243
LbrM03_V2.0200	LbrM28_V2.2790	0.446367
LbrM03_V2.0200	LbrM28_V2.2830	0.16012
LbrM03_V2.0200	LbrM29_V2.0150	0.42551
LbrM03_V2.0200	LbrM29_V2.2720	0.285887
LbrM03_V2.0200	LbrM30_V2.0620	0.510797
LbrM03_V2.0200	LbrM30_V2.1240	0.159122
LbrM03_V2.0200	LbrM30_V2.2560	0.246859
LbrM03_V2.0200	LbrM31_V2.2950	0.367411
LbrM03_V2.0200	LbrM32_V2.0100	0.174043
LbrM03_V2.0200	LbrM32_V2.0130	0.229949
LbrM03_V2.0200	LbrM32_V2.0240	0.149122
LbrM03_V2.0200	LbrM33_V2.1290	0.163957
LbrM03_V2.0200	LbrM34_V2.3940	0.560688
LbrM03_V2.0200	LbrM35_V2.1780	0.181855
LbrM03_V2.0210	LbrM06_V2.0350	0.853503
LbrM03_V2.0210	LbrM13_V2.0970	0.755356
LbrM03_V2.0210	LbrM13_V2.1540	0.85493
LbrM03_V2.0210	LbrM14_V2.0350	0.175765
LbrM03_V2.0210	LbrM15_V2.0410	0.740768
LbrM03_V2.0210	LbrM15_V2.1050	0.857501
LbrM03_V2.0210	LbrM16_V2.0560	0.761669
LbrM03_V2.0210	LbrM18_V2.1100	0.765208
LbrM03_V2.0210	LbrM18_V2.1700	0.73652
LbrM03_V2.0210	LbrM20_V2.3050	0.161914
LbrM03_V2.0210	LbrM24_V2.2110	0.148129
LbrM03_V2.0210	LbrM25_V2.1100	0.32956
LbrM03_V2.0210	LbrM25_V2.1570	0.182987
LbrM03_V2.0210	LbrM26_V2.0840	0.752358
LbrM03_V2.0210	LbrM26_V2.1630	0.683605
LbrM03_V2.0210	LbrM26_V2.2640	0.8515
LbrM03_V2.0210	LbrM28_V2.3120	0.880615
LbrM03_V2.0210	LbrM30_V2.2880	0.16666
LbrM03_V2.0210	LbrM30_V2.3280	0.761922
LbrM03_V2.0210	LbrM30_V2.3420	0.153126
LbrM03_V2.0210	LbrM32_V2.0100	0.160709
LbrM03_V2.0210	LbrM32_V2.3430	0.895973
LbrM03_V2.0210	LbrM33_V2.2820	0.206431
LbrM03_V2.0210	LbrM34_V2.0810	0.846611
LbrM03_V2.0210	LbrM34_V2.1400	0.304969
LbrM03_V2.0210	LbrM35_V2.1950	0.0878234
LbrM03_V2.0210	LbrM35_V2.4670	0.750479
LbrM03_V2.0240	LbrM06_V2.0850	0.280524
LbrM03_V2.0240	LbrM13_V2.0240	0.233998
LbrM03_V2.0240	LbrM26_V2.1570	0.168993
LbrM03_V2.0240	LbrM27_V2.1010	0.229617
LbrM03_V2.0240	LbrM28_V2.2710	0.285157
LbrM03_V2.0240	LbrM31_V2.1840	0.136012
LbrM03_V2.0240	LbrM32_V2.0130	0.306712
LbrM03_V2.0240	LbrM34_V2.2630	0.251598
LbrM03_V2.0350	LbrM23_V2.0580	0.506741
LbrM03_V2.0350	LbrM23_V2.0800	0.514725
LbrM03_V2.0350	LbrM25_V2.0120	0.292324
LbrM03_V2.0350	LbrM28_V2.1220	0.285516
LbrM03_V2.0350	LbrM35_V2.0300	0.17377
LbrM03_V2.0360	LbrM23_V2.0580	0.290355
LbrM03_V2.0360	LbrM23_V2.0800	0.295083
LbrM03_V2.0450	LbrM06_V2.0120	0.537391
LbrM03_V2.0450	LbrM07_V2.0660	0.15828
LbrM03_V2.0450	LbrM07_V2.1200	0.77133
LbrM03_V2.0450	LbrM09_V2.0920	0.156871
LbrM03_V2.0450	LbrM11_V2.0950	0.366342
LbrM03_V2.0450	LbrM12_V2.0040	0.428846
LbrM03_V2.0450	LbrM12_V2.0230	0.540051
LbrM03_V2.0450	LbrM13_V2.0890	0.56855
LbrM03_V2.0450	LbrM13_V2.0900	0.151342
LbrM03_V2.0450	LbrM14_V2.0310	0.334367
LbrM03_V2.0450	LbrM14_V2.0460	0.231256
LbrM03_V2.0450	LbrM15_V2.0260	0.147062
LbrM03_V2.0450	LbrM15_V2.1430	0.157113
LbrM03_V2.0450	LbrM16_V2.0290	0.420333
LbrM03_V2.0450	LbrM18_V2.0520	0.182492
LbrM03_V2.0450	LbrM18_V2.0690	0.15021
LbrM03_V2.0450	LbrM19_V2.0080	0.441031
LbrM03_V2.0450	LbrM19_V2.1440	0.337412
LbrM03_V2.0450	LbrM20_V2.0580	0.850786
LbrM03_V2.0450	LbrM20_V2.1840	0.159375
LbrM03_V2.0450	LbrM20_V2.3950	0.626173
LbrM03_V2.0450	LbrM20_V2.5560	0.15027
LbrM03_V2.0450	LbrM21_V2.0840	0.653898
LbrM03_V2.0450	LbrM21_V2.2010	0.531343
LbrM03_V2.0450	LbrM22_V2.0510	0.532384
LbrM03_V2.0450	LbrM22_V2.0560	0.523904
LbrM03_V2.0450	LbrM25_V2.0120	0.18534
LbrM03_V2.0450	LbrM25_V2.0190	0.178038
LbrM03_V2.0450	LbrM25_V2.0750	0.190891
LbrM03_V2.0450	LbrM25_V2.1710	0.185568
LbrM03_V2.0450	LbrM26_V2.1400	0.261954
LbrM03_V2.0450	LbrM27_V2.0200	0.310876
LbrM03_V2.0450	LbrM27_V2.1450	0.148387
LbrM03_V2.0450	LbrM27_V2.1600	0.648454
LbrM03_V2.0450	LbrM28_V2.0120	0.418449
LbrM03_V2.0450	LbrM28_V2.1900	0.72804
LbrM03_V2.0450	LbrM29_V2.0130	0.784463
LbrM03_V2.0450	LbrM29_V2.2140	0.196117
LbrM03_V2.0450	LbrM30_V2.0620	0.156729
LbrM03_V2.0450	LbrM30_V2.3340	0.26052
LbrM03_V2.0450	LbrM32_V2.0130	0.169752
LbrM03_V2.0450	LbrM32_V2.0460	0.762714
LbrM03_V2.0450	LbrM32_V2.1350	0.673927
LbrM03_V2.0450	LbrM32_V2.3060	0.820694
LbrM03_V2.0450	LbrM33_V2.0890	0.507289
LbrM03_V2.0450	LbrM34_V2.1330	0.148467
LbrM03_V2.0450	LbrM34_V2.3820	0.57325
LbrM03_V2.0450	LbrM34_V2.4810	0.352208
LbrM03_V2.0450	LbrM35_V2.0400	0.711026
LbrM03_V2.0450	LbrM35_V2.0650	0.17737
LbrM03_V2.0450	LbrM35_V2.1750	0.479165
LbrM03_V2.0450	LbrM35_V2.1840	0.583544
LbrM03_V2.0450	LbrM35_V2.4600	0.567639
LbrM03_V2.0450	LbrM35_V2.6830	0.165814
LbrM03_V2.0480	LbrM06_V2.1260	0.253738
LbrM03_V2.0480	LbrM23_V2.0400	0.0530304
LbrM03_V2.0480	LbrM26_V2.1730	0.13141
LbrM03_V2.0480	LbrM29_V2.1090	0.0491287
LbrM03_V2.0480	LbrM30_V2.1180	0.143061
LbrM03_V2.0480	LbrM33_V2.0520	0.0546726
LbrM03_V2.0480	LbrM35_V2.4420	0.0575186
LbrM03_V2.0480	LbrM35_V2.6900	0.136081
LbrM03_V2.0510	LbrM06_V2.0830	0.173094
LbrM03_V2.0510	LbrM06_V2.0850	0.330673
LbrM03_V2.0510	LbrM07_V2.0090	0.531508
LbrM03_V2.0510	LbrM08_V2.0010	0.13999
LbrM03_V2.0510	LbrM08_V2.0060	0.184133
LbrM03_V2.0510	LbrM11_V2.0370	0.694748
LbrM03_V2.0510	LbrM11_V2.0490	0.079
LbrM03_V2.0510	LbrM13_V2.0020	0.16149
LbrM03_V2.0510	LbrM13_V2.0080	0.153798
LbrM03_V2.0510	LbrM13_V2.0970	0.103406
LbrM03_V2.0510	LbrM13_V2.1050	0.102492
LbrM03_V2.0510	LbrM13_V2.1420	0.159052
LbrM03_V2.0510	LbrM15_V2.1430	0.271164
LbrM03_V2.0510	LbrM17_V2.0880	0.369583
LbrM03_V2.0510	LbrM18_V2.0870	0.142922
LbrM03_V2.0510	LbrM19_V2.0220	0.288228
LbrM03_V2.0510	LbrM20_V2.3380	0.140517
LbrM03_V2.0510	LbrM20_V2.4800	0.17929
LbrM03_V2.0510	LbrM21_V2.0700	0.176335
LbrM03_V2.0510	LbrM21_V2.0720	0.0923621
LbrM03_V2.0510	LbrM21_V2.0990	0.328688
LbrM03_V2.0510	LbrM21_V2.1810	0.147433
LbrM03_V2.0510	LbrM22_V2.0110	0.106069
LbrM03_V2.0510	LbrM23_V2.0580	0.192517
LbrM03_V2.0510	LbrM23_V2.0800	0.20003
LbrM03_V2.0510	LbrM23_V2.0970	0.159026
LbrM03_V2.0510	LbrM23_V2.1530	0.195
LbrM03_V2.0510	LbrM24_V2.0740	0.124155
LbrM03_V2.0510	LbrM24_V2.1690	0.32813
LbrM03_V2.0510	LbrM24_V2.2320	0.311177
LbrM03_V2.0510	LbrM25_V2.1710	0.445225
LbrM03_V2.0510	LbrM25_V2.2280	0.157312
LbrM03_V2.0510	LbrM26_V2.0130	0.266441
LbrM03_V2.0510	LbrM26_V2.0300	0.18735
LbrM03_V2.0510	LbrM26_V2.1730	0.204054
LbrM03_V2.0510	LbrM27_V2.0310	0.938027
LbrM03_V2.0510	LbrM27_V2.0820	0.223954
LbrM03_V2.0510	LbrM27_V2.0960	0.205977
LbrM03_V2.0510	LbrM27_V2.1010	0.300287
LbrM03_V2.0510	LbrM27_V2.2200	0.147225
LbrM03_V2.0510	LbrM28_V2.2620	0.389852
LbrM03_V2.0510	LbrM28_V2.2670	0.087582
LbrM03_V2.0510	LbrM29_V2.0510	0.158661
LbrM03_V2.0510	LbrM29_V2.1090	0.232034
LbrM03_V2.0510	LbrM29_V2.1930	0.258169
LbrM03_V2.0510	LbrM29_V2.2220	0.416825
LbrM03_V2.0510	LbrM29_V2.2280	0.457768
LbrM03_V2.0510	LbrM30_V2.0180	0.264699
LbrM03_V2.0510	LbrM30_V2.0220	0.286997
LbrM03_V2.0510	LbrM30_V2.2300	0.180303
LbrM03_V2.0510	LbrM30_V2.2550	0.565039
LbrM03_V2.0510	LbrM30_V2.3120	0.396716
LbrM03_V2.0510	LbrM31_V2.0270	0.19091
LbrM03_V2.0510	LbrM31_V2.1840	0.282425
LbrM03_V2.0510	LbrM31_V2.3570	0.279343
LbrM03_V2.0510	LbrM32_V2.3600	0.153413
LbrM03_V2.0510	LbrM33_V2.1830	0.178521
LbrM03_V2.0510	LbrM33_V2.2810	0.149342
LbrM03_V2.0510	LbrM34_V2.0090	0.207892
LbrM03_V2.0510	LbrM34_V2.2630	0.362783
LbrM03_V2.0510	LbrM34_V2.3140	0.191828
LbrM03_V2.0510	LbrM34_V2.3660	0.138974
LbrM03_V2.0510	LbrM35_V2.1270	0.566379
LbrM03_V2.0510	LbrM35_V2.2820	0.283928
LbrM03_V2.0510	LbrM35_V2.2870	0.226781
LbrM03_V2.0510	LbrM35_V2.3170	0.575937
LbrM03_V2.0510	LbrM35_V2.3390	0.113459
LbrM03_V2.0510	LbrM35_V2.3700	0.26603
LbrM03_V2.0510	LbrM35_V2.3800	0.115235
LbrM03_V2.0510	LbrM35_V2.5950	0.148337
LbrM03_V2.0580	LbrM17_V2.1610	0.229619
LbrM03_V2.0610	LbrM07_V2.0090	0.379294
LbrM03_V2.0610	LbrM07_V2.0270	0.242201
LbrM03_V2.0610	LbrM09_V2.0070	0.392548
LbrM03_V2.0610	LbrM10_V2.0420	0.166486
LbrM03_V2.0610	LbrM26_V2.2640	0.516419
LbrM03_V2.0610	LbrM32_V2.3430	0.247627
LbrM03_V2.0610	LbrM33_V2.1600	0.141566
LbrM03_V2.0610	LbrM35_V2.4670	0.179866
LbrM03_V2.0610	LbrM35_V2.6720	0.373085
LbrM03_V2.0650	LbrM10_V2.0880	0.0819408
LbrM03_V2.0650	LbrM34_V2.4980	0.0787619
LbrM03_V2.0700	LbrM07_V2.0840	0.0825324
LbrM03_V2.0700	LbrM11_V2.0040	0.0955727
LbrM03_V2.0700	LbrM21_V2.2010	0.159442
LbrM03_V2.0700	LbrM28_V2.2990	0.163289
LbrM03_V2.0700	LbrM30_V2.1240	0.080826
LbrM03_V2.0810	LbrM03_V2.0890	0.150993
LbrM03_V2.0810	LbrM04_V2.0780	0.503628
LbrM03_V2.0810	LbrM05_V2.0200	0.269627
LbrM03_V2.0810	LbrM05_V2.0470	0.405962
LbrM03_V2.0810	LbrM09_V2.0920	0.193484
LbrM03_V2.0810	LbrM10_V2.0210	0.497135
LbrM03_V2.0810	LbrM11_V2.0090	0.490666
LbrM03_V2.0810	LbrM11_V2.0230	0.400657
LbrM03_V2.0810	LbrM11_V2.0700	0.412644
LbrM03_V2.0810	LbrM14_V2.0010	0.321873
LbrM03_V2.0810	LbrM15_V2.1380	0.47427
LbrM03_V2.0810	LbrM16_V2.1450	0.236082
LbrM03_V2.0810	LbrM17_V2.0330	0.197468
LbrM03_V2.0810	LbrM17_V2.1410	0.316484
LbrM03_V2.0810	LbrM17_V2.1500	0.299195
LbrM03_V2.0810	LbrM18_V2.0870	0.183367
LbrM03_V2.0810	LbrM18_V2.0920	0.410211
LbrM03_V2.0810	LbrM18_V2.1640	0.227747
LbrM03_V2.0810	LbrM19_V2.0410	0.208842
LbrM03_V2.0810	LbrM20_V2.0470	0.162368
LbrM03_V2.0810	LbrM20_V2.1540	0.167833
LbrM03_V2.0810	LbrM20_V2.2170	0.184235
LbrM03_V2.0810	LbrM20_V2.2300	0.221097
LbrM03_V2.0810	LbrM20_V2.2660	0.155251
LbrM03_V2.0810	LbrM20_V2.3020	0.212267
LbrM03_V2.0810	LbrM20_V2.3080	0.167646
LbrM03_V2.0810	LbrM20_V2.3930	0.161458
LbrM03_V2.0810	LbrM20_V2.4670	0.244049
LbrM03_V2.0810	LbrM20_V2.4800	0.21137
LbrM03_V2.0810	LbrM20_V2.5830	0.548078
LbrM03_V2.0810	LbrM20_V2.6060	0.353552
LbrM03_V2.0810	LbrM21_V2.0600	0.147191
LbrM03_V2.0810	LbrM21_V2.2070	0.477284
LbrM03_V2.0810	LbrM22_V2.1260	0.416872
LbrM03_V2.0810	LbrM24_V2.1360	0.201735
LbrM03_V2.0810	LbrM24_V2.2340	0.358155
LbrM03_V2.0810	LbrM25_V2.0380	0.15288
LbrM03_V2.0810	LbrM26_V2.0030	0.60528
LbrM03_V2.0810	LbrM26_V2.0980	0.398996
LbrM03_V2.0810	LbrM26_V2.1270	0.366423
LbrM03_V2.0810	LbrM27_V2.0540	0.569586
LbrM03_V2.0810	LbrM27_V2.2160	0.460551
LbrM03_V2.0810	LbrM28_V2.1410	0.161109
LbrM03_V2.0810	LbrM28_V2.2050	0.451321
LbrM03_V2.0810	LbrM28_V2.2600	0.19942
LbrM03_V2.0810	LbrM29_V2.0250	0.162263
LbrM03_V2.0810	LbrM30_V2.0220	0.215055
LbrM03_V2.0810	LbrM30_V2.0560	0.498554
LbrM03_V2.0810	LbrM30_V2.0700	0.391739
LbrM03_V2.0810	LbrM30_V2.1420	0.464382
LbrM03_V2.0810	LbrM30_V2.1840	0.147205
LbrM03_V2.0810	LbrM30_V2.3000	0.316712
LbrM03_V2.0810	LbrM31_V2.0170	0.20877
LbrM03_V2.0810	LbrM31_V2.0300	0.66043
LbrM03_V2.0810	LbrM31_V2.1820	0.242687
LbrM03_V2.0810	LbrM31_V2.1980	0.150272
LbrM03_V2.0810	LbrM33_V2.1620	0.515516
LbrM03_V2.0810	LbrM33_V2.2140	0.555977
LbrM03_V2.0810	LbrM33_V2.2190	0.308571
LbrM03_V2.0810	LbrM34_V2.1610	0.291497
LbrM03_V2.0810	LbrM34_V2.1730	0.460432
LbrM03_V2.0810	LbrM34_V2.1800	0.25114
LbrM03_V2.0810	LbrM34_V2.2090	0.210247
LbrM03_V2.0810	LbrM34_V2.3470	0.443451
LbrM03_V2.0810	LbrM34_V2.3860	0.448002
LbrM03_V2.0810	LbrM34_V2.5180	0.38189
LbrM03_V2.0810	LbrM35_V2.1010	0.439597
LbrM03_V2.0810	LbrM35_V2.2030	0.276676
LbrM03_V2.0810	LbrM35_V2.2040	0.164061
LbrM03_V2.0810	LbrM35_V2.2410	0.163089
LbrM03_V2.0810	LbrM35_V2.3220	0.223491
LbrM03_V2.0810	LbrM35_V2.3240	0.174758
LbrM03_V2.0810	LbrM35_V2.3290	0.28091
LbrM03_V2.0810	LbrM35_V2.4460	0.198934
LbrM03_V2.0810	LbrM35_V2.4900	0.483127
LbrM03_V2.0810	LbrM35_V2.5340	0.232621
LbrM03_V2.0810	LbrM35_V2.6180	0.147184
LbrM03_V2.0810	LbrM35_V2.6730	0.380578
LbrM03_V2.0820	LbrM04_V2.0960	0.20211
LbrM03_V2.0820	LbrM05_V2.0520	0.281845
LbrM03_V2.0820	LbrM05_V2.0980	0.174346
LbrM03_V2.0820	LbrM05_V2.1140	0.800905
LbrM03_V2.0820	LbrM07_V2.0190	0.15567
LbrM03_V2.0820	LbrM09_V2.1130	0.479404
LbrM03_V2.0820	LbrM09_V2.1140	0.145383
LbrM03_V2.0820	LbrM10_V2.0310	0.13305
LbrM03_V2.0820	LbrM11_V2.0700	0.386574
LbrM03_V2.0820	LbrM11_V2.1030	0.186198
LbrM03_V2.0820	LbrM14_V2.1360	0.292106
LbrM03_V2.0820	LbrM15_V2.0260	0.135961
LbrM03_V2.0820	LbrM15_V2.1190	0.133819
LbrM03_V2.0820	LbrM16_V2.0750	0.442779
LbrM03_V2.0820	LbrM16_V2.1670	0.143839
LbrM03_V2.0820	LbrM17_V2.0250	0.251582
LbrM03_V2.0820	LbrM17_V2.0880	0.160708
LbrM03_V2.0820	LbrM18_V2.0620	0.795235
LbrM03_V2.0820	LbrM18_V2.1050	0.263382
LbrM03_V2.0820	LbrM18_V2.1410	0.185039
LbrM03_V2.0820	LbrM18_V2.1520	0.173963
LbrM03_V2.0820	LbrM19_V2.0110	0.238538
LbrM03_V2.0820	LbrM19_V2.0220	0.151316
LbrM03_V2.0820	LbrM20_V2.0060	0.145226
LbrM03_V2.0820	LbrM20_V2.0160	0.229839
LbrM03_V2.0820	LbrM20_V2.0580	0.236546
LbrM03_V2.0820	LbrM20_V2.1840	0.137133
LbrM03_V2.0820	LbrM20_V2.3260	0.807424
LbrM03_V2.0820	LbrM21_V2.0700	0.161963
LbrM03_V2.0820	LbrM21_V2.1580	0.783606
LbrM03_V2.0820	LbrM22_V2.1120	0.148728
LbrM03_V2.0820	LbrM23_V2.1750	0.798999
LbrM03_V2.0820	LbrM25_V2.0120	0.154888
LbrM03_V2.0820	LbrM25_V2.0750	0.148731
LbrM03_V2.0820	LbrM25_V2.1150	0.812812
LbrM03_V2.0820	LbrM25_V2.1710	0.344275
LbrM03_V2.0820	LbrM25_V2.2280	0.147565
LbrM03_V2.0820	LbrM26_V2.1400	0.147205
LbrM03_V2.0820	LbrM27_V2.0820	0.170145
LbrM03_V2.0820	LbrM27_V2.1850	0.147044
LbrM03_V2.0820	LbrM27_V2.2520	0.19896
LbrM03_V2.0820	LbrM28_V2.1220	0.173944
LbrM03_V2.0820	LbrM28_V2.2630	0.815893
LbrM03_V2.0820	LbrM28_V2.3070	0.155475
LbrM03_V2.0820	LbrM30_V2.0710	0.337959
LbrM03_V2.0820	LbrM30_V2.1010	0.191413
LbrM03_V2.0820	LbrM30_V2.1070	0.176591
LbrM03_V2.0820	LbrM30_V2.3120	0.369975
LbrM03_V2.0820	LbrM30_V2.3280	0.139034
LbrM03_V2.0820	LbrM30_V2.3420	0.228226
LbrM03_V2.0820	LbrM30_V2.3630	0.78937
LbrM03_V2.0820	LbrM30_V2.3690	0.831297
LbrM03_V2.0820	LbrM31_V2.0170	0.229167
LbrM03_V2.0820	LbrM31_V2.1450	0.750909
LbrM03_V2.0820	LbrM32_V2.0980	0.199784
LbrM03_V2.0820	LbrM32_V2.1010	0.78268
LbrM03_V2.0820	LbrM32_V2.1840	0.235941
LbrM03_V2.0820	LbrM32_V2.3060	0.179988
LbrM03_V2.0820	LbrM33_V2.0830	0.805105
LbrM03_V2.0820	LbrM33_V2.0840	0.285881
LbrM03_V2.0820	LbrM33_V2.1970	0.358028
LbrM03_V2.0820	LbrM33_V2.2810	0.147748
LbrM03_V2.0820	LbrM33_V2.3020	0.276298
LbrM03_V2.0820	LbrM34_V2.0110	0.16979
LbrM03_V2.0820	LbrM34_V2.0690	0.746274
LbrM03_V2.0820	LbrM34_V2.1330	0.145154
LbrM03_V2.0820	LbrM34_V2.3250	0.171545
LbrM03_V2.0820	LbrM34_V2.3470	0.210484
LbrM03_V2.0820	LbrM35_V2.0300	0.155479
LbrM03_V2.0820	LbrM35_V2.3170	0.191877
LbrM03_V2.0820	LbrM35_V2.3320	0.773673
LbrM03_V2.0820	LbrM35_V2.4150	0.160566
LbrM03_V2.0840	LbrM06_V2.0720	0.157509
LbrM03_V2.0840	LbrM30_V2.0180	0.170399
LbrM03_V2.0880	LbrM20_V2.4210	0.22913
LbrM03_V2.0880	LbrM20_V2.4820	0.179418
LbrM03_V2.0880	LbrM22_V2.1280	0.155016
LbrM03_V2.0880	LbrM30_V2.3350	0.162835
LbrM03_V2.0880	LbrM35_V2.2000	0.186008
LbrM03_V2.0880	LbrM35_V2.4020	0.214619
LbrM03_V2.0890	LbrM04_V2.0530	0.0761304
LbrM03_V2.0890	LbrM04_V2.0780	0.311869
LbrM03_V2.0890	LbrM04_V2.1250	0.174681
LbrM03_V2.0890	LbrM05_V2.0030	0.114043
LbrM03_V2.0890	LbrM05_V2.0200	0.294582
LbrM03_V2.0890	LbrM05_V2.0470	0.242317
LbrM03_V2.0890	LbrM05_V2.0520	0.137861
LbrM03_V2.0890	LbrM05_V2.0730	0.139701
LbrM03_V2.0890	LbrM05_V2.0800	0.187075
LbrM03_V2.0890	LbrM05_V2.1200	0.262076
LbrM03_V2.0890	LbrM06_V2.0410	0.141606
LbrM03_V2.0890	LbrM07_V2.0360	0.176342
LbrM03_V2.0890	LbrM07_V2.0620	0.114114
LbrM03_V2.0890	LbrM07_V2.0750	0.299398
LbrM03_V2.0890	LbrM08_V2.0600	0.566857
LbrM03_V2.0890	LbrM08_V2.0900	0.159193
LbrM03_V2.0890	LbrM09_V2.0920	0.454625
LbrM03_V2.0890	LbrM09_V2.1020	0.204119
LbrM03_V2.0890	LbrM09_V2.1130	0.846699
LbrM03_V2.0890	LbrM09_V2.1140	0.387841
LbrM03_V2.0890	LbrM10_V2.0210	0.392074
LbrM03_V2.0890	LbrM10_V2.1010	0.107187
LbrM03_V2.0890	LbrM10_V2.1270	0.0585852
LbrM03_V2.0890	LbrM11_V2.0040	0.294231
LbrM03_V2.0890	LbrM11_V2.0090	0.279436
LbrM03_V2.0890	LbrM11_V2.0700	0.395256
LbrM03_V2.0890	LbrM11_V2.0760	0.442457
LbrM03_V2.0890	LbrM11_V2.0970	0.106789
LbrM03_V2.0890	LbrM12_V2.0020	0.570533
LbrM03_V2.0890	LbrM12_V2.0270	0.250389
LbrM03_V2.0890	LbrM13_V2.0380	0.193103
LbrM03_V2.0890	LbrM13_V2.0900	0.56209
LbrM03_V2.0890	LbrM13_V2.1520	0.416854
LbrM03_V2.0890	LbrM14_V2.0010	0.0595293
LbrM03_V2.0890	LbrM14_V2.0310	0.160825
LbrM03_V2.0890	LbrM14_V2.0350	0.156615
LbrM03_V2.0890	LbrM15_V2.0030	0.142904
LbrM03_V2.0890	LbrM15_V2.0260	0.412856
LbrM03_V2.0890	LbrM15_V2.0990	0.323133
LbrM03_V2.0890	LbrM15_V2.1380	0.375611
LbrM03_V2.0890	LbrM15_V2.1430	0.44589
LbrM03_V2.0890	LbrM15_V2.1440	0.337834
LbrM03_V2.0890	LbrM16_V2.0150	0.710947
LbrM03_V2.0890	LbrM16_V2.0250	0.189453
LbrM03_V2.0890	LbrM16_V2.0600	0.177805
LbrM03_V2.0890	LbrM16_V2.1450	0.313103
LbrM03_V2.0890	LbrM16_V2.1670	0.293468
LbrM03_V2.0890	LbrM17_V2.0080	0.118078
LbrM03_V2.0890	LbrM17_V2.0090	0.144075
LbrM03_V2.0890	LbrM17_V2.1410	0.495571
LbrM03_V2.0890	LbrM17_V2.1500	0.196382
LbrM03_V2.0890	LbrM18_V2.0110	0.363577
LbrM03_V2.0890	LbrM18_V2.0830	0.116018
LbrM03_V2.0890	LbrM18_V2.0870	0.226917
LbrM03_V2.0890	LbrM18_V2.0920	0.213308
LbrM03_V2.0890	LbrM18_V2.0950	0.0984106
LbrM03_V2.0890	LbrM18_V2.1230	0.0959349
LbrM03_V2.0890	LbrM18_V2.1310	0.202087
LbrM03_V2.0890	LbrM19_V2.0080	0.152473
LbrM03_V2.0890	LbrM19_V2.0220	0.292376
LbrM03_V2.0890	LbrM19_V2.0370	0.338673
LbrM03_V2.0890	LbrM19_V2.0410	0.288974
LbrM03_V2.0890	LbrM19_V2.0470	0.323213
LbrM03_V2.0890	LbrM19_V2.0860	0.241763
LbrM03_V2.0890	LbrM19_V2.0980	0.230644
LbrM03_V2.0890	LbrM19_V2.1110	0.16102
LbrM03_V2.0890	LbrM19_V2.1320	0.391346
LbrM03_V2.0890	LbrM19_V2.1360	0.260621
LbrM03_V2.0890	LbrM19_V2.1750	0.240013
LbrM03_V2.0890	LbrM20_V2.0090	0.312514
LbrM03_V2.0890	LbrM20_V2.0320	0.571145
LbrM03_V2.0890	LbrM20_V2.0470	0.249036
LbrM03_V2.0890	LbrM20_V2.0580	0.529549
LbrM03_V2.0890	LbrM20_V2.0770	0.152215
LbrM03_V2.0890	LbrM20_V2.0830	0.303945
LbrM03_V2.0890	LbrM20_V2.1010	0.484372
LbrM03_V2.0890	LbrM20_V2.1840	0.32197
LbrM03_V2.0890	LbrM20_V2.2170	0.390694
LbrM03_V2.0890	LbrM20_V2.2300	0.159252
LbrM03_V2.0890	LbrM20_V2.2340	0.252134
LbrM03_V2.0890	LbrM20_V2.2460	0.0634749
LbrM03_V2.0890	LbrM20_V2.2660	0.205894
LbrM03_V2.0890	LbrM20_V2.3080	0.362352
LbrM03_V2.0890	LbrM20_V2.3660	0.161716
LbrM03_V2.0890	LbrM20_V2.4800	0.234501
LbrM03_V2.0890	LbrM20_V2.5830	0.455923
LbrM03_V2.0890	LbrM20_V2.6060	0.455297
LbrM03_V2.0890	LbrM21_V2.0770	0.552776
LbrM03_V2.0890	LbrM21_V2.0840	0.161921
LbrM03_V2.0890	LbrM21_V2.0870	0.0845751
LbrM03_V2.0890	LbrM21_V2.0900	0.182382
LbrM03_V2.0890	LbrM21_V2.0950	0.474348
LbrM03_V2.0890	LbrM21_V2.1320	0.41215
LbrM03_V2.0890	LbrM21_V2.2070	0.524492
LbrM03_V2.0890	LbrM22_V2.0110	0.371351
LbrM03_V2.0890	LbrM22_V2.0420	0.194275
LbrM03_V2.0890	LbrM22_V2.0650	0.0386314
LbrM03_V2.0890	LbrM22_V2.1260	0.34404
LbrM03_V2.0890	LbrM22_V2.1440	0.23981
LbrM03_V2.0890	LbrM22_V2.1490	0.0387173
LbrM03_V2.0890	LbrM23_V2.0330	0.148924
LbrM03_V2.0890	LbrM23_V2.1320	0.463227
LbrM03_V2.0890	LbrM23_V2.1470	0.210615
LbrM03_V2.0890	LbrM24_V2.1350	0.15313
LbrM03_V2.0890	LbrM24_V2.1360	0.302167
LbrM03_V2.0890	LbrM24_V2.2110	0.200476
LbrM03_V2.0890	LbrM24_V2.2160	0.343836
LbrM03_V2.0890	LbrM24_V2.2340	0.285997
LbrM03_V2.0890	LbrM25_V2.0080	0.207911
LbrM03_V2.0890	LbrM25_V2.0120	0.413256
LbrM03_V2.0890	LbrM25_V2.0190	0.34237
LbrM03_V2.0890	LbrM25_V2.0610	0.109327
LbrM03_V2.0890	LbrM25_V2.1150	0.166899
LbrM03_V2.0890	LbrM25_V2.2050	0.151175
LbrM03_V2.0890	LbrM25_V2.2280	0.296519
LbrM03_V2.0890	LbrM26_V2.0030	0.405198
LbrM03_V2.0890	LbrM26_V2.0130	0.165449
LbrM03_V2.0890	LbrM26_V2.0170	0.208651
LbrM03_V2.0890	LbrM26_V2.0300	0.0409081
LbrM03_V2.0890	LbrM26_V2.0980	0.46535
LbrM03_V2.0890	LbrM26_V2.1270	0.181731
LbrM03_V2.0890	LbrM26_V2.1400	0.391127
LbrM03_V2.0890	LbrM26_V2.1840	0.415513
LbrM03_V2.0890	LbrM27_V2.0540	0.22699
LbrM03_V2.0890	LbrM27_V2.0850	0.0741597
LbrM03_V2.0890	LbrM27_V2.1360	0.345042
LbrM03_V2.0890	LbrM27_V2.1370	0.432979
LbrM03_V2.0890	LbrM27_V2.1450	0.15849
LbrM03_V2.0890	LbrM27_V2.1750	0.502047
LbrM03_V2.0890	LbrM27_V2.1850	0.525201
LbrM03_V2.0890	LbrM27_V2.2160	0.164804
LbrM03_V2.0890	LbrM27_V2.2430	0.172303
LbrM03_V2.0890	LbrM27_V2.2520	0.415951
LbrM03_V2.0890	LbrM27_V2.2690	0.18752
LbrM03_V2.0890	LbrM28_V2.0570	0.160084
LbrM03_V2.0890	LbrM28_V2.1700	0.291816
LbrM03_V2.0890	LbrM28_V2.2260	0.197601
LbrM03_V2.0890	LbrM28_V2.2510	0.309987
LbrM03_V2.0890	LbrM28_V2.2600	0.218365
LbrM03_V2.0890	LbrM28_V2.2950	0.321172
LbrM03_V2.0890	LbrM29_V2.0070	0.270678
LbrM03_V2.0890	LbrM29_V2.0150	0.284548
LbrM03_V2.0890	LbrM29_V2.0940	0.115502
LbrM03_V2.0890	LbrM29_V2.2140	0.421169
LbrM03_V2.0890	LbrM29_V2.2180	0.129426
LbrM03_V2.0890	LbrM29_V2.2670	0.0613649
LbrM03_V2.0890	LbrM29_V2.2720	0.211274
LbrM03_V2.0890	LbrM30_V2.0140	0.204355
LbrM03_V2.0890	LbrM30_V2.0540	0.372182
LbrM03_V2.0890	LbrM30_V2.0560	0.402809
LbrM03_V2.0890	LbrM30_V2.0620	0.399166
LbrM03_V2.0890	LbrM30_V2.0700	0.250539
LbrM03_V2.0890	LbrM30_V2.0710	0.195966
LbrM03_V2.0890	LbrM30_V2.1240	0.214113
LbrM03_V2.0890	LbrM30_V2.1420	0.361624
LbrM03_V2.0890	LbrM30_V2.1610	0.28193
LbrM03_V2.0890	LbrM30_V2.1840	0.145999
LbrM03_V2.0890	LbrM30_V2.2320	0.0439911
LbrM03_V2.0890	LbrM30_V2.2590	0.260086
LbrM03_V2.0890	LbrM30_V2.3000	0.432273
LbrM03_V2.0890	LbrM30_V2.3280	0.196925
LbrM03_V2.0890	LbrM30_V2.3680	0.373852
LbrM03_V2.0890	LbrM31_V2.0300	0.359048
LbrM03_V2.0890	LbrM31_V2.1820	0.340625
LbrM03_V2.0890	LbrM31_V2.2550	0.109871
LbrM03_V2.0890	LbrM31_V2.2940	0.147666
LbrM03_V2.0890	LbrM31_V2.3150	0.152128
LbrM03_V2.0890	LbrM32_V2.0100	0.152663
LbrM03_V2.0890	LbrM32_V2.0470	0.157871
LbrM03_V2.0890	LbrM32_V2.0520	0.340043
LbrM03_V2.0890	LbrM32_V2.0600	0.0574522
LbrM03_V2.0890	LbrM32_V2.0960	0.23934
LbrM03_V2.0890	LbrM32_V2.1040	0.194004
LbrM03_V2.0890	LbrM32_V2.1100	0.453365
LbrM03_V2.0890	LbrM32_V2.2240	0.0674134
LbrM03_V2.0890	LbrM32_V2.3060	0.218607
LbrM03_V2.0890	LbrM32_V2.3220	0.166781
LbrM03_V2.0890	LbrM32_V2.3400	0.0591483
LbrM03_V2.0890	LbrM32_V2.3430	0.146119
LbrM03_V2.0890	LbrM32_V2.3560	0.437288
LbrM03_V2.0890	LbrM33_V2.0840	0.385118
LbrM03_V2.0890	LbrM33_V2.1110	0.0693033
LbrM03_V2.0890	LbrM33_V2.1160	0.311066
LbrM03_V2.0890	LbrM33_V2.1620	0.542412
LbrM03_V2.0890	LbrM33_V2.2110	0.0600598
LbrM03_V2.0890	LbrM33_V2.2140	0.306075
LbrM03_V2.0890	LbrM33_V2.2190	0.384277
LbrM03_V2.0890	LbrM33_V2.2210	0.190358
LbrM03_V2.0890	LbrM33_V2.2820	0.301202
LbrM03_V2.0890	LbrM33_V2.3020	0.630821
LbrM03_V2.0890	LbrM34_V2.0110	0.241843
LbrM03_V2.0890	LbrM34_V2.0170	0.120088
LbrM03_V2.0890	LbrM34_V2.0440	0.315062
LbrM03_V2.0890	LbrM34_V2.1120	0.179396
LbrM03_V2.0890	LbrM34_V2.1300	0.179023
LbrM03_V2.0890	LbrM34_V2.1330	0.3604
LbrM03_V2.0890	LbrM34_V2.1360	0.0816147
LbrM03_V2.0890	LbrM34_V2.1610	0.245376
LbrM03_V2.0890	LbrM34_V2.1730	0.20183
LbrM03_V2.0890	LbrM34_V2.1800	0.297963
LbrM03_V2.0890	LbrM34_V2.2090	0.310766
LbrM03_V2.0890	LbrM34_V2.3160	0.274409
LbrM03_V2.0890	LbrM34_V2.3470	0.477681
LbrM03_V2.0890	LbrM34_V2.3840	0.464761
LbrM03_V2.0890	LbrM34_V2.3860	0.370603
LbrM03_V2.0890	LbrM34_V2.4130	0.223346
LbrM03_V2.0890	LbrM34_V2.4850	0.048854
LbrM03_V2.0890	LbrM34_V2.4980	0.34226
LbrM03_V2.0890	LbrM34_V2.5160	0.0555176
LbrM03_V2.0890	LbrM34_V2.5180	0.422896
LbrM03_V2.0890	LbrM34_V2.5250	0.189906
LbrM03_V2.0890	LbrM35_V2.0270	0.372759
LbrM03_V2.0890	LbrM35_V2.0680	0.106105
LbrM03_V2.0890	LbrM35_V2.1010	0.301533
LbrM03_V2.0890	LbrM35_V2.1570	0.175108
LbrM03_V2.0890	LbrM35_V2.1750	0.178219
LbrM03_V2.0890	LbrM35_V2.2030	0.246832
LbrM03_V2.0890	LbrM35_V2.2040	0.173532
LbrM03_V2.0890	LbrM35_V2.2370	0.168061
LbrM03_V2.0890	LbrM35_V2.2410	0.266567
LbrM03_V2.0890	LbrM35_V2.2490	0.216065
LbrM03_V2.0890	LbrM35_V2.3170	0.200575
LbrM03_V2.0890	LbrM35_V2.3210	0.0632025
LbrM03_V2.0890	LbrM35_V2.3220	0.268726
LbrM03_V2.0890	LbrM35_V2.3240	0.0408987
LbrM03_V2.0890	LbrM35_V2.3290	0.305349
LbrM03_V2.0890	LbrM35_V2.3430	0.287536
LbrM03_V2.0890	LbrM35_V2.4070	0.356605
LbrM03_V2.0890	LbrM35_V2.4110	0.764238
LbrM03_V2.0890	LbrM35_V2.4150	0.325956
LbrM03_V2.0890	LbrM35_V2.4600	0.167514
LbrM03_V2.0890	LbrM35_V2.4900	0.41064
LbrM03_V2.0890	LbrM35_V2.5180	0.414509
LbrM03_V2.0890	LbrM35_V2.5370	0.335778
LbrM03_V2.0890	LbrM35_V2.5650	0.186722
LbrM03_V2.0890	LbrM35_V2.5900	0.230245
LbrM03_V2.0890	LbrM35_V2.6030	0.1548
LbrM03_V2.0890	LbrM35_V2.6570	0.0901318
LbrM03_V2.0890	LbrM35_V2.6730	0.359838
LbrM03_V2.0890	LbrM35_V2.7280	0.414156
LbrM03_V2.0890	LbrM35_V2.7320	0.15296
LbrM03_V2.0900	LbrM24_V2.0500	0.0247165
LbrM04_V2.0010	LbrM04_V2.0960	0.162318
LbrM04_V2.0010	LbrM06_V2.0350	0.168742
LbrM04_V2.0010	LbrM06_V2.0930	0.451604
LbrM04_V2.0010	LbrM10_V2.0310	0.28518
LbrM04_V2.0010	LbrM12_V2.0490	0.17328
LbrM04_V2.0010	LbrM14_V2.1330	0.159427
LbrM04_V2.0010	LbrM15_V2.1440	0.138612
LbrM04_V2.0010	LbrM18_V2.0570	0.173108
LbrM04_V2.0010	LbrM18_V2.1050	0.380102
LbrM04_V2.0010	LbrM20_V2.3380	0.502922
LbrM04_V2.0010	LbrM21_V2.0700	0.604833
LbrM04_V2.0010	LbrM22_V2.0370	0.141661
LbrM04_V2.0010	LbrM24_V2.0780	0.235275
LbrM04_V2.0010	LbrM24_V2.0790	0.235235
LbrM04_V2.0010	LbrM25_V2.2210	0.142822
LbrM04_V2.0010	LbrM25_V2.2280	0.160772
LbrM04_V2.0010	LbrM28_V2.1580	0.144582
LbrM04_V2.0010	LbrM28_V2.3070	0.232676
LbrM04_V2.0010	LbrM30_V2.3480	0.149463
LbrM04_V2.0010	LbrM32_V2.1750	0.288877
LbrM04_V2.0010	LbrM32_V2.3610	0.18039
LbrM04_V2.0010	LbrM33_V2.1290	0.192096
LbrM04_V2.0010	LbrM33_V2.2790	0.868203
LbrM04_V2.0010	LbrM33_V2.2820	0.148562
LbrM04_V2.0010	LbrM34_V2.0010	0.150267
LbrM04_V2.0010	LbrM34_V2.2300	0.207818
LbrM04_V2.0010	LbrM34_V2.3250	0.427754
LbrM04_V2.0010	LbrM35_V2.0080	0.831412
LbrM04_V2.0010	LbrM35_V2.2870	0.146958
LbrM04_V2.0030	LbrM06_V2.0100	0.169906
LbrM04_V2.0030	LbrM07_V2.0700	0.204491
LbrM04_V2.0030	LbrM07_V2.1110	0.267646
LbrM04_V2.0030	LbrM13_V2.0260	0.0924609
LbrM04_V2.0030	LbrM16_V2.0600	0.16527
LbrM04_V2.0030	LbrM17_V2.0590	0.250777
LbrM04_V2.0030	LbrM18_V2.0620	0.14267
LbrM04_V2.0030	LbrM19_V2.0280	0.144833
LbrM04_V2.0030	LbrM19_V2.0860	0.18983
LbrM04_V2.0030	LbrM20_V2.0500	0.219944
LbrM04_V2.0030	LbrM23_V2.0400	0.226223
LbrM04_V2.0030	LbrM25_V2.0120	0.310009
LbrM04_V2.0030	LbrM27_V2.1150	0.282783
LbrM04_V2.0030	LbrM27_V2.1970	0.14381
LbrM04_V2.0030	LbrM28_V2.1220	0.314096
LbrM04_V2.0030	LbrM28_V2.2630	0.172985
LbrM04_V2.0030	LbrM28_V2.3120	0.196574
LbrM04_V2.0030	LbrM29_V2.2140	0.16817
LbrM04_V2.0030	LbrM29_V2.2280	0.174868
LbrM04_V2.0030	LbrM30_V2.3120	0.303483
LbrM04_V2.0030	LbrM30_V2.3550	0.15246
LbrM04_V2.0030	LbrM31_V2.2940	0.215089
LbrM04_V2.0030	LbrM32_V2.0100	0.145524
LbrM04_V2.0030	LbrM32_V2.3600	0.145253
LbrM04_V2.0030	LbrM33_V2.1200	0.218664
LbrM04_V2.0030	LbrM33_V2.1290	0.285539
LbrM04_V2.0030	LbrM33_V2.2370	0.222804
LbrM04_V2.0030	LbrM34_V2.0010	0.13976
LbrM04_V2.0030	LbrM34_V2.1990	0.310792
LbrM04_V2.0030	LbrM35_V2.1270	0.210998
LbrM04_V2.0030	LbrM35_V2.2180	0.201194
LbrM04_V2.0030	LbrM35_V2.2270	0.136313
LbrM04_V2.0030	LbrM35_V2.5180	0.157654
LbrM04_V2.0030	LbrM35_V2.5900	0.281758
LbrM04_V2.0110	LbrM20_V2.3020	0.397054
LbrM04_V2.0170	LbrM14_V2.0010	0.665838
LbrM04_V2.0170	LbrM20_V2.2660	0.50147
LbrM04_V2.0170	LbrM22_V2.1490	0.517362
LbrM04_V2.0170	LbrM35_V2.3240	0.527255
LbrM04_V2.0440	LbrM13_V2.0760	0.100038
LbrM04_V2.0440	LbrM24_V2.2370	0.081397
LbrM04_V2.0500	LbrM04_V2.0630	0.305299
LbrM04_V2.0500	LbrM04_V2.1140	0.213016
LbrM04_V2.0500	LbrM06_V2.0830	0.145603
LbrM04_V2.0500	LbrM06_V2.0930	0.0629911
LbrM04_V2.0500	LbrM07_V2.0130	0.199299
LbrM04_V2.0500	LbrM09_V2.0070	0.207387
LbrM04_V2.0500	LbrM10_V2.0310	0.75629
LbrM04_V2.0500	LbrM10_V2.0880	0.080499
LbrM04_V2.0500	LbrM13_V2.0260	0.080499
LbrM04_V2.0500	LbrM13_V2.0970	0.842691
LbrM04_V2.0500	LbrM13_V2.1540	0.487367
LbrM04_V2.0500	LbrM14_V2.1330	0.303369
LbrM04_V2.0500	LbrM14_V2.1490	0.207225
LbrM04_V2.0500	LbrM15_V2.0040	0.401221
LbrM04_V2.0500	LbrM15_V2.0050	0.167664
LbrM04_V2.0500	LbrM15_V2.1250	0.828231
LbrM04_V2.0500	LbrM15_V2.1480	0.831365
LbrM04_V2.0500	LbrM16_V2.0560	0.332995
LbrM04_V2.0500	LbrM16_V2.0570	0.598305
LbrM04_V2.0500	LbrM17_V2.0790	0.189077
LbrM04_V2.0500	LbrM17_V2.0880	0.151721
LbrM04_V2.0500	LbrM17_V2.1530	0.164173
LbrM04_V2.0500	LbrM18_V2.0540	0.258364
LbrM04_V2.0500	LbrM18_V2.0760	0.742061
LbrM04_V2.0500	LbrM18_V2.1410	0.15926
LbrM04_V2.0500	LbrM19_V2.0290	0.177944
LbrM04_V2.0500	LbrM19_V2.0860	0.244004
LbrM04_V2.0500	LbrM19_V2.1020	0.745502
LbrM04_V2.0500	LbrM19_V2.1670	0.153303
LbrM04_V2.0500	LbrM20_V2.0010	0.737434
LbrM04_V2.0500	LbrM20_V2.0020	0.743378
LbrM04_V2.0500	LbrM20_V2.0030	0.740902
LbrM04_V2.0500	LbrM20_V2.0040	0.719201
LbrM04_V2.0500	LbrM20_V2.0050	0.83272
LbrM04_V2.0500	LbrM20_V2.0060	0.879396
LbrM04_V2.0500	LbrM20_V2.0500	0.378146
LbrM04_V2.0500	LbrM20_V2.1010	0.335016
[truncated: 37,422 more rows]
