# Supplementary material for: Computational Prediction of Protein-Protein Interactions in Leishmania Predicted Proteomes
Source: PLoS One. 2012 Dec 10;7(12):e51304. doi: 10.1371/journal.pone.0051304 (PMC3519578; doi:10.1371/journal.pone.0051304)
Supplement: Table S2 — Leishmania major PPI network. Description of all predicted protein interactions and their confidence scores for L. major predicted proteome. (TXT) [file pone.0051304.s002.txt]

Title: Leishmania major PPI network
protA	protB	vl_combined
LmjF01.0030	LmjF02.0260	0.241074
LmjF01.0030	LmjF04.0340	0.102965
LmjF01.0030	LmjF05.0030	0.247522
LmjF01.0030	LmjF07.0560	0.241439
LmjF01.0030	LmjF07.0710	0.24103
LmjF01.0030	LmjF09.0930	0.185237
LmjF01.0030	LmjF09.1070	0.193849
LmjF01.0030	LmjF10.0910	0.237459
LmjF01.0030	LmjF10.1160	0.130977
LmjF01.0030	LmjF11.1170	0.233017
LmjF01.0030	LmjF13.0220	0.1326
LmjF01.0030	LmjF13.1610	0.2592
LmjF01.0030	LmjF17.0070	0.259803
LmjF01.0030	LmjF17.0086	0.317438
LmjF01.0030	LmjF17.0800	0.217517
LmjF01.0030	LmjF18.0740	0.253672
LmjF01.0030	LmjF18.0890	0.215366
LmjF01.0030	LmjF18.1130	0.209482
LmjF01.0030	LmjF19.0260	0.202889
LmjF01.0030	LmjF21.0790	0.193038
LmjF01.0030	LmjF21.1630	0.20378
LmjF01.0030	LmjF22.0720	0.098358
LmjF01.0030	LmjF25.1420	0.326318
LmjF01.0030	LmjF25.1670	0.494184
LmjF01.0030	LmjF25.1970	0.202491
LmjF01.0030	LmjF26.0270	0.097247
LmjF01.0030	LmjF27.0760	0.162029
LmjF01.0030	LmjF27.2330	0.269342
LmjF01.0030	LmjF29.0880	0.250724
LmjF01.0030	LmjF29.2200	0.292345
LmjF01.0030	LmjF30.2370	0.0977551
LmjF01.0030	LmjF31.2280	0.16268
LmjF01.0030	LmjF31.2790	0.324694
LmjF01.0030	LmjF32.0490	0.135415
LmjF01.0030	LmjF32.2030	0.151606
LmjF01.0030	LmjF32.3110	0.139072
LmjF01.0030	LmjF32.3870	0.27348
LmjF01.0030	LmjF33.1840	0.134499
LmjF01.0030	LmjF33.2740	0.193093
LmjF01.0030	LmjF34.1000	0.262156
LmjF01.0030	LmjF34.2840	0.144066
LmjF01.0030	LmjF34.4260	0.248589
LmjF01.0030	LmjF35.0130	0.259166
LmjF01.0030	LmjF35.5210	0.124527
LmjF01.0030	LmjF36.0190	0.330222
LmjF01.0030	LmjF36.0570	0.23729
LmjF01.0030	LmjF36.2990	0.141181
LmjF01.0030	LmjF36.6250	0.194312
LmjF01.0050	LmjF03.0610	0.457171
LmjF01.0050	LmjF04.0460	0.222447
LmjF01.0050	LmjF04.1160	0.328041
LmjF01.0050	LmjF05.0510	0.231772
LmjF01.0050	LmjF06.0610	0.55392
LmjF01.0050	LmjF06.0880	0.367557
LmjF01.0050	LmjF07.0600	0.266489
LmjF01.0050	LmjF11.0590	0.949843
LmjF01.0050	LmjF11.1000	0.157229
LmjF01.0050	LmjF12.0530	0.222387
LmjF01.0050	LmjF13.1680	0.168421
LmjF01.0050	LmjF14.1160	0.392373
LmjF01.0050	LmjF14.1190	0.150139
LmjF01.0050	LmjF15.0090	0.171093
LmjF01.0050	LmjF15.1020	0.273738
LmjF01.0050	LmjF16.0590	0.163063
LmjF01.0050	LmjF17.0350	0.195805
LmjF01.0050	LmjF17.0725	0.158091
LmjF01.0050	LmjF17.0735	0.182899
LmjF01.0050	LmjF17.1390	0.189115
LmjF01.0050	LmjF18.0670	0.392205
LmjF01.0050	LmjF18.0680	0.393477
LmjF01.0050	LmjF18.1220	0.147087
LmjF01.0050	LmjF19.0350	0.262713
LmjF01.0050	LmjF19.1560	0.158793
LmjF01.0050	LmjF21.1430	0.359569
LmjF01.0050	LmjF22.0110	0.504707
LmjF01.0050	LmjF22.1540	0.330678
LmjF01.0050	LmjF23.0360	0.170197
LmjF01.0050	LmjF23.0540	0.90754
LmjF01.0050	LmjF23.0710	0.908287
LmjF01.0050	LmjF24.0770	0.18942
LmjF01.0050	LmjF24.1630	0.211409
LmjF01.0050	LmjF24.2030	0.355661
LmjF01.0050	LmjF25.0130	0.438217
LmjF01.0050	LmjF25.1170	0.299031
LmjF01.0050	LmjF25.1450	0.328685
LmjF01.0050	LmjF26.0190	0.301037
LmjF01.0050	LmjF26.0320	0.635362
LmjF01.0050	LmjF27.0300	0.736732
LmjF01.0050	LmjF27.0420	0.192475
LmjF01.0050	LmjF27.0930	0.404836
LmjF01.0050	LmjF27.1310	0.186409
LmjF01.0050	LmjF27.1670	0.380642
LmjF01.0050	LmjF27.1810	0.293924
LmjF01.0050	LmjF27.2440	0.513156
LmjF01.0050	LmjF28.2070	0.249798
LmjF01.0050	LmjF28.2420	0.199289
LmjF01.0050	LmjF29.0720	0.263333
LmjF01.0050	LmjF29.2160	0.182685
LmjF01.0050	LmjF29.2310	0.533128
LmjF01.0050	LmjF29.2360	0.178113
LmjF01.0050	LmjF30.0210	0.255498
LmjF01.0050	LmjF30.1800	0.190678
LmjF01.0050	LmjF30.1930	0.239196
LmjF01.0050	LmjF30.1940	0.239608
LmjF01.0050	LmjF30.3190	0.181683
LmjF01.0050	LmjF30.3380	0.281244
LmjF01.0050	LmjF31.1070	0.60844
LmjF01.0050	LmjF31.3130	0.351017
LmjF01.0050	LmjF32.3310	0.321384
LmjF01.0050	LmjF33.0960	0.157287
LmjF01.0050	LmjF33.1090	0.191861
LmjF01.0050	LmjF33.1330	0.16437
LmjF01.0050	LmjF33.1570	0.241377
LmjF01.0050	LmjF33.2340	0.283322
LmjF01.0050	LmjF33.2550	0.239106
LmjF01.0050	LmjF33.2720	0.693717
LmjF01.0050	LmjF34.0080	0.1997
LmjF01.0050	LmjF34.0140	0.190323
LmjF01.0050	LmjF34.0150	0.162392
LmjF01.0050	LmjF34.0570	0.317704
LmjF01.0050	LmjF34.0610	0.559535
LmjF01.0050	LmjF34.1040	0.344726
LmjF01.0050	LmjF34.3740	0.180346
LmjF01.0050	LmjF35.0050	0.366508
LmjF01.0050	LmjF35.0820	0.365053
LmjF01.0050	LmjF35.1220	0.212542
LmjF01.0050	LmjF35.1350	0.229149
LmjF01.0050	LmjF35.1410	0.279232
LmjF01.0050	LmjF35.2730	0.350824
LmjF01.0050	LmjF35.3340	0.153765
LmjF01.0050	LmjF35.3680	0.215069
LmjF01.0050	LmjF36.2360	0.192558
LmjF01.0050	LmjF36.2660	0.254223
LmjF01.0050	LmjF36.3080	0.454251
LmjF01.0050	LmjF36.3990	0.309079
LmjF01.0050	LmjF36.5360	0.440378
LmjF01.0050	LmjF36.5390	0.194145
LmjF01.0090	LmjF04.0960	0.765401
LmjF01.0090	LmjF16.0550	0.870015
LmjF01.0090	LmjF22.1290	0.864443
LmjF01.0090	LmjF27.2050	0.86976
LmjF01.0090	LmjF28.0890	0.869308
LmjF01.0090	LmjF34.1040	0.869907
LmjF01.0090	LmjF35.3870	0.873415
LmjF01.0110	LmjF04.0460	0.272545
LmjF01.0110	LmjF05.0310	0.166629
LmjF01.0110	LmjF05.0350	0.164099
LmjF01.0110	LmjF05.0980	0.148822
LmjF01.0110	LmjF09.0050	0.213924
LmjF01.0110	LmjF11.0560	0.153072
LmjF01.0110	LmjF12.0220	0.246807
LmjF01.0110	LmjF18.0510	0.213489
LmjF01.0110	LmjF19.0550	0.279487
LmjF01.0110	LmjF21.0670	0.255684
LmjF01.0110	LmjF23.0810	0.150115
LmjF01.0110	LmjF25.1450	0.214868
LmjF01.0110	LmjF26.0190	0.235168
LmjF01.0110	LmjF26.0270	0.272184
LmjF01.0110	LmjF27.2030	0.16461
LmjF01.0110	LmjF34.1040	0.211383
LmjF01.0110	LmjF34.2850	0.15769
LmjF01.0110	LmjF35.1250	0.265579
LmjF01.0110	LmjF35.1350	0.223535
LmjF01.0180	LmjF04.1000	0.0366584
LmjF01.0180	LmjF07.1050	0.159394
LmjF01.0180	LmjF11.0700	0.443884
LmjF01.0180	LmjF15.0030	0.146891
LmjF01.0180	LmjF29.2200	0.151949
LmjF01.0180	LmjF33.0330	0.191457
LmjF01.0180	LmjF33.0365	0.178875
LmjF01.0180	LmjF34.3220	0.204477
LmjF01.0180	LmjF35.0320	0.154995
LmjF01.0180	LmjF36.4180	0.196596
LmjF01.0180	LmjF36.5170	0.195195
LmjF01.0180	LmjF36.6940	0.213417
LmjF01.0240	LmjF14.0840	0.151982
LmjF01.0240	LmjF25.2050	0.189092
LmjF01.0240	LmjF28.0760	0.223894
LmjF01.0240	LmjF33.1700	0.185156
LmjF01.0270	LmjF05.0310	0.237658
LmjF01.0270	LmjF05.0350	0.783385
LmjF01.0270	LmjF16.1540	0.082188
LmjF01.0270	LmjF27.0810	0.668296
LmjF01.0270	LmjF30.1010	0.043567
LmjF01.0270	LmjF32.3310	0.376195
LmjF01.0270	LmjF33.1690	0.267298
LmjF01.0270	LmjF34.1260	0.0873479
LmjF01.0280	LmjF05.1060	0.169277
LmjF01.0280	LmjF18.0350	0.225265
LmjF01.0280	LmjF18.1380	0.220452
LmjF01.0280	LmjF21.1760	0.351545
LmjF01.0280	LmjF22.1240	0.189795
LmjF01.0280	LmjF24.0730	0.18359
LmjF01.0280	LmjF28.1320	0.311786
LmjF01.0280	LmjF28.2680	0.193277
LmjF01.0280	LmjF30.0630	0.214342
LmjF01.0280	LmjF30.1550	0.391803
LmjF01.0280	LmjF36.4930	0.332164
LmjF01.0280	LmjF36.5620	0.201503
LmjF01.0320	LmjF09.0720	0.149948
LmjF01.0320	LmjF09.0840	0.191018
LmjF01.0320	LmjF12.0530	0.184297
LmjF01.0320	LmjF13.1660	0.167686
LmjF01.0320	LmjF15.1450	0.165438
LmjF01.0320	LmjF20.0050	0.224204
LmjF01.0320	LmjF20.0260	0.217591
LmjF01.0320	LmjF20.1670	0.187865
LmjF01.0320	LmjF23.1220	0.167757
LmjF01.0320	LmjF25.1670	0.579487
LmjF01.0320	LmjF26.0660	0.160998
LmjF01.0320	LmjF27.0550	0.1794
LmjF01.0320	LmjF27.1260	0.15775
LmjF01.0320	LmjF27.2480	0.148505
LmjF01.0320	LmjF28.0890	0.210385
LmjF01.0320	LmjF30.0210	0.185207
LmjF01.0320	LmjF30.0540	0.266333
LmjF01.0320	LmjF30.1120	0.567626
LmjF01.0320	LmjF30.2630	0.155414
LmjF01.0320	LmjF30.3560	0.348205
LmjF01.0320	LmjF32.0050	0.439735
LmjF01.0320	LmjF32.0080	0.187569
LmjF01.0320	LmjF32.1000	0.154275
LmjF01.0320	LmjF32.1100	0.175705
LmjF01.0320	LmjF32.3270	0.160104
LmjF01.0320	LmjF33.1690	0.200583
LmjF01.0320	LmjF34.0490	0.494975
LmjF01.0320	LmjF34.0650	0.172513
LmjF01.0320	LmjF34.3430	0.204648
LmjF01.0320	LmjF34.3440	0.151042
LmjF01.0320	LmjF34.3500	0.154282
LmjF01.0320	LmjF35.3860	0.164804
LmjF01.0320	LmjF35.5040	0.164284
LmjF01.0320	LmjF36.0890	0.151267
LmjF01.0410	LmjF06.0960	0.0851074
LmjF01.0410	LmjF28.2555	0.1511
LmjF01.0410	LmjF32.1870	0.172552
LmjF01.0420	LmjF03.0980	0.454083
LmjF01.0420	LmjF04.0580	0.15313
LmjF01.0420	LmjF04.0760	0.181658
LmjF01.0420	LmjF04.0770	0.408999
LmjF01.0420	LmjF04.0810	0.243901
LmjF01.0420	LmjF04.0950	0.633918
LmjF01.0420	LmjF05.0200	0.265967
LmjF01.0420	LmjF05.0460	0.160903
LmjF01.0420	LmjF05.0830	0.253234
LmjF01.0420	LmjF06.0410	0.626561
LmjF01.0420	LmjF07.0510	0.633541
LmjF01.0420	LmjF07.0680	0.659621
LmjF01.0420	LmjF08.0450	0.164428
LmjF01.0420	LmjF08.0550	0.25488
LmjF01.0420	LmjF09.0840	0.269806
LmjF01.0420	LmjF09.0970	0.289088
LmjF01.0420	LmjF09.1070	0.488282
LmjF01.0420	LmjF09.1090	0.168828
LmjF01.0420	LmjF10.0210	0.428078
LmjF01.0420	LmjF10.0290	0.233412
LmjF01.0420	LmjF11.0100	0.370348
LmjF01.0420	LmjF11.0410	0.275461
LmjF01.0420	LmjF11.0900	0.467389
LmjF01.0420	LmjF11.0970	0.769576
LmjF01.0420	LmjF12.0250	0.244559
LmjF01.0420	LmjF12.1270	0.182929
LmjF01.0420	LmjF13.1100	0.385225
LmjF01.0420	LmjF13.1230	0.431207
LmjF01.0420	LmjF13.1660	0.157442
LmjF01.0420	LmjF15.0230	0.283814
LmjF01.0420	LmjF15.1380	0.375424
LmjF01.0420	LmjF16.0140	0.633918
LmjF01.0420	LmjF16.0460	0.52422
LmjF01.0420	LmjF16.1390	0.263691
LmjF01.0420	LmjF17.0086	0.203856
LmjF01.0420	LmjF17.1250	0.44617
LmjF01.0420	LmjF17.1370	0.153633
LmjF01.0420	LmjF18.0780	0.23173
LmjF01.0420	LmjF18.0830	0.177471
LmjF01.0420	LmjF18.1210	0.181061
LmjF01.0420	LmjF18.1220	0.21288
LmjF01.0420	LmjF18.1400	0.646557
LmjF01.0420	LmjF19.0060	0.567432
LmjF01.0420	LmjF19.0100	0.320892
LmjF01.0420	LmjF19.0310	0.296562
LmjF01.0420	LmjF19.0350	0.292033
LmjF01.0420	LmjF19.0550	0.221425
LmjF01.0420	LmjF19.1040	0.405762
LmjF01.0420	LmjF19.1500	0.168411
LmjF01.0420	LmjF19.1560	0.201557
LmjF01.0420	LmjF20.0560	0.258568
LmjF01.0420	LmjF20.1670	0.463768
LmjF01.0420	LmjF21.0710	0.519608
LmjF01.0420	LmjF21.1050	0.686829
LmjF01.0420	LmjF21.1760	0.464102
LmjF01.0420	LmjF22.0030	0.691021
LmjF01.0420	LmjF22.0110	0.40533
LmjF01.0420	LmjF22.0670	0.178364
LmjF01.0420	LmjF22.1540	0.258733
LmjF01.0420	LmjF22.1560	0.375179
LmjF01.0420	LmjF23.0300	0.168382
LmjF01.0420	LmjF23.0620	0.177318
LmjF01.0420	LmjF24.0040	0.756323
LmjF01.0420	LmjF24.1490	0.170168
LmjF01.0420	LmjF24.1510	0.380395
LmjF01.0420	LmjF24.2060	0.239287
LmjF01.0420	LmjF24.2080	0.687882
LmjF01.0420	LmjF25.0080	0.18848
LmjF01.0420	LmjF26.0010	0.38049
LmjF01.0420	LmjF26.0140	0.281655
LmjF01.0420	LmjF26.0180	0.809493
LmjF01.0420	LmjF26.0970	0.311049
LmjF01.0420	LmjF26.1910	0.403512
LmjF01.0420	LmjF27.1260	0.166339
LmjF01.0420	LmjF27.1390	0.545204
LmjF01.0420	LmjF27.1620	0.474548
LmjF01.0420	LmjF27.1710	0.552383
LmjF01.0420	LmjF27.2250	0.158141
LmjF01.0420	LmjF27.2330	0.352994
LmjF01.0420	LmjF28.1880	0.442812
LmjF01.0420	LmjF28.2310	0.216406
LmjF01.0420	LmjF28.2750	0.556991
LmjF01.0420	LmjF29.0060	0.287768
LmjF01.0420	LmjF29.2470	0.714231
LmjF01.0420	LmjF29.2860	0.697876
LmjF01.0420	LmjF30.0130	0.149
LmjF01.0420	LmjF30.0480	0.451393
LmjF01.0420	LmjF30.0620	0.155325
LmjF01.0420	LmjF30.0880	0.159131
LmjF01.0420	LmjF30.1290	0.187648
LmjF01.0420	LmjF30.2600	0.19956
LmjF01.0420	LmjF30.3020	0.414475
LmjF01.0420	LmjF30.3130	0.220536
LmjF01.0420	LmjF30.3340	0.686605
LmjF01.0420	LmjF30.3650	0.840912
LmjF01.0420	LmjF31.0190	0.247718
LmjF01.0420	LmjF31.1610	0.16181
LmjF01.0420	LmjF32.0450	0.570497
LmjF01.0420	LmjF32.0690	0.323219
LmjF01.0420	LmjF32.0870	0.23099
LmjF01.0420	LmjF32.1000	0.185747
LmjF01.0420	LmjF32.2950	0.179724
LmjF01.0420	LmjF32.3140	0.17931
LmjF01.0420	LmjF33.0720	0.728417
LmjF01.0420	LmjF33.0920	0.728458
LmjF01.0420	LmjF33.1090	0.328484
LmjF01.0420	LmjF33.1350	0.447313
LmjF01.0420	LmjF33.1870	0.278346
LmjF01.0420	LmjF33.1910	0.296964
LmjF01.0420	LmjF33.2740	0.46157
LmjF01.0420	LmjF34.0350	0.415648
LmjF01.0420	LmjF34.0840	0.279285
LmjF01.0420	LmjF34.0860	0.758007
LmjF01.0420	LmjF34.0890	0.3181
LmjF01.0420	LmjF34.1040	0.434069
LmjF01.0420	LmjF34.2340	0.221944
LmjF01.0420	LmjF34.2780	0.609598
LmjF01.0420	LmjF34.2900	0.538514
LmjF01.0420	LmjF34.3120	0.174091
LmjF01.0420	LmjF34.4520	0.147682
LmjF01.0420	LmjF35.0420	0.768265
LmjF01.0420	LmjF35.0600	0.738618
LmjF01.0420	LmjF35.1350	0.153159
LmjF01.0420	LmjF35.1410	0.350426
LmjF01.0420	LmjF35.1440	0.546344
LmjF01.0420	LmjF35.1890	0.857608
LmjF01.0420	LmjF35.2010	0.762775
LmjF01.0420	LmjF35.2160	0.299443
LmjF01.0420	LmjF35.2190	0.652826
LmjF01.0420	LmjF35.3290	0.808417
LmjF01.0420	LmjF35.3540	0.203967
LmjF01.0420	LmjF35.4130	0.196735
LmjF01.0420	LmjF35.5040	0.322958
LmjF01.0420	LmjF35.5230	0.245255
LmjF01.0420	LmjF36.0190	0.314346
LmjF01.0420	LmjF36.0320	0.152507
LmjF01.0420	LmjF36.0890	0.189692
LmjF01.0420	LmjF36.0930	0.584014
LmjF01.0420	LmjF36.0990	0.638326
LmjF01.0420	LmjF36.1430	0.359936
LmjF01.0420	LmjF36.1960	0.223075
LmjF01.0420	LmjF36.2170	0.212392
LmjF01.0420	LmjF36.3000	0.186043
LmjF01.0420	LmjF36.3070	0.345074
LmjF01.0420	LmjF36.3760	0.696414
LmjF01.0420	LmjF36.3840	0.231625
LmjF01.0420	LmjF36.3880	0.547564
LmjF01.0420	LmjF36.3910	0.297861
LmjF01.0420	LmjF36.4510	0.698604
LmjF01.0420	LmjF36.4650	0.416178
LmjF01.0420	LmjF36.4930	0.269833
LmjF01.0420	LmjF36.5120	0.660881
LmjF01.0420	LmjF36.5620	0.18445
LmjF01.0420	LmjF36.6400	0.526101
LmjF01.0450	LmjF03.0160	0.159818
LmjF01.0450	LmjF03.0570	0.220314
LmjF01.0450	LmjF03.0610	0.287612
LmjF01.0450	LmjF05.1210	0.244145
LmjF01.0450	LmjF06.1270	0.149854
LmjF01.0450	LmjF07.0260	0.328378
LmjF01.0450	LmjF07.1140	0.318365
LmjF01.0450	LmjF08.1130	0.148423
LmjF01.0450	LmjF09.0050	0.237463
LmjF01.0450	LmjF09.1430	0.163841
LmjF01.0450	LmjF10.0510	0.431519
LmjF01.0450	LmjF10.0560	0.158925
LmjF01.0450	LmjF11.0040	0.17575
LmjF01.0450	LmjF11.0560	0.216308
LmjF01.0450	LmjF12.0060	0.260799
LmjF01.0450	LmjF14.1160	0.35486
LmjF01.0450	LmjF14.1320	0.342072
LmjF01.0450	LmjF15.0390	0.394465
LmjF01.0450	LmjF15.0990	0.152465
LmjF01.0450	LmjF16.0540	0.296549
LmjF01.0450	LmjF16.0580	0.349109
LmjF01.0450	LmjF16.0590	0.306127
LmjF01.0450	LmjF16.0760	0.16453
LmjF01.0450	LmjF17.0600	0.169108
LmjF01.0450	LmjF17.0725	0.199538
LmjF01.0450	LmjF18.0450	0.442284
LmjF01.0450	LmjF18.0580	0.169788
LmjF01.0450	LmjF18.0990	0.369287
LmjF01.0450	LmjF19.0800	0.191168
LmjF01.0450	LmjF20.0840	0.279406
LmjF01.0450	LmjF21.0240	0.260846
LmjF01.0450	LmjF21.0640	0.269946
LmjF01.0450	LmjF21.0810	0.525155
LmjF01.0450	LmjF22.0110	0.313449
LmjF01.0450	LmjF22.1240	0.210843
LmjF01.0450	LmjF23.1750	0.141308
LmjF01.0450	LmjF24.1630	0.443849
LmjF01.0450	LmjF24.2030	0.203132
LmjF01.0450	LmjF25.0120	0.181592
LmjF01.0450	LmjF25.1120	0.227586
LmjF01.0450	LmjF25.1450	0.16842
LmjF01.0450	LmjF26.0820	0.145858
LmjF01.0450	LmjF26.1550	0.412108
LmjF01.0450	LmjF26.1800	0.146586
LmjF01.0450	LmjF26.2280	0.195039
LmjF01.0450	LmjF27.0300	0.309713
LmjF01.0450	LmjF27.2400	0.173675
LmjF01.0450	LmjF27.2410	0.18472
LmjF01.0450	LmjF27.2440	0.389665
LmjF01.0450	LmjF27.2630	0.285587
LmjF01.0450	LmjF28.1140	0.174603
LmjF01.0450	LmjF28.1200	0.154116
LmjF01.0450	LmjF28.2370	0.334799
LmjF01.0450	LmjF28.2910	0.264179
LmjF01.0450	LmjF29.1270	0.301252
LmjF01.0450	LmjF29.2360	0.288151
LmjF01.0450	LmjF30.0460	0.23799
LmjF01.0450	LmjF30.0810	0.228926
LmjF01.0450	LmjF30.1070	0.22881
LmjF01.0450	LmjF30.1120	0.323983
LmjF01.0450	LmjF30.2460	0.170848
LmjF01.0450	LmjF30.2480	0.176377
LmjF01.0450	LmjF30.2490	0.177905
LmjF01.0450	LmjF30.3080	0.341259
LmjF01.0450	LmjF30.3440	0.192022
LmjF01.0450	LmjF31.0010	0.43975
LmjF01.0450	LmjF31.0100	0.360824
LmjF01.0450	LmjF31.2150	0.323232
LmjF01.0450	LmjF31.2950	0.154263
LmjF01.0450	LmjF32.0460	0.316562
LmjF01.0450	LmjF32.0630	0.178297
LmjF01.0450	LmjF32.1670	0.154642
LmjF01.0450	LmjF32.2950	0.151221
LmjF01.0450	LmjF33.0830	0.326709
LmjF01.0450	LmjF33.0960	0.940386
LmjF01.0450	LmjF33.1330	0.312554
LmjF01.0450	LmjF33.1930	0.197535
LmjF01.0450	LmjF33.2090	0.245492
LmjF01.0450	LmjF33.2550	0.288356
LmjF01.0450	LmjF34.3380	0.196562
LmjF01.0450	LmjF35.5270	0.156567
LmjF01.0450	LmjF36.1160	0.246405
LmjF01.0450	LmjF36.1760	0.285079
LmjF01.0450	LmjF36.2360	0.163275
LmjF01.0450	LmjF36.2950	0.319066
LmjF01.0450	LmjF36.3020	0.193824
LmjF01.0450	LmjF36.4170	0.163836
LmjF01.0450	LmjF36.4430	0.493806
LmjF01.0450	LmjF36.5360	0.40386
LmjF01.0450	LmjF36.5410	0.158779
LmjF01.0450	LmjF36.6390	0.414563
LmjF01.0450	LmjF36.6870	0.554219
LmjF01.0470	LmjF06.0880	0.242704
LmjF01.0470	LmjF13.0420	0.248668
LmjF01.0470	LmjF27.0930	0.191942
LmjF01.0470	LmjF32.0080	0.277867
LmjF01.0470	LmjF35.2730	0.219548
LmjF01.0480	LmjF03.0200	0.214759
LmjF01.0480	LmjF05.0510	0.155882
LmjF01.0480	LmjF05.1040	0.297805
LmjF01.0480	LmjF06.0730	0.902283
LmjF01.0480	LmjF07.0270	0.29953
LmjF01.0480	LmjF07.0430	0.302889
LmjF01.0480	LmjF08.0060	0.356761
LmjF01.0480	LmjF12.0530	0.256826
LmjF01.0480	LmjF14.0350	0.873858
LmjF01.0480	LmjF14.1320	0.895517
LmjF01.0480	LmjF19.0550	0.429213
LmjF01.0480	LmjF22.1540	0.332848
LmjF01.0480	LmjF23.0260	0.559966
LmjF01.0480	LmjF24.0370	0.606993
LmjF01.0480	LmjF25.1120	0.251458
LmjF01.0480	LmjF26.0030	0.927303
LmjF01.0480	LmjF26.0320	0.800802
LmjF01.0480	LmjF26.1550	0.20215
LmjF01.0480	LmjF27.1060	0.281194
LmjF01.0480	LmjF27.1830	0.155846
LmjF01.0480	LmjF28.2370	0.887872
LmjF01.0480	LmjF29.0720	0.148676
LmjF01.0480	LmjF29.1570	0.288252
LmjF01.0480	LmjF30.2090	0.307272
LmjF01.0480	LmjF31.0100	0.378258
LmjF01.0480	LmjF32.3140	0.238932
LmjF01.0480	LmjF32.3310	0.184953
LmjF01.0480	LmjF33.0830	0.229755
LmjF01.0480	LmjF33.1330	0.364997
LmjF01.0480	LmjF33.2090	0.169564
LmjF01.0480	LmjF34.4510	0.24117
LmjF01.0480	LmjF35.0820	0.603778
LmjF01.0480	LmjF36.2360	0.609535
LmjF01.0480	LmjF36.2750	0.204967
LmjF01.0490	LmjF06.0880	0.355892
LmjF01.0490	LmjF13.0420	0.25175
LmjF01.0490	LmjF26.1550	0.200298
LmjF01.0490	LmjF27.0930	0.290025
LmjF01.0490	LmjF31.1640	0.156789
LmjF01.0490	LmjF32.0080	0.232825
LmjF01.0490	LmjF35.2730	0.326555
LmjF01.0500	LmjF13.0420	0.28425
LmjF01.0500	LmjF32.0080	0.246361
LmjF01.0520	LmjF06.0880	0.345425
LmjF01.0520	LmjF13.0420	0.245527
LmjF01.0520	LmjF19.0985	0.169773
LmjF01.0520	LmjF19.1005	0.181902
LmjF01.0520	LmjF26.1550	0.20165
LmjF01.0520	LmjF27.0930	0.279163
LmjF01.0520	LmjF31.1640	0.164756
LmjF01.0520	LmjF32.0080	0.278901
LmjF01.0520	LmjF35.2730	0.308029
LmjF01.0520	LmjF36.3080	0.152572
LmjF01.0570	LmjF09.0840	0.155542
LmjF01.0570	LmjF21.1760	0.175553
LmjF01.0570	LmjF22.0110	0.151281
LmjF01.0570	LmjF26.1910	0.234327
LmjF01.0570	LmjF31.1610	0.201405
LmjF01.0570	LmjF32.0870	0.1826
LmjF01.0570	LmjF34.1040	0.206977
LmjF01.0610	LmjF07.1120	0.314432
LmjF01.0610	LmjF08.0030	0.314663
LmjF01.0610	LmjF17.0830	0.162555
LmjF01.0610	LmjF21.1290	0.147613
LmjF01.0610	LmjF29.0120	0.371366
LmjF01.0610	LmjF30.3300	0.415199
LmjF01.0610	LmjF32.1200	0.346689
LmjF01.0610	LmjF34.0080	0.199302
LmjF01.0610	LmjF34.0650	0.169929
LmjF01.0610	LmjF35.3400	0.151413
LmjF01.0610	LmjF35.4360	0.213717
LmjF01.0610	LmjF36.0540	0.260239
LmjF01.0650	LmjF02.0370	0.277233
LmjF01.0650	LmjF03.0100	0.253558
LmjF01.0650	LmjF03.0980	0.20925
LmjF01.0650	LmjF05.0400	0.206239
LmjF01.0650	LmjF05.0510	0.595535
LmjF01.0650	LmjF05.0980	0.703485
LmjF01.0650	LmjF07.0060	0.808408
LmjF01.0650	LmjF07.0100	0.233032
LmjF01.0650	LmjF07.0600	0.321261
LmjF01.0650	LmjF07.1120	0.160404
LmjF01.0650	LmjF08.0060	0.178503
LmjF01.0650	LmjF09.0230	0.216105
LmjF01.0650	LmjF10.0290	0.171381
LmjF01.0650	LmjF11.0350	0.218073
LmjF01.0650	LmjF12.0220	0.217606
LmjF01.0650	LmjF12.0530	0.212036
LmjF01.0650	LmjF13.1100	0.292822
LmjF01.0650	LmjF13.1660	0.232085
LmjF01.0650	LmjF14.0010	0.267723
LmjF01.0650	LmjF14.0350	0.426407
LmjF01.0650	LmjF14.0450	0.274925
LmjF01.0650	LmjF14.1160	0.280782
LmjF01.0650	LmjF15.0090	0.313648
LmjF01.0650	LmjF15.0230	0.208108
LmjF01.0650	LmjF15.0990	0.328248
LmjF01.0650	LmjF15.1440	0.228236
LmjF01.0650	LmjF15.1450	0.172606
LmjF01.0650	LmjF16.1180	0.160519
LmjF01.0650	LmjF16.1610	0.224037
LmjF01.0650	LmjF17.0270	0.635076
LmjF01.0650	LmjF17.0725	0.253541
LmjF01.0650	LmjF18.0460	0.152932
LmjF01.0650	LmjF18.0670	0.241277
LmjF01.0650	LmjF18.0680	0.246725
LmjF01.0650	LmjF18.1380	0.187915
LmjF01.0650	LmjF18.1480	0.353189
LmjF01.0650	LmjF19.1560	0.203999
LmjF01.0650	LmjF21.0340	0.0734164
LmjF01.0650	LmjF21.0760	0.1544
LmjF01.0650	LmjF21.1090	0.194245
LmjF01.0650	LmjF21.1330	0.296878
LmjF01.0650	LmjF21.1760	0.231441
LmjF01.0650	LmjF21.1770	0.154321
LmjF01.0650	LmjF22.1240	0.460754
LmjF01.0650	LmjF22.1540	0.196985
LmjF01.0650	LmjF23.0810	0.176404
LmjF01.0650	LmjF23.1220	0.25392
LmjF01.0650	LmjF23.1410	0.365472
LmjF01.0650	LmjF24.0730	0.237211
LmjF01.0650	LmjF24.0850	0.260632
LmjF01.0650	LmjF24.1630	0.572428
LmjF01.0650	LmjF24.2030	0.188221
LmjF01.0650	LmjF25.0120	0.35738
LmjF01.0650	LmjF25.0190	0.261784
LmjF01.0650	LmjF25.0530	0.160834
LmjF01.0650	LmjF25.1050	0.178895
LmjF01.0650	LmjF25.1170	0.296395
LmjF01.0650	LmjF25.1710	0.410329
LmjF01.0650	LmjF25.2140	0.39162
LmjF01.0650	LmjF26.1550	0.30408
LmjF01.0650	LmjF27.0740	0.689828
LmjF01.0650	LmjF27.1060	0.311492
LmjF01.0650	LmjF27.1250	0.233251
LmjF01.0650	LmjF27.1260	0.258728
LmjF01.0650	LmjF27.2330	0.183428
LmjF01.0650	LmjF28.0330	0.307889
LmjF01.0650	LmjF28.0890	0.35658
LmjF01.0650	LmjF28.1140	0.25678
LmjF01.0650	LmjF28.2420	0.354387
LmjF01.0650	LmjF28.2750	0.200389
LmjF01.0650	LmjF28.2860	0.186434
LmjF01.0650	LmjF29.2160	0.344758
LmjF01.0650	LmjF29.2310	0.290159
LmjF01.0650	LmjF30.0460	0.241022
LmjF01.0650	LmjF30.0540	0.268045
LmjF01.0650	LmjF30.0750	0.237315
LmjF01.0650	LmjF30.3380	0.297426
LmjF01.0650	LmjF30.3600	0.247744
LmjF01.0650	LmjF31.1610	0.385147
LmjF01.0650	LmjF31.1640	0.203968
LmjF01.0650	LmjF31.3090	0.51354
LmjF01.0650	LmjF32.0390	0.215945
LmjF01.0650	LmjF32.1000	0.238758
LmjF01.0650	LmjF32.1200	0.167228
LmjF01.0650	LmjF32.1820	0.156771
LmjF01.0650	LmjF32.2820	0.213863
LmjF01.0650	LmjF32.3270	0.241513
LmjF01.0650	LmjF32.3310	0.271193
LmjF01.0650	LmjF33.0920	0.159802
LmjF01.0650	LmjF33.1090	0.310844
LmjF01.0650	LmjF33.1330	0.162043
LmjF01.0650	LmjF33.2550	0.335196
LmjF01.0650	LmjF33.2610	0.592275
LmjF01.0650	LmjF34.0140	0.158578
LmjF01.0650	LmjF34.0160	0.150212
LmjF01.0650	LmjF34.0650	0.332507
LmjF01.0650	LmjF34.2610	0.24349
LmjF01.0650	LmjF34.3500	0.225889
LmjF01.0650	LmjF34.4520	0.164966
LmjF01.0650	LmjF35.0070	0.226903
LmjF01.0650	LmjF35.1380	0.282304
LmjF01.0650	LmjF35.1410	0.205763
LmjF01.0650	LmjF35.2020	0.226364
LmjF01.0650	LmjF35.3860	0.263841
LmjF01.0650	LmjF35.4430	0.187295
LmjF01.0650	LmjF35.4890	0.155655
LmjF01.0650	LmjF36.1140	0.154887
LmjF01.0650	LmjF36.1260	0.180321
LmjF01.0650	LmjF36.2660	0.191722
LmjF01.0650	LmjF36.2950	0.302981
LmjF01.0650	LmjF36.3210	0.211716
LmjF01.0650	LmjF36.3880	0.218437
LmjF01.0650	LmjF36.3910	0.150521
LmjF01.0650	LmjF36.3990	0.490312
LmjF01.0650	LmjF36.5120	0.170487
LmjF01.0650	LmjF36.6910	0.203955
LmjF01.0710	LmjF08.0470	0.108508
LmjF01.0710	LmjF11.1210	0.259442
LmjF01.0710	LmjF15.0970	0.301043
LmjF01.0710	LmjF20.1350	0.295719
LmjF01.0710	LmjF21.0710	0.208574
LmjF01.0710	LmjF21.0760	0.178207
LmjF01.0710	LmjF26.0970	0.15381
LmjF01.0710	LmjF26.1380	0.383089
LmjF01.0710	LmjF28.1140	0.204539
LmjF01.0710	LmjF30.0460	0.194739
LmjF01.0710	LmjF30.0540	0.156846
LmjF01.0710	LmjF30.3020	0.174416
LmjF01.0710	LmjF31.0160	0.14974
LmjF01.0710	LmjF31.2030	0.16832
LmjF01.0710	LmjF32.1100	0.149398
LmjF01.0710	LmjF32.2820	0.239338
LmjF01.0710	LmjF32.2980	0.193008
LmjF01.0710	LmjF32.3260	0.153517
LmjF01.0710	LmjF32.3310	0.27076
LmjF01.0710	LmjF33.1870	0.192625
LmjF01.0710	LmjF33.2650	0.0854376
LmjF01.0710	LmjF34.0650	0.205376
LmjF01.0710	LmjF34.2340	0.177501
LmjF01.0710	LmjF34.4030	0.22351
LmjF01.0710	LmjF35.0580	0.240814
LmjF01.0710	LmjF35.3540	0.226796
LmjF01.0710	LmjF36.0220	0.219035
LmjF01.0710	LmjF36.3530	0.0642058
LmjF01.0780	LmjF02.0370	0.173519
LmjF01.0780	LmjF03.0980	0.29626
LmjF01.0780	LmjF04.0810	0.208592
LmjF01.0780	LmjF05.0140	0.0558055
LmjF01.0780	LmjF05.0200	0.154005
LmjF01.0780	LmjF05.0360	0.157768
LmjF01.0780	LmjF05.0460	0.160874
LmjF01.0780	LmjF05.0510	0.174174
LmjF01.0780	LmjF07.0510	0.158642
LmjF01.0780	LmjF07.0600	0.190415
LmjF01.0780	LmjF09.0050	0.152841
LmjF01.0780	LmjF09.0590	0.0792194
LmjF01.0780	LmjF09.0840	0.241915
LmjF01.0780	LmjF09.1070	0.211064
LmjF01.0780	LmjF10.0210	0.307002
LmjF01.0780	LmjF11.0100	0.175309
LmjF01.0780	LmjF11.0410	0.218494
LmjF01.0780	LmjF11.0900	0.206747
LmjF01.0780	LmjF11.0970	0.186023
LmjF01.0780	LmjF12.1270	0.223588
LmjF01.0780	LmjF13.0500	0.0509677
LmjF01.0780	LmjF13.1100	0.246776
LmjF01.0780	LmjF14.0450	0.158451
LmjF01.0780	LmjF14.1160	0.162529
LmjF01.0780	LmjF15.0230	0.167116
LmjF01.0780	LmjF15.1380	0.269272
LmjF01.0780	LmjF15.1440	0.21432
LmjF01.0780	LmjF16.0140	0.194194
LmjF01.0780	LmjF16.0580	0.171665
LmjF01.0780	LmjF16.1390	0.163918
LmjF01.0780	LmjF17.1250	0.277188
LmjF01.0780	LmjF18.0090	0.180782
LmjF01.0780	LmjF18.0780	0.208305
LmjF01.0780	LmjF18.0830	0.178522
LmjF01.0780	LmjF19.0100	0.200296
LmjF01.0780	LmjF19.1040	0.190674
LmjF01.0780	LmjF20.0560	0.169409
LmjF01.0780	LmjF20.1670	0.363284
LmjF01.0780	LmjF21.0710	0.265323
LmjF01.0780	LmjF21.1552	0.125067
LmjF01.0780	LmjF21.1760	0.359103
LmjF01.0780	LmjF22.0110	0.236944
LmjF01.0780	LmjF22.1380	0.174642
LmjF01.0780	LmjF23.0620	0.158551
LmjF01.0780	LmjF23.1380	0.0769436
LmjF01.0780	LmjF24.0040	0.167167
LmjF01.0780	LmjF24.0760	0.131985
LmjF01.0780	LmjF24.1530	0.101285
LmjF01.0780	LmjF24.2260	0.171073
LmjF01.0780	LmjF25.0120	0.190697
LmjF01.0780	LmjF25.0190	0.162566
LmjF01.0780	LmjF25.1670	0.180672
LmjF01.0780	LmjF26.0010	0.258134
LmjF01.0780	LmjF26.0180	0.171333
LmjF01.0780	LmjF26.0970	0.267197
LmjF01.0780	LmjF26.1250	0.157224
LmjF01.0780	LmjF26.1380	0.191697
LmjF01.0780	LmjF26.1910	0.222214
LmjF01.0780	LmjF27.1060	0.205794
LmjF01.0780	LmjF27.1620	0.205432
LmjF01.0780	LmjF27.1710	0.3072
LmjF01.0780	LmjF27.1980	0.149463
LmjF01.0780	LmjF27.2330	0.198923
LmjF01.0780	LmjF28.1530	0.0988902
LmjF01.0780	LmjF28.1880	0.149255
LmjF01.0780	LmjF28.2420	0.154885
LmjF01.0780	LmjF28.2750	0.19309
LmjF01.0780	LmjF29.1780	0.186016
LmjF01.0780	LmjF29.2160	0.235794
LmjF01.0780	LmjF30.0210	0.157244
LmjF01.0780	LmjF30.0480	0.247769
LmjF01.0780	LmjF30.0540	0.166975
LmjF01.0780	LmjF30.1290	0.228699
LmjF01.0780	LmjF30.1890	0.151011
LmjF01.0780	LmjF30.3020	0.242062
LmjF01.0780	LmjF30.3560	0.203154
LmjF01.0780	LmjF30.3650	0.204204
LmjF01.0780	LmjF31.0190	0.266861
LmjF01.0780	LmjF32.0080	0.210208
LmjF01.0780	LmjF32.0400	0.148952
LmjF01.0780	LmjF32.0690	0.19647
LmjF01.0780	LmjF32.2230	0.156723
LmjF01.0780	LmjF32.3270	0.149738
LmjF01.0780	LmjF33.1090	0.177154
LmjF01.0780	LmjF33.1350	0.312578
LmjF01.0780	LmjF33.1690	0.189392
LmjF01.0780	LmjF33.1700	0.085208
LmjF01.0780	LmjF33.1870	0.185329
LmjF01.0780	LmjF33.1910	0.255055
LmjF01.0780	LmjF34.0650	0.193193
LmjF01.0780	LmjF34.1040	0.208345
LmjF01.0780	LmjF34.2340	0.164256
LmjF01.0780	LmjF34.2610	0.214621
LmjF01.0780	LmjF34.3440	0.151626
LmjF01.0780	LmjF34.3500	0.21982
LmjF01.0780	LmjF35.0370	0.163376
LmjF01.0780	LmjF35.0420	0.183183
LmjF01.0780	LmjF35.1410	0.173767
LmjF01.0780	LmjF35.1700	0.177686
LmjF01.0780	LmjF35.1890	0.148231
LmjF01.0780	LmjF35.2010	0.164054
LmjF01.0780	LmjF35.2160	0.19196
LmjF01.0780	LmjF35.3100	0.0527621
LmjF01.0780	LmjF35.3540	0.218061
LmjF01.0780	LmjF35.3880	0.226204
LmjF01.0780	LmjF35.5230	0.187017
LmjF01.0780	LmjF36.0890	0.1978
LmjF01.0780	LmjF36.1840	0.155127
LmjF01.0780	LmjF36.2130	0.059232
LmjF01.0780	LmjF36.3000	0.149519
LmjF01.0780	LmjF36.3070	0.20706
LmjF01.0780	LmjF36.3840	0.171258
LmjF01.0780	LmjF36.3880	0.21742
LmjF01.0780	LmjF36.3910	0.217719
LmjF01.0780	LmjF36.4510	0.156156
LmjF01.0780	LmjF36.4650	0.273456
LmjF01.0780	LmjF36.5120	0.198929
LmjF01.0780	LmjF36.6400	0.238086
LmjF01.0830	LmjF35.3060	0.10193
LmjF01.0830	LmjF36.1370	0.144603
LmjF02.0030	LmjF27.0420	0.0852039
LmjF02.0030	LmjF30.0880	0.11299
LmjF02.0030	LmjF34.3600	0.0807073
LmjF02.0040	LmjF04.1130	0.142088
LmjF02.0040	LmjF06.0950	0.325575
LmjF02.0040	LmjF08.0180	0.265212
LmjF02.0040	LmjF09.0770	0.259454
LmjF02.0040	LmjF11.0030	0.177914
LmjF02.0040	LmjF12.0630	0.211373
LmjF02.0040	LmjF14.1160	0.328005
LmjF02.0040	LmjF16.0830	0.183073
LmjF02.0040	LmjF19.0160	0.24778
LmjF02.0040	LmjF20.0560	0.228699
LmjF02.0040	LmjF21.1210	0.21277
LmjF02.0040	LmjF22.1530	0.208712
LmjF02.0040	LmjF23.0550	0.186051
LmjF02.0040	LmjF25.1120	0.142193
LmjF02.0040	LmjF25.1450	0.172309
LmjF02.0040	LmjF27.1060	0.243345
LmjF02.0040	LmjF27.2660	0.168445
LmjF02.0040	LmjF28.1140	0.164119
LmjF02.0040	LmjF29.2780	0.141459
LmjF02.0040	LmjF32.0870	0.145253
LmjF02.0040	LmjF32.2790	0.168497
LmjF02.0040	LmjF32.2820	0.23778
LmjF02.0040	LmjF33.2550	0.281408
LmjF02.0040	LmjF34.2620	0.161954
LmjF02.0040	LmjF35.2350	0.172677
LmjF02.0040	LmjF36.1600	0.162525
LmjF02.0040	LmjF36.2660	0.200981
LmjF02.0050	LmjF07.1090	0.0590447
LmjF02.0050	LmjF11.0580	0.064956
LmjF02.0050	LmjF12.1130	0.115669
LmjF02.0050	LmjF12.1140	0.0900324
LmjF02.0050	LmjF14.0705	0.156004
LmjF02.0050	LmjF16.0530	0.151971
LmjF02.0050	LmjF17.0350	0.0576664
LmjF02.0050	LmjF33.0830	0.0608694
LmjF02.0050	LmjF35.5330	0.129996
LmjF02.0050	LmjF36.3530	0.161047
LmjF02.0130	LmjF18.0780	0.235717
LmjF02.0130	LmjF28.2570	0.217426
LmjF02.0130	LmjF30.3560	0.309629
LmjF02.0130	LmjF35.3950	0.317914
LmjF02.0260	LmjF03.0980	0.111908
LmjF02.0260	LmjF04.0340	0.0892195
LmjF02.0260	LmjF05.0030	0.211106
LmjF02.0260	LmjF06.0030	0.125749
LmjF02.0260	LmjF07.0560	0.206437
LmjF02.0260	LmjF08.1110	0.119382
LmjF02.0260	LmjF09.1070	0.167966
LmjF02.0260	LmjF10.0780	0.139162
LmjF02.0260	LmjF10.0850	0.116462
LmjF02.0260	LmjF10.0910	0.202937
LmjF02.0260	LmjF10.1160	0.113198
LmjF02.0260	LmjF11.1170	0.201635
LmjF02.0260	LmjF13.0220	0.114679
LmjF02.0260	LmjF13.1480	0.109064
LmjF02.0260	LmjF13.1610	0.224036
LmjF02.0260	LmjF14.0010	0.115079
LmjF02.0260	LmjF16.0140	0.0820896
LmjF02.0260	LmjF17.0070	0.221019
LmjF02.0260	LmjF17.0086	0.271541
LmjF02.0260	LmjF17.0190	0.21613
LmjF02.0260	LmjF17.0230	0.219308
LmjF02.0260	LmjF17.0800	0.188936
LmjF02.0260	LmjF18.0740	0.217743
LmjF02.0260	LmjF18.0890	0.184242
LmjF02.0260	LmjF18.0920	0.0847319
LmjF02.0260	LmjF18.1130	0.179779
LmjF02.0260	LmjF19.0260	0.176611
LmjF02.0260	LmjF21.0790	0.166312
LmjF02.0260	LmjF22.0720	0.0868919
LmjF02.0260	LmjF24.2260	0.0845327
LmjF02.0260	LmjF25.0730	0.186255
LmjF02.0260	LmjF25.1420	0.276943
LmjF02.0260	LmjF25.1970	0.176418
LmjF02.0260	LmjF26.0270	0.085258
LmjF02.0260	LmjF26.0750	0.0968846
LmjF02.0260	LmjF27.0760	0.139395
LmjF02.0260	LmjF27.2330	0.231139
LmjF02.0260	LmjF29.0220	0.106538
LmjF02.0260	LmjF29.0880	0.213566
LmjF02.0260	LmjF29.1240	0.110643
LmjF02.0260	LmjF29.2160	0.519537
LmjF02.0260	LmjF29.2200	0.251659
LmjF02.0260	LmjF30.1120	0.257937
LmjF02.0260	LmjF30.2370	0.0850505
LmjF02.0260	LmjF30.3010	0.11797
LmjF02.0260	LmjF30.3390	0.194947
LmjF02.0260	LmjF31.2280	0.139734
LmjF02.0260	LmjF31.2790	0.274947
LmjF02.0260	LmjF32.0490	0.116822
LmjF02.0260	LmjF32.2030	0.130582
LmjF02.0260	LmjF32.2890	0.112303
LmjF02.0260	LmjF32.3110	0.122238
LmjF02.0260	LmjF32.3870	0.236733
LmjF02.0260	LmjF33.0920	0.13204
LmjF02.0260	LmjF33.1840	0.116
LmjF02.0260	LmjF33.2740	0.168165
LmjF02.0260	LmjF34.0490	0.198534
LmjF02.0260	LmjF34.1000	0.228116
LmjF02.0260	LmjF34.2520	0.125869
LmjF02.0260	LmjF34.2840	0.125746
LmjF02.0260	LmjF34.4260	0.216291
LmjF02.0260	LmjF35.0130	0.220656
LmjF02.0260	LmjF35.1420	0.167796
LmjF02.0260	LmjF35.2330	0.193446
LmjF02.0260	LmjF35.5210	0.108537
LmjF02.0260	LmjF36.0190	0.283959
LmjF02.0260	LmjF36.0570	0.205336
LmjF02.0260	LmjF36.1430	0.134904
LmjF02.0260	LmjF36.2990	0.122747
LmjF02.0260	LmjF36.6250	0.167423
LmjF02.0260	LmjF36.6430	0.141904
LmjF02.0300	LmjF11.0040	0.0795209
LmjF02.0300	LmjF15.0760	0.0414727
LmjF02.0300	LmjF21.1330	0.0559471
LmjF02.0300	LmjF23.0380	0.0422862
LmjF02.0300	LmjF25.0530	0.0870747
LmjF02.0300	LmjF26.2670	0.0391178
LmjF02.0300	LmjF29.1640	0.0658703
LmjF02.0300	LmjF31.1280	0.0686122
LmjF02.0300	LmjF31.1290	0.0674008
LmjF02.0300	LmjF32.3080	0.0838316
LmjF02.0300	LmjF33.0410	0.0802897
LmjF02.0300	LmjF35.3510	0.0529496
LmjF02.0320	LmjF14.0010	0.569793
LmjF02.0320	LmjF36.3020	0.457215
LmjF02.0360	LmjF04.1210	0.16399
LmjF02.0360	LmjF10.0210	0.156864
LmjF02.0360	LmjF15.1290	0.155711
LmjF02.0360	LmjF17.1250	0.204356
LmjF02.0360	LmjF18.0830	0.178799
LmjF02.0360	LmjF19.1210	0.209872
LmjF02.0360	LmjF21.1760	0.215602
LmjF02.0360	LmjF23.0620	0.163841
LmjF02.0360	LmjF28.1880	0.179178
LmjF02.0360	LmjF29.0240	0.218523
LmjF02.0360	LmjF30.0210	0.205866
LmjF02.0360	LmjF30.0480	0.190736
LmjF02.0360	LmjF30.1290	0.155178
LmjF02.0360	LmjF30.3020	0.20862
LmjF02.0360	LmjF32.0690	0.181785
LmjF02.0360	LmjF35.1700	0.172011
LmjF02.0360	LmjF35.3540	0.206333
LmjF02.0360	LmjF35.3880	0.198508
LmjF02.0360	LmjF36.0860	0.186666
LmjF02.0360	LmjF36.5090	0.615871
LmjF02.0370	LmjF03.0540	0.719931
LmjF02.0370	LmjF04.1230	0.233794
LmjF02.0370	LmjF06.0140	0.778062
LmjF02.0370	LmjF07.0600	0.557925
LmjF02.0370	LmjF07.1120	0.897915
LmjF02.0370	LmjF09.0970	0.222289
LmjF02.0370	LmjF11.0240	0.688231
LmjF02.0370	LmjF11.0350	0.385196
LmjF02.0370	LmjF11.1210	0.561686
LmjF02.0370	LmjF12.0030	0.711925
LmjF02.0370	LmjF12.0210	0.752336
LmjF02.0370	LmjF13.1090	0.764477
LmjF02.0370	LmjF14.0310	0.58011
LmjF02.0370	LmjF14.0450	0.565955
LmjF02.0370	LmjF15.0230	0.396081
LmjF02.0370	LmjF15.0990	0.272765
LmjF02.0370	LmjF15.1010	0.334825
LmjF02.0370	LmjF16.0290	0.587618
LmjF02.0370	LmjF16.1610	0.289166
LmjF02.0370	LmjF18.0670	0.283157
LmjF02.0370	LmjF18.0680	0.291459
LmjF02.0370	LmjF19.1120	0.502839
LmjF02.0370	LmjF20.0660	0.30577
LmjF02.0370	LmjF21.0760	0.84437
LmjF02.0370	LmjF21.1090	0.300968
LmjF02.0370	LmjF21.1552	0.165028
LmjF02.0370	LmjF21.1700	0.701942
LmjF02.0370	LmjF21.1830	0.720348
LmjF02.0370	LmjF22.0450	0.182708
LmjF02.0370	LmjF22.0570	0.692819
LmjF02.0370	LmjF22.0620	0.725146
LmjF02.0370	LmjF22.0670	0.173763
LmjF02.0370	LmjF23.1220	0.339527
LmjF02.0370	LmjF24.0460	0.224848
LmjF02.0370	LmjF24.1720	0.482041
LmjF02.0370	LmjF25.0020	0.275262
LmjF02.0370	LmjF25.0190	0.482039
LmjF02.0370	LmjF25.1670	0.554547
LmjF02.0370	LmjF25.2210	0.15153
LmjF02.0370	LmjF26.1240	0.359689
LmjF02.0370	LmjF26.1550	0.464526
LmjF02.0370	LmjF27.0040	0.18835
LmjF02.0370	LmjF27.0190	0.555869
LmjF02.0370	LmjF27.1050	0.171262
LmjF02.0370	LmjF27.1260	0.370922
LmjF02.0370	LmjF27.1460	0.849587
LmjF02.0370	LmjF27.1710	0.174399
LmjF02.0370	LmjF27.2400	0.163117
LmjF02.0370	LmjF27.2480	0.252003
LmjF02.0370	LmjF28.0110	0.45536
LmjF02.0370	LmjF28.1200	0.356042
LmjF02.0370	LmjF28.1530	0.165301
LmjF02.0370	LmjF28.1730	0.878076
LmjF02.0370	LmjF28.2420	0.439576
LmjF02.0370	LmjF28.2750	0.272526
LmjF02.0370	LmjF28.2780	0.378122
LmjF02.0370	LmjF28.2820	0.269909
LmjF02.0370	LmjF29.0120	0.909123
LmjF02.0370	LmjF29.2160	0.622499
LmjF02.0370	LmjF30.0130	0.187779
LmjF02.0370	LmjF30.0460	0.417666
LmjF02.0370	LmjF30.0540	0.487298
LmjF02.0370	LmjF30.1120	0.1967
LmjF02.0370	LmjF30.2460	0.288539
LmjF02.0370	LmjF30.2480	0.304073
LmjF02.0370	LmjF30.2490	0.305995
LmjF02.0370	LmjF30.3300	0.417719
LmjF02.0370	LmjF30.3380	0.519219
LmjF02.0370	LmjF31.2740	0.3919
LmjF02.0370	LmjF32.0080	0.232881
LmjF02.0370	LmjF32.0390	0.915096
LmjF02.0370	LmjF32.1000	0.336491
LmjF02.0370	LmjF32.1200	0.872841
LmjF02.0370	LmjF32.2820	0.909959
LmjF02.0370	LmjF32.2960	0.217177
LmjF02.0370	LmjF32.3270	0.324323
LmjF02.0370	LmjF34.0490	0.401242
LmjF02.0370	LmjF34.0650	0.967743
LmjF02.0370	LmjF34.2610	0.437039
LmjF02.0370	LmjF34.3500	0.431519
LmjF02.0370	LmjF34.4520	0.830842
LmjF02.0370	LmjF35.0070	0.212813
LmjF02.0370	LmjF35.0370	0.220838
LmjF02.0370	LmjF35.1380	0.234027
LmjF02.0370	LmjF35.3840	0.822014
LmjF02.0370	LmjF35.3860	0.328721
LmjF02.0370	LmjF35.3950	0.158019
LmjF02.0370	LmjF35.4130	0.197866
LmjF02.0370	LmjF35.4850	0.594456
LmjF02.0370	LmjF35.5040	0.190899
LmjF02.0370	LmjF36.0190	0.230937
LmjF02.0370	LmjF36.0320	0.864332
LmjF02.0370	LmjF36.0460	0.205876
LmjF02.0370	LmjF36.1600	0.678381
LmjF02.0370	LmjF36.1650	0.689948
LmjF02.0370	LmjF36.2230	0.349376
LmjF02.0370	LmjF36.3210	0.374568
LmjF02.0370	LmjF36.3840	0.185411
LmjF02.0370	LmjF36.4360	0.762477
LmjF02.0370	LmjF36.5120	0.279232
LmjF02.0370	LmjF36.5620	0.1936
LmjF02.0370	LmjF36.6270	0.186121
LmjF02.0370	LmjF36.6490	0.206507
LmjF02.0370	LmjF36.6910	0.328366
LmjF02.0370	LmjF36.6940	0.207018
LmjF02.0380	LmjF03.0980	0.155173
LmjF02.0380	LmjF04.0580	0.203605
LmjF02.0380	LmjF04.0810	0.228943
LmjF02.0380	LmjF05.0200	0.308667
LmjF02.0380	LmjF05.0280	0.288112
LmjF02.0380	LmjF05.0460	0.421872
LmjF02.0380	LmjF05.0830	0.214783
LmjF02.0380	LmjF08.1130	0.147739
LmjF02.0380	LmjF09.0840	0.449381
LmjF02.0380	LmjF10.0210	0.281793
LmjF02.0380	LmjF11.0410	0.410866
LmjF02.0380	LmjF11.0900	0.379881
LmjF02.0380	LmjF12.1270	0.572962
LmjF02.0380	LmjF13.0260	0.267163
LmjF02.0380	LmjF14.0010	0.219527
LmjF02.0380	LmjF14.0450	0.160944
LmjF02.0380	LmjF15.1380	0.258499
LmjF02.0380	LmjF16.0240	0.161319
LmjF02.0380	LmjF16.1390	0.325854
LmjF02.0380	LmjF17.0350	0.151382
LmjF02.0380	LmjF17.1250	0.347808
LmjF02.0380	LmjF17.1370	0.213288
LmjF02.0380	LmjF18.0780	0.429891
LmjF02.0380	LmjF18.0830	0.362426
LmjF02.0380	LmjF18.1610	0.177799
LmjF02.0380	LmjF19.0100	0.226581
LmjF02.0380	LmjF19.0310	0.159655
LmjF02.0380	LmjF19.0660	0.162094
LmjF02.0380	LmjF19.1210	0.322655
LmjF02.0380	LmjF20.0420	0.219389
LmjF02.0380	LmjF20.0560	0.241479
LmjF02.0380	LmjF20.1670	0.500571
LmjF02.0380	LmjF21.0710	0.417586
LmjF02.0380	LmjF21.1760	0.367495
LmjF02.0380	LmjF22.0110	0.242119
LmjF02.0380	LmjF22.0670	0.184587
LmjF02.0380	LmjF22.1380	0.339152
LmjF02.0380	LmjF22.1580	0.176208
LmjF02.0380	LmjF23.0530	0.177992
LmjF02.0380	LmjF23.1350	0.178828
LmjF02.0380	LmjF24.1490	0.231947
LmjF02.0380	LmjF24.2260	0.318405
LmjF02.0380	LmjF25.1390	0.297078
LmjF02.0380	LmjF26.0010	0.416922
LmjF02.0380	LmjF26.0140	0.153518
LmjF02.0380	LmjF26.0970	0.435385
LmjF02.0380	LmjF26.1250	0.281465
LmjF02.0380	LmjF26.1380	0.153429
LmjF02.0380	LmjF26.1910	0.365742
LmjF02.0380	LmjF27.0450	0.257431
LmjF02.0380	LmjF27.0760	0.0804805
LmjF02.0380	LmjF27.1710	0.354547
LmjF02.0380	LmjF27.1980	0.256403
LmjF02.0380	LmjF27.2250	0.190967
LmjF02.0380	LmjF28.1880	0.25312
LmjF02.0380	LmjF28.2400	0.322885
LmjF02.0380	LmjF29.0060	0.183381
LmjF02.0380	LmjF29.0240	0.148928
LmjF02.0380	LmjF29.1780	0.377237
LmjF02.0380	LmjF30.0210	0.24741
LmjF02.0380	LmjF30.0480	0.330557
LmjF02.0380	LmjF30.0620	0.351027
LmjF02.0380	LmjF30.0730	0.150099
LmjF02.0380	LmjF30.1290	0.491891
LmjF02.0380	LmjF30.1360	0.197458
LmjF02.0380	LmjF30.1550	0.196717
LmjF02.0380	LmjF30.1890	0.299492
LmjF02.0380	LmjF30.3020	0.416489
LmjF02.0380	LmjF31.0190	0.371023
LmjF02.0380	LmjF31.1610	0.181973
LmjF02.0380	LmjF32.0080	0.23356
LmjF02.0380	LmjF32.0690	0.435207
LmjF02.0380	LmjF32.1050	0.168343
LmjF02.0380	LmjF33.0330	0.168282
LmjF02.0380	LmjF33.0365	0.157898
LmjF02.0380	LmjF33.1350	0.481459
LmjF02.0380	LmjF33.1870	0.412227
LmjF02.0380	LmjF33.1910	0.333337
LmjF02.0380	LmjF33.1930	0.177245
LmjF02.0380	LmjF34.0350	0.223923
LmjF02.0380	LmjF34.0890	0.267077
LmjF02.0380	LmjF34.1040	0.421262
LmjF02.0380	LmjF34.1140	0.17727
LmjF02.0380	LmjF34.2610	0.1534
LmjF02.0380	LmjF34.3080	0.201372
LmjF02.0380	LmjF34.3500	0.165359
LmjF02.0380	LmjF34.4520	0.154126
LmjF02.0380	LmjF35.0320	0.159338
LmjF02.0380	LmjF35.0370	0.160533
LmjF02.0380	LmjF35.1200	0.156752
LmjF02.0380	LmjF35.1400	0.150505
LmjF02.0380	LmjF35.1700	0.322533
LmjF02.0380	LmjF35.2160	0.410102
LmjF02.0380	LmjF35.3540	0.38368
LmjF02.0380	LmjF35.3880	0.352391
LmjF02.0380	LmjF35.5040	0.088162
LmjF02.0380	LmjF35.5230	0.538928
LmjF02.0380	LmjF35.5310	0.186681
LmjF02.0380	LmjF36.0890	0.200754
LmjF02.0380	LmjF36.1840	0.19366
LmjF02.0380	LmjF36.1850	0.173419
LmjF02.0380	LmjF36.2170	0.35976
LmjF02.0380	LmjF36.2250	0.206795
LmjF02.0380	LmjF36.2610	0.167111
LmjF02.0380	LmjF36.3000	0.237971
LmjF02.0380	LmjF36.3020	0.31132
LmjF02.0380	LmjF36.3070	0.237478
LmjF02.0380	LmjF36.3880	0.190095
LmjF02.0380	LmjF36.4650	0.452522
LmjF02.0380	LmjF36.5390	0.173797
LmjF02.0380	LmjF36.6400	0.482874
LmjF02.0390	LmjF04.0680	0.212108
LmjF02.0390	LmjF07.0280	0.143702
LmjF02.0390	LmjF08.0470	0.644702
LmjF02.0390	LmjF13.1580	0.319087
LmjF02.0390	LmjF15.1450	0.333044
LmjF02.0390	LmjF21.0023	0.17919
LmjF02.0390	LmjF22.0610	0.158225
LmjF02.0390	LmjF24.2130	0.192544
LmjF02.0390	LmjF28.0550	0.166026
LmjF02.0390	LmjF30.2170	0.0967619
LmjF02.0390	LmjF30.3300	0.149739
LmjF02.0390	LmjF31.2030	0.180675
LmjF02.0390	LmjF32.0700	0.291285
LmjF02.0390	LmjF32.0960	0.140073
LmjF02.0390	LmjF33.2770	0.162461
LmjF02.0390	LmjF34.0900	0.13034
LmjF02.0390	LmjF34.3440	0.161987
LmjF02.0390	LmjF35.1300	0.179909
LmjF02.0390	LmjF36.1650	0.168333
LmjF02.0390	LmjF36.3530	0.073451
LmjF02.0600	LmjF04.1230	0.464749
LmjF02.0600	LmjF06.0030	0.052341
LmjF02.0600	LmjF10.0780	0.0590253
LmjF02.0600	LmjF15.1360	0.290976
LmjF02.0600	LmjF18.0920	0.0349841
LmjF02.0600	LmjF19.1200	0.153277
LmjF02.0600	LmjF23.1165	0.209086
LmjF02.0600	LmjF24.2260	0.0350212
LmjF02.0600	LmjF26.1240	0.1098
LmjF02.0600	LmjF28.2780	0.10512
LmjF02.0600	LmjF30.2460	0.0912154
LmjF02.0600	LmjF30.2550	0.0844872
LmjF02.0600	LmjF34.1000	0.313863
LmjF02.0600	LmjF35.5040	0.0847861
LmjF02.0630	LmjF13.1680	0.155795
LmjF02.0630	LmjF26.2710	0.602109
LmjF02.0630	LmjF32.3140	0.179118
LmjF02.0670	LmjF06.0730	0.38901
LmjF02.0670	LmjF07.1010	0.387628
LmjF02.0670	LmjF10.0290	0.184835
LmjF02.0670	LmjF15.0960	0.153648
LmjF02.0670	LmjF16.0200	0.16937
LmjF02.0670	LmjF16.0590	0.252762
LmjF02.0670	LmjF23.0260	0.448718
LmjF02.0670	LmjF25.0210	0.185042
LmjF02.0670	LmjF25.1170	0.251224
LmjF02.0670	LmjF27.2030	0.247679
LmjF02.0670	LmjF30.1050	0.149181
LmjF02.0670	LmjF33.0330	0.221091
LmjF02.0670	LmjF33.0365	0.207236
LmjF02.0670	LmjF35.0820	0.366376
LmjF02.0670	LmjF35.4430	0.163146
LmjF02.0670	LmjF36.6390	0.197422
LmjF03.0010	LmjF30.3640	0.0317153
LmjF03.0010	LmjF31.1600	0.033809
LmjF03.0030	LmjF03.0040	0.840768
LmjF03.0030	LmjF03.0610	0.370491
LmjF03.0030	LmjF04.0010	0.205172
LmjF03.0030	LmjF06.0120	0.0638796
LmjF03.0030	LmjF06.0370	0.0624929
LmjF03.0030	LmjF06.0730	0.170659
LmjF03.0030	LmjF06.0860	0.609633
LmjF03.0030	LmjF06.1070	0.42594
LmjF03.0030	LmjF06.1270	0.300005
LmjF03.0030	LmjF08.0230	0.167929
LmjF03.0030	LmjF09.0050	0.298775
LmjF03.0030	LmjF10.0780	0.166247
LmjF03.0030	LmjF11.0100	0.495428
LmjF03.0030	LmjF11.0180	0.212845
LmjF03.0030	LmjF11.1280	0.277588
LmjF03.0030	LmjF12.0220	0.34429
LmjF03.0030	LmjF12.0280	0.151006
LmjF03.0030	LmjF12.1130	0.164217
LmjF03.0030	LmjF13.0020	0.237162
LmjF03.0030	LmjF13.0440	0.166848
LmjF03.0030	LmjF13.1390	0.209068
LmjF03.0030	LmjF13.1680	0.343596
LmjF03.0030	LmjF14.0350	0.155051
LmjF03.0030	LmjF14.1320	0.423803
LmjF03.0030	LmjF15.0040	0.149629
LmjF03.0030	LmjF15.0230	0.153601
LmjF03.0030	LmjF16.0530	0.0752181
LmjF03.0030	LmjF16.0540	0.25848
LmjF03.0030	LmjF16.0580	0.189639
LmjF03.0030	LmjF17.0250	0.156079
LmjF03.0030	LmjF17.0725	0.209692
LmjF03.0030	LmjF17.0735	0.15745
LmjF03.0030	LmjF18.0090	0.16649
LmjF03.0030	LmjF18.0510	0.254901
LmjF03.0030	LmjF18.0620	0.063289
LmjF03.0030	LmjF18.1580	0.189471
LmjF03.0030	LmjF19.1005	0.146342
LmjF03.0030	LmjF21.0810	0.346126
LmjF03.0030	LmjF21.1700	0.0743814
LmjF03.0030	LmjF21.1870	0.0811421
LmjF03.0030	LmjF22.0110	0.162667
LmjF03.0030	LmjF22.1240	0.205042
LmjF03.0030	LmjF22.1540	0.195722
LmjF03.0030	LmjF23.0110	0.192963
LmjF03.0030	LmjF23.0260	0.355626
LmjF03.0030	LmjF23.0810	0.527004
LmjF03.0030	LmjF23.1480	0.360184
LmjF03.0030	LmjF24.0850	0.257516
LmjF03.0030	LmjF24.2030	0.364245
LmjF03.0030	LmjF24.2060	0.187632
LmjF03.0030	LmjF25.1445	0.248971
LmjF03.0030	LmjF25.1450	0.296395
LmjF03.0030	LmjF25.2010	0.569122
LmjF03.0030	LmjF25.2140	0.334462
LmjF03.0030	LmjF26.0030	0.183268
LmjF03.0030	LmjF26.0140	0.257063
LmjF03.0030	LmjF26.0190	0.211924
LmjF03.0030	LmjF26.0320	0.31403
LmjF03.0030	LmjF26.1550	0.154704
LmjF03.0030	LmjF26.1800	0.306958
LmjF03.0030	LmjF27.0300	0.185465
LmjF03.0030	LmjF27.0420	0.275151
LmjF03.0030	LmjF27.1060	0.316437
LmjF03.0030	LmjF27.1710	0.408342
LmjF03.0030	LmjF27.2020	0.248414
LmjF03.0030	LmjF27.2030	0.36421
LmjF03.0030	LmjF27.2440	0.286344
LmjF03.0030	LmjF28.0990	0.0665664
LmjF03.0030	LmjF28.1840	0.15771
LmjF03.0030	LmjF28.1970	0.153318
LmjF03.0030	LmjF28.2370	0.376951
LmjF03.0030	LmjF28.2770	0.150603
LmjF03.0030	LmjF28.2910	0.682112
LmjF03.0030	LmjF29.0280	0.228363
LmjF03.0030	LmjF29.0720	0.179566
LmjF03.0030	LmjF29.0867	0.288287
LmjF03.0030	LmjF29.1780	0.375993
LmjF03.0030	LmjF30.0210	0.375559
LmjF03.0030	LmjF30.0730	0.155571
LmjF03.0030	LmjF30.0810	0.147359
LmjF03.0030	LmjF30.2090	0.22799
LmjF03.0030	LmjF30.2350	0.270799
LmjF03.0030	LmjF30.2600	0.69284
LmjF03.0030	LmjF30.2980	0.154358
LmjF03.0030	LmjF30.3080	0.36423
LmjF03.0030	LmjF30.3380	0.246428
LmjF03.0030	LmjF30.3520	0.156855
LmjF03.0030	LmjF31.0010	0.527719
LmjF03.0030	LmjF31.0560	0.203379
LmjF03.0030	LmjF31.1640	0.153448
LmjF03.0030	LmjF31.2150	0.379901
LmjF03.0030	LmjF31.2880	0.334794
LmjF03.0030	LmjF32.0460	0.437328
LmjF03.0030	LmjF32.0870	0.19564
LmjF03.0030	LmjF32.2640	0.296868
LmjF03.0030	LmjF33.0290	0.106727
LmjF03.0030	LmjF33.0520	0.588543
LmjF03.0030	LmjF33.1090	0.150856
LmjF03.0030	LmjF33.1330	0.284251
LmjF03.0030	LmjF33.1570	0.140863
LmjF03.0030	LmjF33.1700	0.189817
LmjF03.0030	LmjF33.1930	0.146815
LmjF03.0030	LmjF33.2090	0.189912
LmjF03.0030	LmjF33.2550	0.475666
LmjF03.0030	LmjF33.2720	0.370678
LmjF03.0030	LmjF33.2790	0.215892
LmjF03.0030	LmjF34.0010	0.142717
LmjF03.0030	LmjF34.0080	0.150956
LmjF03.0030	LmjF34.0570	0.392465
LmjF03.0030	LmjF34.1410	0.0431578
LmjF03.0030	LmjF34.2140	0.383949
LmjF03.0030	LmjF34.2850	0.455068
LmjF03.0030	LmjF34.3250	0.230922
LmjF03.0030	LmjF35.0020	0.462429
LmjF03.0030	LmjF35.0030	0.505067
LmjF03.0030	LmjF35.0320	0.151346
LmjF03.0030	LmjF35.0820	0.339521
LmjF03.0030	LmjF35.1220	0.145368
LmjF03.0030	LmjF35.1960	0.146944
LmjF03.0030	LmjF35.2440	0.481317
LmjF03.0030	LmjF35.3080	0.204451
LmjF03.0030	LmjF35.3230	0.151123
LmjF03.0030	LmjF35.3340	0.336357
LmjF03.0030	LmjF35.4250	0.387548
LmjF03.0030	LmjF36.0260	0.520009
LmjF03.0030	LmjF36.0510	0.086662
LmjF03.0030	LmjF36.0890	0.164734
LmjF03.0030	LmjF36.1140	0.329904
LmjF03.0030	LmjF36.1760	0.181562
LmjF03.0030	LmjF36.2360	0.231269
LmjF03.0030	LmjF36.2610	0.348412
LmjF03.0030	LmjF36.2730	0.210559
LmjF03.0030	LmjF36.2950	0.184504
LmjF03.0030	LmjF36.3170	0.258467
LmjF03.0030	LmjF36.3590	0.195932
LmjF03.0030	LmjF36.3810	0.249259
LmjF03.0030	LmjF36.3840	0.168848
LmjF03.0030	LmjF36.3910	0.261043
LmjF03.0030	LmjF36.4930	0.330323
LmjF03.0030	LmjF36.5190	0.164324
LmjF03.0030	LmjF36.5360	0.388924
LmjF03.0030	LmjF36.6390	0.148925
LmjF03.0030	LmjF36.6870	0.238897
LmjF03.0040	LmjF05.1040	0.23871
LmjF03.0040	LmjF06.0730	0.355409
LmjF03.0040	LmjF06.0950	0.240051
LmjF03.0040	LmjF08.0060	0.167049
LmjF03.0040	LmjF08.0180	0.185177
LmjF03.0040	LmjF11.0030	0.209346
LmjF03.0040	LmjF11.0100	0.351854
LmjF03.0040	LmjF11.1050	0.206343
LmjF03.0040	LmjF13.0020	0.238855
LmjF03.0040	LmjF13.0050	0.159393
LmjF03.0040	LmjF13.1680	0.170251
LmjF03.0040	LmjF14.0460	0.118674
LmjF03.0040	LmjF15.0090	0.444488
LmjF03.0040	LmjF16.0540	0.219292
LmjF03.0040	LmjF16.0760	0.270452
LmjF03.0040	LmjF17.1460	0.427633
LmjF03.0040	LmjF21.0810	0.395752
LmjF03.0040	LmjF22.0110	0.271475
LmjF03.0040	LmjF22.1240	0.19548
LmjF03.0040	LmjF22.1540	0.294305
LmjF03.0040	LmjF24.2060	0.262855
LmjF03.0040	LmjF25.2140	0.309817
LmjF03.0040	LmjF26.0270	0.431749
LmjF03.0040	LmjF26.2230	0.229568
LmjF03.0040	LmjF26.2240	0.0586171
LmjF03.0040	LmjF27.1060	0.103034
LmjF03.0040	LmjF27.2020	0.201103
LmjF03.0040	LmjF28.1140	0.167572
LmjF03.0040	LmjF28.1580	0.763063
LmjF03.0040	LmjF28.2910	0.303168
LmjF03.0040	LmjF29.0280	0.179999
LmjF03.0040	LmjF30.0630	0.304006
LmjF03.0040	LmjF30.2090	0.630265
LmjF03.0040	LmjF30.2600	0.156323
LmjF03.0040	LmjF31.0100	0.384636
LmjF03.0040	LmjF31.1620	0.342004
LmjF03.0040	LmjF32.2640	0.105713
LmjF03.0040	LmjF32.2950	0.157143
LmjF03.0040	LmjF33.1330	0.182558
LmjF03.0040	LmjF33.1570	0.153082
LmjF03.0040	LmjF33.1930	0.149555
LmjF03.0040	LmjF33.2090	0.223874
LmjF03.0040	LmjF33.2300	0.231331
LmjF03.0040	LmjF34.0140	0.202903
LmjF03.0040	LmjF34.1400	0.141429
LmjF03.0040	LmjF34.1410	0.225352
LmjF03.0040	LmjF35.3230	0.0916261
LmjF03.0040	LmjF36.0640	0.309159
LmjF03.0040	LmjF36.2950	0.323855
LmjF03.0060	LmjF09.0950	0.205934
LmjF03.0060	LmjF17.1250	0.154054
LmjF03.0060	LmjF28.0550	0.157767
LmjF03.0060	LmjF30.0460	0.325538
LmjF03.0060	LmjF30.0750	0.532407
LmjF03.0060	LmjF31.1610	0.234459
LmjF03.0060	LmjF34.2340	0.162293
LmjF03.0060	LmjF34.3430	0.189084
LmjF03.0060	LmjF35.4890	0.169306
LmjF03.0060	LmjF36.5360	0.168152
LmjF03.0080	LmjF07.0600	0.209029
LmjF03.0080	LmjF10.0510	0.87412
LmjF03.0080	LmjF16.1180	0.284383
LmjF03.0080	LmjF20.0430	0.845767
LmjF03.0080	LmjF28.0240	0.862293
LmjF03.0080	LmjF34.1090	0.742215
LmjF03.0080	LmjF35.3080	0.863973
LmjF03.0090	LmjF09.0250	0.147063
LmjF03.0090	LmjF13.0440	0.101303
LmjF03.0090	LmjF15.1450	0.315665
LmjF03.0090	LmjF16.1540	0.331935
LmjF03.0090	LmjF22.0390	0.564252
LmjF03.0090	LmjF22.1630	0.176093
LmjF03.0090	LmjF24.0910	0.21771
LmjF03.0090	LmjF27.0250	0.27817
LmjF03.0090	LmjF28.0850	0.198755
LmjF03.0090	LmjF28.1820	0.174871
LmjF03.0090	LmjF28.2385	0.196658
LmjF03.0090	LmjF32.2960	0.24545
LmjF03.0090	LmjF33.1690	0.212957
LmjF03.0090	LmjF33.2700	0.158374
LmjF03.0090	LmjF35.0020	0.858909
LmjF03.0090	LmjF35.0030	0.884439
LmjF03.0090	LmjF35.3870	0.886997
LmjF03.0090	LmjF35.4360	0.31357
LmjF03.0100	LmjF03.0570	0.179913
LmjF03.0100	LmjF04.1130	0.406093
LmjF03.0100	LmjF05.1040	0.210968
LmjF03.0100	LmjF05.1060	0.382474
LmjF03.0100	LmjF07.0060	0.550709
LmjF03.0100	LmjF10.0110	0.195379
LmjF03.0100	LmjF14.0350	0.463178
LmjF03.0100	LmjF20.0840	0.250171
LmjF03.0100	LmjF21.1710	0.74553
LmjF03.0100	LmjF23.1300	0.403848
LmjF03.0100	LmjF23.1520	0.86726
LmjF03.0100	LmjF24.0850	0.227386
LmjF03.0100	LmjF25.2140	0.19003
LmjF03.0100	LmjF26.1970	0.142531
LmjF03.0100	LmjF27.2480	0.183224
LmjF03.0100	LmjF28.2680	0.868387
LmjF03.0100	LmjF29.2350	0.227372
LmjF03.0100	LmjF33.2090	0.198626
LmjF03.0100	LmjF34.2650	0.282925
LmjF03.0100	LmjF34.3780	0.173611
LmjF03.0100	LmjF35.0070	0.143133
LmjF03.0100	LmjF36.0570	0.178498
LmjF03.0130	LmjF08.0010	0.149468
LmjF03.0130	LmjF09.0840	0.142714
LmjF03.0130	LmjF22.0670	0.162336
LmjF03.0130	LmjF26.1380	0.14877
LmjF03.0130	LmjF32.0080	0.139201
LmjF03.0160	LmjF05.0200	0.158077
LmjF03.0160	LmjF06.0610	0.155979
LmjF03.0160	LmjF07.1120	0.16315
LmjF03.0160	LmjF07.1140	0.162316
LmjF03.0160	LmjF09.0840	0.152835
LmjF03.0160	LmjF09.1070	0.179391
LmjF03.0160	LmjF10.0210	0.174781
LmjF03.0160	LmjF11.0100	0.219317
LmjF03.0160	LmjF11.0410	0.183052
LmjF03.0160	LmjF13.0050	0.216807
LmjF03.0160	LmjF13.1100	0.287328
LmjF03.0160	LmjF15.1440	0.159154
LmjF03.0160	LmjF16.0540	0.21849
LmjF03.0160	LmjF19.1040	0.194913
LmjF03.0160	LmjF21.0710	0.245461
LmjF03.0160	LmjF21.1760	0.218641
LmjF03.0160	LmjF22.0110	0.287206
LmjF03.0160	LmjF22.1530	0.303171
LmjF03.0160	LmjF24.2280	0.171222
LmjF03.0160	LmjF25.0130	0.269766
LmjF03.0160	LmjF26.0970	0.160317
LmjF03.0160	LmjF26.1910	0.160381
LmjF03.0160	LmjF27.1710	0.217349
LmjF03.0160	LmjF27.2330	0.14963
LmjF03.0160	LmjF29.0060	0.154782
LmjF03.0160	LmjF30.0480	0.178986
LmjF03.0160	LmjF30.3130	0.182363
LmjF03.0160	LmjF31.0190	0.190597
LmjF03.0160	LmjF32.0870	0.229515
LmjF03.0160	LmjF32.1030	0.1502
LmjF03.0160	LmjF32.3260	0.150137
LmjF03.0160	LmjF33.1870	0.196556
LmjF03.0160	LmjF33.1910	0.193794
LmjF03.0160	LmjF33.2740	0.193729
LmjF03.0160	LmjF34.1040	0.176786
LmjF03.0160	LmjF34.3670	0.182258
LmjF03.0160	LmjF35.1410	0.363062
LmjF03.0160	LmjF36.0890	0.172188
LmjF03.0160	LmjF36.2990	0.173571
LmjF03.0160	LmjF36.3840	0.170624
LmjF03.0160	LmjF36.3880	0.197172
LmjF03.0160	LmjF36.6390	0.185125
LmjF03.0160	LmjF36.6400	0.184384
LmjF03.0190	LmjF03.0900	0.165717
LmjF03.0190	LmjF05.1040	0.241563
LmjF03.0190	LmjF07.1120	0.193718
LmjF03.0190	LmjF08.1110	0.172771
LmjF03.0190	LmjF10.0210	0.254357
LmjF03.0190	LmjF12.1270	0.160742
LmjF03.0190	LmjF13.0260	0.294667
LmjF03.0190	LmjF15.1380	0.189663
LmjF03.0190	LmjF16.1390	0.18419
LmjF03.0190	LmjF18.0460	0.177408
LmjF03.0190	LmjF18.0780	0.562598
LmjF03.0190	LmjF20.0660	0.159304
LmjF03.0190	LmjF20.1350	0.179125
LmjF03.0190	LmjF21.0840	0.194167
LmjF03.0190	LmjF22.0060	0.257411
LmjF03.0190	LmjF27.1260	0.1787
LmjF03.0190	LmjF27.1710	0.151151
LmjF03.0190	LmjF27.2480	0.158507
LmjF03.0190	LmjF28.2570	0.457652
LmjF03.0190	LmjF28.2620	0.166337
LmjF03.0190	LmjF29.0140	0.43674
LmjF03.0190	LmjF30.0540	0.524093
LmjF03.0190	LmjF30.1120	0.163135
LmjF03.0190	LmjF30.2610	0.254911
LmjF03.0190	LmjF30.3560	0.629355
LmjF03.0190	LmjF31.2610	0.374931
LmjF03.0190	LmjF32.0050	0.178974
LmjF03.0190	LmjF32.0080	0.237343
LmjF03.0190	LmjF32.0170	0.153976
LmjF03.0190	LmjF33.1090	0.169644
LmjF03.0190	LmjF34.3500	0.153385
LmjF03.0190	LmjF35.2550	0.159836
LmjF03.0190	LmjF35.3950	0.573483
LmjF03.0190	LmjF36.1630	0.188232
LmjF03.0200	LmjF06.0370	0.894909
LmjF03.0200	LmjF13.1190	0.784943
LmjF03.0200	LmjF13.1680	0.900499
LmjF03.0200	LmjF14.0350	0.18335
LmjF03.0200	LmjF15.0390	0.780273
LmjF03.0200	LmjF15.1010	0.887939
LmjF03.0200	LmjF16.0540	0.789095
LmjF03.0200	LmjF18.1040	0.785326
LmjF03.0200	LmjF18.1660	0.783601
LmjF03.0200	LmjF23.0260	0.833974
LmjF03.0200	LmjF24.2030	0.152335
LmjF03.0200	LmjF25.1120	0.318002
LmjF03.0200	LmjF25.2010	0.187159
LmjF03.0200	LmjF26.0830	0.782423
LmjF03.0200	LmjF26.1610	0.704377
LmjF03.0200	LmjF26.2710	0.881999
LmjF03.0200	LmjF28.2910	0.909447
LmjF03.0200	LmjF30.2900	0.168436
LmjF03.0200	LmjF30.3240	0.784328
LmjF03.0200	LmjF30.3380	0.158498
LmjF03.0200	LmjF32.0050	0.165652
LmjF03.0200	LmjF32.3140	0.920514
LmjF03.0200	LmjF33.2550	0.213485
LmjF03.0200	LmjF34.3470	0.168983
LmjF03.0200	LmjF35.0820	0.887263
LmjF03.0200	LmjF35.1480	0.317455
LmjF03.0200	LmjF36.4430	0.784821
LmjF03.0230	LmjF06.0880	0.312748
LmjF03.0230	LmjF13.0420	0.247129
LmjF03.0230	LmjF26.1550	0.184076
LmjF03.0230	LmjF27.0930	0.243295
LmjF03.0230	LmjF28.2510	0.305548
LmjF03.0230	LmjF31.1640	0.148536
LmjF03.0230	LmjF32.0080	0.327205
LmjF03.0230	LmjF35.2730	0.26795
LmjF03.0370	LmjF03.0380	0.163095
LmjF03.0370	LmjF03.0400	0.161513
LmjF03.0370	LmjF23.0540	0.150199
LmjF03.0370	LmjF23.0710	0.149369
LmjF03.0380	LmjF23.0540	0.335285
LmjF03.0380	LmjF23.0710	0.335566
LmjF03.0400	LmjF23.0540	0.567256
LmjF03.0400	LmjF23.0710	0.567731
LmjF03.0400	LmjF25.0120	0.322027
LmjF03.0400	LmjF28.1140	0.318061
LmjF03.0400	LmjF36.0220	0.194744
LmjF03.0480	LmjF05.0390	0.0418859
LmjF03.0480	LmjF07.0900	0.0790139
LmjF03.0480	LmjF10.0490	0.0937329
LmjF03.0480	LmjF11.0110	0.0462949
LmjF03.0480	LmjF11.0690	0.0437026
LmjF03.0480	LmjF13.0440	0.044397
LmjF03.0480	LmjF16.0300	0.0649987
LmjF03.0480	LmjF17.0390	0.0385343
LmjF03.0480	LmjF18.0150	0.114053
LmjF03.0480	LmjF18.0270	0.108385
LmjF03.0480	LmjF18.1080	0.116789
LmjF03.0480	LmjF19.1440	0.0841368
LmjF03.0480	LmjF21.1080	0.120094
LmjF03.0480	LmjF22.0950	0.0453501
LmjF03.0480	LmjF24.0140	0.0425384
LmjF03.0480	LmjF25.1320	0.146282
LmjF03.0480	LmjF26.2530	0.129775
LmjF03.0480	LmjF27.1370	0.0337522
LmjF03.0480	LmjF27.2470	0.0588756
LmjF03.0480	LmjF28.0520	0.0890288
LmjF03.0480	LmjF28.0690	0.159758
LmjF03.0480	LmjF29.2570	0.0460431
LmjF03.0480	LmjF30.3050	0.0326285
LmjF03.0480	LmjF30.3580	0.0643663
LmjF03.0480	LmjF32.0260	0.0405978
LmjF03.0480	LmjF32.1570	0.0365079
LmjF03.0480	LmjF33.1380	0.0963984
LmjF03.0480	LmjF34.3560	0.0314351
LmjF03.0480	LmjF35.1010	0.141045
LmjF03.0480	LmjF35.1730	0.126856
LmjF03.0480	LmjF35.2670	0.0352413
LmjF03.0480	LmjF35.4010	0.072291
LmjF03.0480	LmjF36.0550	0.121734
LmjF03.0480	LmjF36.0860	0.0604482
LmjF03.0480	LmjF36.0900	0.0490436
LmjF03.0480	LmjF36.0910	0.0315125
LmjF03.0500	LmjF28.2930	0.17227
LmjF03.0540	LmjF06.0140	0.580691
LmjF03.0540	LmjF07.0600	0.161299
LmjF03.0540	LmjF07.1120	0.798055
LmjF03.0540	LmjF09.0840	0.160087
LmjF03.0540	LmjF11.0240	0.462624
LmjF03.0540	LmjF11.1210	0.371563
LmjF03.0540	LmjF12.0030	0.444042
LmjF03.0540	LmjF12.0210	0.554951
LmjF03.0540	LmjF13.1090	0.574849
LmjF03.0540	LmjF13.1100	0.15441
LmjF03.0540	LmjF14.0310	0.342967
LmjF03.0540	LmjF14.0450	0.240341
LmjF03.0540	LmjF15.0230	0.150015
LmjF03.0540	LmjF15.1440	0.162517
LmjF03.0540	LmjF16.0290	0.438739
LmjF03.0540	LmjF18.0460	0.185652
LmjF03.0540	LmjF18.0610	0.153487
LmjF03.0540	LmjF19.1120	0.344648
LmjF03.0540	LmjF20.1350	0.154682
LmjF03.0540	LmjF21.0760	0.665943
LmjF03.0540	LmjF21.1700	0.543282
LmjF03.0540	LmjF21.1830	0.516801
LmjF03.0540	LmjF22.0570	0.537653
LmjF03.0540	LmjF22.0620	0.527668
LmjF03.0540	LmjF25.0120	0.190456
LmjF03.0540	LmjF25.0190	0.187941
LmjF03.0540	LmjF25.0870	0.199754
LmjF03.0540	LmjF25.2140	0.188739
LmjF03.0540	LmjF26.1380	0.267238
LmjF03.0540	LmjF27.0190	0.319566
LmjF03.0540	LmjF27.1310	0.151669
LmjF03.0540	LmjF27.1460	0.658178
LmjF03.0540	LmjF28.0110	0.426193
LmjF03.0540	LmjF28.1730	0.737707
LmjF03.0540	LmjF29.0120	0.802344
LmjF03.0540	LmjF29.2160	0.201568
LmjF03.0540	LmjF30.0540	0.159815
LmjF03.0540	LmjF30.3300	0.272216
LmjF03.0540	LmjF32.0080	0.174122
LmjF03.0540	LmjF32.0390	0.776707
LmjF03.0540	LmjF32.1200	0.691705
LmjF03.0540	LmjF32.2820	0.830737
LmjF03.0540	LmjF34.0650	0.860774
LmjF03.0540	LmjF34.2340	0.168956
LmjF03.0540	LmjF34.4520	0.644907
LmjF03.0540	LmjF35.1410	0.151729
LmjF03.0540	LmjF35.3840	0.583376
LmjF03.0540	LmjF35.4850	0.358255
LmjF03.0540	LmjF36.0320	0.73024
LmjF03.0540	LmjF36.0540	0.18605
LmjF03.0540	LmjF36.1600	0.486465
LmjF03.0540	LmjF36.1650	0.594856
LmjF03.0540	LmjF36.4360	0.568702
LmjF03.0540	LmjF36.6490	0.171721
LmjF03.0570	LmjF06.1270	0.264092
LmjF03.0570	LmjF23.0260	0.268105
LmjF03.0570	LmjF23.0360	0.0512732
LmjF03.0570	LmjF26.1800	0.139058
LmjF03.0570	LmjF29.1010	0.0490596
LmjF03.0570	LmjF30.1060	0.150139
LmjF03.0570	LmjF33.0520	0.0577727
LmjF03.0570	LmjF34.2850	0.189217
LmjF03.0570	LmjF36.4170	0.0551957
LmjF03.0570	LmjF36.6540	0.148231
LmjF03.0610	LmjF06.0860	0.181963
LmjF03.0610	LmjF06.0880	0.361087
LmjF03.0610	LmjF07.0090	0.556051
LmjF03.0610	LmjF08.0010	0.1466
LmjF03.0610	LmjF08.0060	0.19265
LmjF03.0610	LmjF11.0100	0.298011
LmjF03.0610	LmjF11.0590	0.731998
LmjF03.0610	LmjF11.0700	0.0745842
LmjF03.0610	LmjF13.0020	0.173347
LmjF03.0610	LmjF13.0090	0.164369
LmjF03.0610	LmjF13.1190	0.0960493
LmjF03.0610	LmjF13.1280	0.0914419
LmjF03.0610	LmjF13.1560	0.166012
LmjF03.0610	LmjF15.1440	0.286098
LmjF03.0610	LmjF17.0250	0.168997
LmjF03.0610	LmjF18.0780	0.147399
LmjF03.0610	LmjF20.0560	0.166799
LmjF03.0610	LmjF21.0640	0.184388
LmjF03.0610	LmjF21.0845	0.353543
LmjF03.0610	LmjF21.1430	0.15524
LmjF03.0610	LmjF22.0110	0.101212
LmjF03.0610	LmjF23.0540	0.204711
LmjF03.0610	LmjF23.0710	0.209759
LmjF03.0610	LmjF23.0860	0.168014
LmjF03.0610	LmjF23.1410	0.203376
LmjF03.0610	LmjF24.0730	0.117824
LmjF03.0610	LmjF24.1630	0.338161
LmjF03.0610	LmjF24.2240	0.328397
LmjF03.0610	LmjF25.1710	0.164877
LmjF03.0610	LmjF25.2140	0.461548
LmjF03.0610	LmjF26.0140	0.283607
LmjF03.0610	LmjF26.0270	0.195125
LmjF03.0610	LmjF26.1800	0.215359
LmjF03.0610	LmjF27.0300	0.975138
LmjF03.0610	LmjF27.0740	0.231528
LmjF03.0610	LmjF27.0880	0.214916
LmjF03.0610	LmjF27.0930	0.311951
LmjF03.0610	LmjF27.2020	0.156005
LmjF03.0610	LmjF28.1970	0.23373
LmjF03.0610	LmjF28.2420	0.410372
LmjF03.0610	LmjF28.2470	0.0769794
LmjF03.0610	LmjF29.0250	0.166059
LmjF03.0610	LmjF29.0280	0.18942
LmjF03.0610	LmjF29.1010	0.242331
LmjF03.0610	LmjF29.1960	0.268664
LmjF03.0610	LmjF29.2240	0.443566
LmjF03.0610	LmjF29.2310	0.480005
LmjF03.0610	LmjF30.0180	0.274026
LmjF03.0610	LmjF30.0210	0.300713
LmjF03.0610	LmjF30.1800	0.388451
LmjF03.0610	LmjF30.2350	0.187638
LmjF03.0610	LmjF30.2600	0.558162
LmjF03.0610	LmjF30.3130	0.414123
LmjF03.0610	LmjF31.0160	0.196595
LmjF03.0610	LmjF31.1640	0.302209
LmjF03.0610	LmjF31.3130	0.292657
LmjF03.0610	LmjF32.3310	0.160135
LmjF03.0610	LmjF33.1570	0.187336
LmjF03.0610	LmjF33.2540	0.158469
LmjF03.0610	LmjF34.3780	0.147662
LmjF03.0610	LmjF35.0050	0.215245
LmjF03.0610	LmjF35.2730	0.378769
LmjF03.0610	LmjF35.3230	0.199173
LmjF03.0610	LmjF35.3680	0.147148
LmjF03.0610	LmjF36.1140	0.599276
LmjF03.0610	LmjF36.2610	0.298977
LmjF03.0610	LmjF36.2660	0.242013
LmjF03.0610	LmjF36.2730	0.196167
LmjF03.0610	LmjF36.2950	0.601475
LmjF03.0610	LmjF36.3170	0.10444
LmjF03.0610	LmjF36.3470	0.276226
LmjF03.0610	LmjF36.3570	0.106383
LmjF03.0610	LmjF36.5670	0.154976
LmjF03.0680	LmjF17.1460	0.239337
LmjF03.0710	LmjF07.0090	0.403636
LmjF03.0710	LmjF07.0260	0.291848
LmjF03.0710	LmjF09.0050	0.4213
LmjF03.0710	LmjF10.0420	0.182768
LmjF03.0710	LmjF26.2710	0.550219
LmjF03.0710	LmjF32.3140	0.264014
LmjF03.0710	LmjF33.1330	0.152319
LmjF03.0710	LmjF36.4430	0.193634
LmjF03.0710	LmjF36.6390	0.396813
LmjF03.0750	LmjF10.0780	0.0935105
LmjF03.0750	LmjF35.5040	0.0904098
LmjF03.0800	LmjF07.0760	0.0847344
LmjF03.0800	LmjF11.0350	0.0970916
LmjF03.0800	LmjF21.1700	0.163956
LmjF03.0800	LmjF28.2770	0.165984
LmjF03.0800	LmjF30.1120	0.0819779
LmjF03.0800	LmjF36.0150	0.0921481
LmjF03.0900	LmjF03.0980	0.153769
LmjF03.0900	LmjF04.0810	0.408461
LmjF03.0900	LmjF05.0200	0.277364
LmjF03.0900	LmjF05.0460	0.420459
LmjF03.0900	LmjF09.0840	0.198284
LmjF03.0900	LmjF10.0210	0.508438
LmjF03.0900	LmjF11.0410	0.50756
LmjF03.0900	LmjF11.0900	0.420536
LmjF03.0900	LmjF12.1270	0.364761
LmjF03.0900	LmjF14.0010	0.334845
LmjF03.0900	LmjF15.1380	0.461578
LmjF03.0900	LmjF16.1390	0.242561
LmjF03.0900	LmjF17.0350	0.20549
LmjF03.0900	LmjF17.1250	0.326631
LmjF03.0900	LmjF17.1370	0.311353
LmjF03.0900	LmjF18.0780	0.186297
LmjF03.0900	LmjF18.0830	0.420582
LmjF03.0900	LmjF18.1610	0.235297
LmjF03.0900	LmjF19.0100	0.21357
LmjF03.0900	LmjF20.0420	0.249279
LmjF03.0900	LmjF20.0560	0.217709
LmjF03.0900	LmjF20.1670	0.56417
LmjF03.0900	LmjF21.0540	0.150566
LmjF03.0900	LmjF21.1760	0.484172
LmjF03.0900	LmjF22.1380	0.422755
LmjF03.0900	LmjF23.0620	0.415319
LmjF03.0900	LmjF24.1490	0.207347
LmjF03.0900	LmjF24.2260	0.368698
LmjF03.0900	LmjF25.0430	0.160548
LmjF03.0900	LmjF26.0010	0.629577
LmjF03.0900	LmjF26.0970	0.409445
LmjF03.0900	LmjF26.1250	0.378259
LmjF03.0900	LmjF27.0450	0.581768
LmjF03.0900	LmjF27.1980	0.472569
LmjF03.0900	LmjF28.1310	0.166801
LmjF03.0900	LmjF28.1880	0.46995
LmjF03.0900	LmjF28.2400	0.205684
LmjF03.0900	LmjF29.0240	0.168022
LmjF03.0900	LmjF29.1780	0.212398
LmjF03.0900	LmjF30.0210	0.221902
LmjF03.0900	LmjF30.0480	0.462488
LmjF03.0900	LmjF30.0620	0.35616
LmjF03.0900	LmjF30.1290	0.473889
LmjF03.0900	LmjF30.1890	0.152254
LmjF03.0900	LmjF30.3020	0.327159
LmjF03.0900	LmjF31.0190	0.671028
LmjF03.0900	LmjF31.1610	0.248755
LmjF03.0900	LmjF31.1750	0.156361
LmjF03.0900	LmjF32.0690	0.307599
LmjF03.0900	LmjF33.1350	0.491044
LmjF03.0900	LmjF33.1870	0.544694
LmjF03.0900	LmjF33.1910	0.319811
LmjF03.0900	LmjF34.0490	0.168662
LmjF03.0900	LmjF34.2050	0.173428
LmjF03.0900	LmjF34.2610	0.187496
LmjF03.0900	LmjF34.2750	0.232741
LmjF03.0900	LmjF34.3080	0.164204
LmjF03.0900	LmjF34.3440	0.219431
LmjF03.0900	LmjF34.3500	0.169896
LmjF03.0900	LmjF34.4310	0.165835
LmjF03.0900	LmjF35.1700	0.29802
LmjF03.0900	LmjF35.1820	0.343405
LmjF03.0900	LmjF35.1890	0.253966
LmjF03.0900	LmjF35.2160	0.216978
LmjF03.0900	LmjF35.3540	0.463432
LmjF03.0900	LmjF35.3880	0.457076
LmjF03.0900	LmjF35.5230	0.395309
LmjF03.0900	LmjF36.0890	0.277509
LmjF03.0900	LmjF36.1840	0.287137
LmjF03.0900	LmjF36.1850	0.168137
LmjF03.0900	LmjF36.2170	0.169335
LmjF03.0900	LmjF36.3000	0.229034
LmjF03.0900	LmjF36.3020	0.180212
LmjF03.0900	LmjF36.3070	0.216563
LmjF03.0900	LmjF36.4210	0.203776
LmjF03.0900	LmjF36.4650	0.497384
LmjF03.0900	LmjF36.5090	0.238406
LmjF03.0900	LmjF36.5880	0.150566
LmjF03.0900	LmjF36.6400	0.385688
LmjF03.0910	LmjF04.0960	0.224808
LmjF03.0910	LmjF05.0510	0.307015
LmjF03.0910	LmjF05.0980	0.190564
LmjF03.0910	LmjF05.1140	0.879175
LmjF03.0910	LmjF07.0190	0.176054
LmjF03.0910	LmjF07.1140	0.292932
LmjF03.0910	LmjF09.1070	0.522146
LmjF03.0910	LmjF09.1090	0.163031
LmjF03.0910	LmjF10.0290	0.147316
LmjF03.0910	LmjF11.0100	0.165467
LmjF03.0910	LmjF11.0210	0.256523
LmjF03.0910	LmjF11.0900	0.42304
LmjF03.0910	LmjF11.1280	0.207515
LmjF03.0910	LmjF14.0150	0.18315
LmjF03.0910	LmjF14.1190	0.325149
LmjF03.0910	LmjF15.0230	0.149597
LmjF03.0910	LmjF15.1250	0.149275
LmjF03.0910	LmjF16.0760	0.504224
LmjF03.0910	LmjF16.1610	0.157244
LmjF03.0910	LmjF17.0270	0.278182
LmjF03.0910	LmjF18.0560	0.881619
LmjF03.0910	LmjF18.0990	0.295191
LmjF03.0910	LmjF18.1380	0.203942
LmjF03.0910	LmjF18.1480	0.190273
LmjF03.0910	LmjF21.0640	0.179288
LmjF03.0910	LmjF21.1340	0.879978
LmjF03.0910	LmjF21.1770	0.881653
LmjF03.0910	LmjF22.1240	0.164941
LmjF03.0910	LmjF23.0130	0.886924
LmjF03.0910	LmjF23.0260	0.207854
LmjF03.0910	LmjF23.1510	0.878056
LmjF03.0910	LmjF25.0120	0.171751
LmjF03.0910	LmjF25.0870	0.168358
LmjF03.0910	LmjF25.1170	0.888407
LmjF03.0910	LmjF25.1710	0.163695
LmjF03.0910	LmjF25.2140	0.377436
LmjF03.0910	LmjF26.1380	0.161938
LmjF03.0910	LmjF27.0740	0.18598
LmjF03.0910	LmjF27.1710	0.157664
LmjF03.0910	LmjF27.2330	0.217036
LmjF03.0910	LmjF28.1140	0.195059
LmjF03.0910	LmjF28.2430	0.89362
LmjF03.0910	LmjF28.2860	0.174112
LmjF03.0910	LmjF29.1780	0.250307
LmjF03.0910	LmjF30.0630	0.37232
LmjF03.0910	LmjF30.0880	0.215973
LmjF03.0910	LmjF30.0950	0.202251
LmjF03.0910	LmjF30.1800	0.178839
LmjF03.0910	LmjF30.3130	0.408725
LmjF03.0910	LmjF30.3240	0.153164
LmjF03.0910	LmjF30.3380	0.252734
LmjF03.0910	LmjF30.3600	0.879664
LmjF03.0910	LmjF30.3660	0.916579
LmjF03.0910	LmjF31.1220	0.838825
LmjF03.0910	LmjF32.0890	0.220667
LmjF03.0910	LmjF32.0920	0.872207
LmjF03.0910	LmjF32.1670	0.258987
LmjF03.0910	LmjF32.2820	0.196314
LmjF03.0910	LmjF32.2950	0.247417
LmjF03.0910	LmjF33.1700	0.393874
LmjF03.0910	LmjF33.2540	0.16609
LmjF03.0910	LmjF33.2740	0.302287
LmjF03.0910	LmjF34.0080	0.256882
LmjF03.0910	LmjF34.0110	0.161101
LmjF03.0910	LmjF34.0650	0.257814
LmjF03.0910	LmjF34.2340	0.157554
LmjF03.0910	LmjF34.2850	0.224643
LmjF03.0910	LmjF34.3670	0.883407
LmjF03.0910	LmjF35.0070	0.184674
LmjF03.0910	LmjF35.0700	0.845833
LmjF03.0910	LmjF35.1410	0.16006
LmjF03.0910	LmjF35.2010	0.312706
LmjF03.0910	LmjF35.3340	0.192068
LmjF03.0910	LmjF35.3540	0.236733
LmjF03.0910	LmjF36.0220	0.175405
LmjF03.0910	LmjF36.2950	0.212025
LmjF03.0910	LmjF36.3100	0.878387
LmjF03.0910	LmjF36.3910	0.17573
LmjF03.0930	LmjF06.0730	0.163737
LmjF03.0930	LmjF30.0180	0.175827
LmjF03.0930	LmjF36.2730	0.181757
LmjF03.0970	LmjF10.0195	0.189693
LmjF03.0970	LmjF20.0130	0.239033
LmjF03.0970	LmjF20.0580	0.199434
LmjF03.0970	LmjF22.1400	0.162387
LmjF03.0970	LmjF27.2305	0.162546
LmjF03.0970	LmjF30.3310	0.167717
LmjF03.0970	LmjF36.1810	0.198563
LmjF03.0970	LmjF36.3780	0.224085
LmjF03.0980	LmjF04.0340	0.0471881
LmjF03.0980	LmjF04.0810	0.318533
LmjF03.0980	LmjF04.1230	0.19304
LmjF03.0980	LmjF05.0030	0.115343
LmjF03.0980	LmjF05.0200	0.301889
LmjF03.0980	LmjF05.0460	0.250059
LmjF03.0980	LmjF05.0510	0.139689
LmjF03.0980	LmjF05.0750	0.147173
LmjF03.0980	LmjF05.0830	0.195223
LmjF03.0980	LmjF05.1210	0.270394
LmjF03.0980	LmjF06.0410	0.143565
LmjF03.0980	LmjF07.0340	0.178619
LmjF03.0980	LmjF07.0560	0.112215
LmjF03.0980	LmjF07.0680	0.302658
LmjF03.0980	LmjF08.0550	0.591133
LmjF03.0980	LmjF08.1130	0.162218
LmjF03.0980	LmjF09.0840	0.464231
LmjF03.0980	LmjF09.0970	0.210538
[truncated: 41,533 more rows]
