# Supplementary material for: Computational Prediction of Protein-Protein Interactions in Leishmania Predicted Proteomes
Source: PLoS One. 2012 Dec 10;7(12):e51304. doi: 10.1371/journal.pone.0051304 (PMC3519578; doi:10.1371/journal.pone.0051304)
Supplement: Table S3 — Leishmania infantum PPI network. Description of all predicted protein interactions and their confidence scores for L. infantum predicted proteome. (TXT) [file pone.0051304.s003.txt]

Title: Leishmania infantum PPI network
protA	protB	vl_combined
LinJ01_V3.0030	LinJ02_V3.0230	0.242054
LinJ01_V3.0030	LinJ05_V3.0030	0.247187
LinJ01_V3.0030	LinJ07_V3.0610	0.241341
LinJ01_V3.0030	LinJ07_V3.0790	0.242349
LinJ01_V3.0030	LinJ09_V3.0980	0.185177
LinJ01_V3.0030	LinJ09_V3.1130	0.193738
LinJ01_V3.0030	LinJ10_V3.0960	0.23723
LinJ01_V3.0030	LinJ10_V3.1250	0.131238
LinJ01_V3.0030	LinJ11_V3.1160	0.234815
LinJ01_V3.0030	LinJ13_V3.0220	0.13007
LinJ01_V3.0030	LinJ13_V3.1350	0.259227
LinJ01_V3.0030	LinJ17_V3.0080	0.258328
LinJ01_V3.0030	LinJ17_V3.0110	0.312637
LinJ01_V3.0030	LinJ17_V3.0200	0.250259
LinJ01_V3.0030	LinJ17_V3.0890	0.21589
LinJ01_V3.0030	LinJ18_V3.1140	0.208897
LinJ01_V3.0030	LinJ19_V3.0250	0.204349
LinJ01_V3.0030	LinJ21_V3.0870	0.193667
LinJ01_V3.0030	LinJ21_V3.1990	0.20424
LinJ01_V3.0030	LinJ22_V3.0640	0.0951675
LinJ01_V3.0030	LinJ25_V3.1460	0.326217
LinJ01_V3.0030	LinJ25_V3.1740	0.503504
LinJ01_V3.0030	LinJ25_V3.2050	0.203871
LinJ01_V3.0030	LinJ26_V3.0260	0.099359
LinJ01_V3.0030	LinJ27_V3.0620	0.161951
LinJ01_V3.0030	LinJ27_V3.2260	0.266735
LinJ01_V3.0030	LinJ29_V3.0950	0.25202
LinJ01_V3.0030	LinJ29_V3.2310	0.29248
LinJ01_V3.0030	LinJ30_V3.2380	0.0953019
LinJ01_V3.0030	LinJ31_V3.2890	0.324151
LinJ01_V3.0030	LinJ32_V3.0520	0.125937
LinJ01_V3.0030	LinJ32_V3.2160	0.15122
LinJ01_V3.0030	LinJ32_V3.3310	0.137311
LinJ01_V3.0030	LinJ32_V3.4020	0.270424
LinJ01_V3.0030	LinJ33_V3.1940	0.128375
LinJ01_V3.0030	LinJ33_V3.2880	0.192949
LinJ01_V3.0030	LinJ34_V3.2700	0.144096
LinJ01_V3.0030	LinJ34_V3.4090	0.249991
LinJ01_V3.0030	LinJ35_V3.0130	0.260441
LinJ01_V3.0030	LinJ35_V3.5180	0.125749
LinJ01_V3.0030	LinJ36_V3.0210	0.330065
LinJ01_V3.0030	LinJ36_V3.0620	0.237515
LinJ01_V3.0030	LinJ36_V3.3140	0.137852
LinJ01_V3.0030	LinJ36_V3.6510	0.197192
LinJ01_V3.0050	LinJ03_V3.0590	0.467467
LinJ01_V3.0050	LinJ04_V3.0440	0.226226
LinJ01_V3.0050	LinJ04_V3.1170	0.332332
LinJ01_V3.0050	LinJ05_V3.0510	0.233233
LinJ01_V3.0050	LinJ06_V3.0630	0.55956
LinJ01_V3.0050	LinJ06_V3.0910	0.371371
LinJ01_V3.0050	LinJ07_V3.0660	0.269269
LinJ01_V3.0050	LinJ08_V3.0560	0.153153
LinJ01_V3.0050	LinJ11_V3.0600	0.960961
LinJ01_V3.0050	LinJ11_V3.1000	0.16016
LinJ01_V3.0050	LinJ12_V3.0490	0.225225
LinJ01_V3.0050	LinJ13_V3.1420	0.171171
LinJ01_V3.0050	LinJ14_V3.1240	0.396396
LinJ01_V3.0050	LinJ14_V3.1270	0.153153
LinJ01_V3.0050	LinJ15_V3.0090	0.172172
LinJ01_V3.0050	LinJ15_V3.1080	0.277277
LinJ01_V3.0050	LinJ16_V3.0590	0.163105
LinJ01_V3.0050	LinJ17_V3.0400	0.2002
LinJ01_V3.0050	LinJ17_V3.0870	0.163163
LinJ01_V3.0050	LinJ17_V3.0880	0.186186
LinJ01_V3.0050	LinJ17_V3.1510	0.195195
LinJ01_V3.0050	LinJ18_V3.0690	0.401401
LinJ01_V3.0050	LinJ18_V3.0700	0.399399
LinJ01_V3.0050	LinJ18_V3.1230	0.15015
LinJ01_V3.0050	LinJ19_V3.0350	0.27027
LinJ01_V3.0050	LinJ19_V3.1590	0.16016
LinJ01_V3.0050	LinJ21_V3.1670	0.367367
LinJ01_V3.0050	LinJ22_V3.0013	0.512403
LinJ01_V3.0050	LinJ22_V3.1390	0.335335
LinJ01_V3.0050	LinJ23_V3.0410	0.172172
LinJ01_V3.0050	LinJ23_V3.0580	0.922923
LinJ01_V3.0050	LinJ23_V3.0880	0.922923
LinJ01_V3.0050	LinJ24_V3.0780	0.173173
LinJ01_V3.0050	LinJ24_V3.0790	0.192192
LinJ01_V3.0050	LinJ24_V3.1700	0.213213
LinJ01_V3.0050	LinJ24_V3.2110	0.362362
LinJ01_V3.0050	LinJ25_V3.0130	0.443443
LinJ01_V3.0050	LinJ25_V3.1210	0.301301
LinJ01_V3.0050	LinJ25_V3.1510	0.334334
LinJ01_V3.0050	LinJ26_V3.0030	0.747748
LinJ01_V3.0050	LinJ26_V3.0180	0.315315
LinJ01_V3.0050	LinJ26_V3.0310	0.646647
LinJ01_V3.0050	LinJ27_V3.0310	0.746747
LinJ01_V3.0050	LinJ27_V3.0430	0.196196
LinJ01_V3.0050	LinJ27_V3.0790	0.41041
LinJ01_V3.0050	LinJ27_V3.1230	0.189189
LinJ01_V3.0050	LinJ27_V3.1570	0.389389
LinJ01_V3.0050	LinJ27_V3.1710	0.297297
LinJ01_V3.0050	LinJ27_V3.2390	0.534535
LinJ01_V3.0050	LinJ28_V3.0260	0.731732
LinJ01_V3.0050	LinJ28_V3.2210	0.255255
LinJ01_V3.0050	LinJ28_V3.2600	0.202202
LinJ01_V3.0050	LinJ29_V3.0750	0.267267
LinJ01_V3.0050	LinJ29_V3.2270	0.184184
LinJ01_V3.0050	LinJ29_V3.2420	0.53954
LinJ01_V3.0050	LinJ29_V3.2470	0.181181
LinJ01_V3.0050	LinJ30_V3.0210	0.26026
LinJ01_V3.0050	LinJ30_V3.1800	0.193193
LinJ01_V3.0050	LinJ30_V3.1910	0.243243
LinJ01_V3.0050	LinJ30_V3.1920	0.244244
LinJ01_V3.0050	LinJ30_V3.3230	0.184184
LinJ01_V3.0050	LinJ30_V3.3430	0.284284
LinJ01_V3.0050	LinJ31_V3.1070	0.624625
LinJ01_V3.0050	LinJ31_V3.3260	0.444744
LinJ01_V3.0050	LinJ32_V3.3510	0.324324
LinJ01_V3.0050	LinJ33_V3.1010	0.16016
LinJ01_V3.0050	LinJ33_V3.1150	0.194194
LinJ01_V3.0050	LinJ33_V3.1410	0.167167
LinJ01_V3.0050	LinJ33_V3.1660	0.245245
LinJ01_V3.0050	LinJ33_V3.2470	0.286286
LinJ01_V3.0050	LinJ33_V3.2680	0.242242
LinJ01_V3.0050	LinJ33_V3.2860	0.708709
LinJ01_V3.0050	LinJ34_V3.0080	0.203203
LinJ01_V3.0050	LinJ34_V3.0150	0.194194
LinJ01_V3.0050	LinJ34_V3.0160	0.164164
LinJ01_V3.0050	LinJ34_V3.0590	0.324324
LinJ01_V3.0050	LinJ34_V3.0630	0.567568
LinJ01_V3.0050	LinJ34_V3.1110	0.348348
LinJ01_V3.0050	LinJ34_V3.3530	0.183183
LinJ01_V3.0050	LinJ35_V3.0050	0.371371
LinJ01_V3.0050	LinJ35_V3.0840	0.37037
LinJ01_V3.0050	LinJ35_V3.1230	0.216216
LinJ01_V3.0050	LinJ35_V3.1350	0.235235
LinJ01_V3.0050	LinJ35_V3.1420	0.283283
LinJ01_V3.0050	LinJ35_V3.2780	0.355355
LinJ01_V3.0050	LinJ35_V3.3390	0.156156
LinJ01_V3.0050	LinJ35_V3.3730	0.22022
LinJ01_V3.0050	LinJ36_V3.2480	0.178178
LinJ01_V3.0050	LinJ36_V3.2490	0.196196
LinJ01_V3.0050	LinJ36_V3.2790	0.258258
LinJ01_V3.0050	LinJ36_V3.3230	0.464464
LinJ01_V3.0050	LinJ36_V3.4180	0.317317
LinJ01_V3.0050	LinJ36_V3.5590	0.453453
LinJ01_V3.0050	LinJ36_V3.5630	0.196196
LinJ01_V3.0090	LinJ04_V3.0960	0.800801
LinJ01_V3.0090	LinJ16_V3.0560	0.8999
LinJ01_V3.0090	LinJ22_V3.1110	0.8999
LinJ01_V3.0090	LinJ27_V3.1970	0.8999
LinJ01_V3.0090	LinJ28_V3.0980	0.8999
LinJ01_V3.0090	LinJ34_V3.1110	0.8999
LinJ01_V3.0090	LinJ35_V3.3910	0.902903
LinJ01_V3.0110	LinJ04_V3.0440	0.279279
LinJ01_V3.0110	LinJ05_V3.0320	0.172172
LinJ01_V3.0110	LinJ05_V3.0350	0.168168
LinJ01_V3.0110	LinJ05_V3.0980	0.151151
LinJ01_V3.0110	LinJ09_V3.0070	0.22022
LinJ01_V3.0110	LinJ11_V3.0510	0.158158
LinJ01_V3.0110	LinJ12_V3.0200	0.252252
LinJ01_V3.0110	LinJ18_V3.0510	0.218218
LinJ01_V3.0110	LinJ19_V3.0540	0.285285
LinJ01_V3.0110	LinJ21_V3.0730	0.262262
LinJ01_V3.0110	LinJ23_V3.0980	0.154154
LinJ01_V3.0110	LinJ25_V3.1510	0.22022
LinJ01_V3.0110	LinJ26_V3.0180	0.248248
LinJ01_V3.0110	LinJ26_V3.0260	0.277277
LinJ01_V3.0110	LinJ27_V3.1950	0.168168
LinJ01_V3.0110	LinJ34_V3.1110	0.215215
LinJ01_V3.0110	LinJ34_V3.2710	0.163163
LinJ01_V3.0110	LinJ35_V3.1260	0.271271
LinJ01_V3.0110	LinJ35_V3.1350	0.231231
LinJ01_V3.0110	LinJ35_V3.3670	0.204204
LinJ01_V3.0180	LinJ04_V3.1010	0.0360005
LinJ01_V3.0180	LinJ07_V3.1210	0.163163
LinJ01_V3.0180	LinJ11_V3.0710	0.454454
LinJ01_V3.0180	LinJ15_V3.0030	0.152152
LinJ01_V3.0180	LinJ29_V3.2310	0.156156
LinJ01_V3.0180	LinJ33_V3.0370	0.194545
LinJ01_V3.0180	LinJ34_V3.3000	0.21021
LinJ01_V3.0180	LinJ35_V3.0320	0.158158
LinJ01_V3.0180	LinJ36_V3.4390	0.201201
LinJ01_V3.0180	LinJ36_V3.5400	0.2002
LinJ01_V3.0180	LinJ36_V3.7280	0.219219
LinJ01_V3.0240	LinJ14_V3.0900	0.171171
LinJ01_V3.0240	LinJ25_V3.2130	0.213213
LinJ01_V3.0240	LinJ28_V3.0810	0.248248
LinJ01_V3.0240	LinJ33_V3.1800	0.204204
LinJ01_V3.0270	LinJ05_V3.0320	0.24068
LinJ01_V3.0270	LinJ05_V3.0350	0.793532
LinJ01_V3.0270	LinJ16_V3.1640	0.0815856
LinJ01_V3.0270	LinJ27_V3.0670	0.681685
LinJ01_V3.0270	LinJ30_V3.1070	0.0445146
LinJ01_V3.0270	LinJ32_V3.3510	0.378128
LinJ01_V3.0270	LinJ33_V3.1790	0.268301
LinJ01_V3.0270	LinJ34_V3.1370	0.0832764
LinJ01_V3.0280	LinJ05_V3.1060	0.171171
LinJ01_V3.0280	LinJ18_V3.0350	0.229229
LinJ01_V3.0280	LinJ18_V3.1360	0.222222
LinJ01_V3.0280	LinJ21_V3.2130	0.354354
LinJ01_V3.0280	LinJ22_V3.1060	0.192192
LinJ01_V3.0280	LinJ24_V3.0740	0.185185
LinJ01_V3.0280	LinJ28_V3.1430	0.316316
LinJ01_V3.0280	LinJ28_V3.2880	0.196196
LinJ01_V3.0280	LinJ30_V3.0650	0.216216
LinJ01_V3.0280	LinJ30_V3.1570	0.4004
LinJ01_V3.0280	LinJ36_V3.5160	0.354354
LinJ01_V3.0280	LinJ36_V3.5870	0.204204
LinJ01_V3.0330	LinJ09_V3.0770	0.16016
LinJ01_V3.0330	LinJ09_V3.0890	0.195195
LinJ01_V3.0330	LinJ12_V3.0490	0.186186
LinJ01_V3.0330	LinJ13_V3.1400	0.169169
LinJ01_V3.0330	LinJ15_V3.1500	0.166166
LinJ01_V3.0330	LinJ20_V3.0060	0.227227
LinJ01_V3.0330	LinJ20_V3.0280	0.222222
LinJ01_V3.0330	LinJ20_V3.1640	0.19019
LinJ01_V3.0330	LinJ23_V3.1460	0.169169
LinJ01_V3.0330	LinJ25_V3.1740	0.586587
LinJ01_V3.0330	LinJ26_V3.0630	0.164164
LinJ01_V3.0330	LinJ27_V3.1150	0.159159
LinJ01_V3.0330	LinJ27_V3.2430	0.15015
LinJ01_V3.0330	LinJ28_V3.0980	0.212212
LinJ01_V3.0330	LinJ30_V3.0210	0.188188
LinJ01_V3.0330	LinJ30_V3.0560	0.269269
LinJ01_V3.0330	LinJ30_V3.1180	0.571572
LinJ01_V3.0330	LinJ30_V3.2620	0.156156
LinJ01_V3.0330	LinJ30_V3.3620	0.351351
LinJ01_V3.0330	LinJ32_V3.0050	0.445445
LinJ01_V3.0330	LinJ32_V3.0080	0.189189
LinJ01_V3.0330	LinJ32_V3.1060	0.155155
LinJ01_V3.0330	LinJ32_V3.1160	0.177177
LinJ01_V3.0330	LinJ32_V3.3470	0.161161
LinJ01_V3.0330	LinJ33_V3.1790	0.202202
LinJ01_V3.0330	LinJ34_V3.0510	0.498498
LinJ01_V3.0330	LinJ34_V3.0670	0.173173
LinJ01_V3.0330	LinJ34_V3.3210	0.206206
LinJ01_V3.0330	LinJ34_V3.3220	0.153153
LinJ01_V3.0330	LinJ34_V3.3280	0.155155
LinJ01_V3.0330	LinJ35_V3.3900	0.166166
LinJ01_V3.0330	LinJ35_V3.5360	0.165325
LinJ01_V3.0330	LinJ36_V3.0950	0.152152
LinJ01_V3.0430	LinJ06_V3.0990	0.0849111
LinJ01_V3.0430	LinJ28_V3.2750	0.1511
LinJ01_V3.0430	LinJ32_V3.1960	0.168242
LinJ01_V3.0440	LinJ03_V3.0960	0.461461
LinJ01_V3.0440	LinJ04_V3.0460	0.695696
LinJ01_V3.0440	LinJ04_V3.0570	0.155155
LinJ01_V3.0440	LinJ04_V3.0760	0.202202
LinJ01_V3.0440	LinJ04_V3.0810	0.232938
LinJ01_V3.0440	LinJ04_V3.0950	0.637638
LinJ01_V3.0440	LinJ05_V3.0200	0.285285
LinJ01_V3.0440	LinJ05_V3.0460	0.164164
LinJ01_V3.0440	LinJ05_V3.0830	0.257257
LinJ01_V3.0440	LinJ06_V3.0410	0.655656
LinJ01_V3.0440	LinJ06_V3.0430	0.66967
LinJ01_V3.0440	LinJ07_V3.0550	0.667668
LinJ01_V3.0440	LinJ07_V3.0560	0.680681
LinJ01_V3.0440	LinJ07_V3.0760	0.664665
LinJ01_V3.0440	LinJ08_V3.0460	0.166166
LinJ01_V3.0440	LinJ08_V3.0570	0.258258
LinJ01_V3.0440	LinJ09_V3.0890	0.276276
LinJ01_V3.0440	LinJ09_V3.1020	0.298298
LinJ01_V3.0440	LinJ09_V3.1130	0.491491
LinJ01_V3.0440	LinJ09_V3.1140	0.172172
LinJ01_V3.0440	LinJ10_V3.0210	0.432432
LinJ01_V3.0440	LinJ10_V3.0310	0.235235
LinJ01_V3.0440	LinJ11_V3.0100	0.374374
LinJ01_V3.0440	LinJ11_V3.0410	0.279279
LinJ01_V3.0440	LinJ11_V3.0770	0.721722
LinJ01_V3.0440	LinJ11_V3.0900	0.473473
LinJ01_V3.0440	LinJ11_V3.0960	0.774775
LinJ01_V3.0440	LinJ12_V3.0850	0.186186
LinJ01_V3.0440	LinJ12_v4.0255	0.241195
LinJ01_V3.0440	LinJ13_V3.0450	0.702703
LinJ01_V3.0440	LinJ13_V3.1000	0.391391
LinJ01_V3.0440	LinJ13_V3.1130	0.468468
LinJ01_V3.0440	LinJ13_V3.1400	0.159159
LinJ01_V3.0440	LinJ14_V3.1350	0.331331
LinJ01_V3.0440	LinJ15_V3.0220	0.764765
LinJ01_V3.0440	LinJ15_V3.0270	0.287287
LinJ01_V3.0440	LinJ15_V3.1010	0.732733
LinJ01_V3.0440	LinJ15_V3.1060	0.752753
LinJ01_V3.0440	LinJ15_V3.1430	0.397397
LinJ01_V3.0440	LinJ16_V3.0150	0.637638
LinJ01_V3.0440	LinJ16_V3.0470	0.522523
LinJ01_V3.0440	LinJ16_V3.1470	0.267267
LinJ01_V3.0440	LinJ17_V3.0200	0.205205
LinJ01_V3.0440	LinJ17_V3.1350	0.455455
LinJ01_V3.0440	LinJ17_V3.1480	0.157157
LinJ01_V3.0440	LinJ18_V3.0630	0.702703
LinJ01_V3.0440	LinJ18_V3.0780	0.235235
LinJ01_V3.0440	LinJ18_V3.0830	0.18018
LinJ01_V3.0440	LinJ18_V3.1220	0.188188
LinJ01_V3.0440	LinJ18_V3.1230	0.217217
LinJ01_V3.0440	LinJ18_V3.1380	0.651652
LinJ01_V3.0440	LinJ19_V3.0050	0.572573
LinJ01_V3.0440	LinJ19_V3.0090	0.330956
LinJ01_V3.0440	LinJ19_V3.0310	0.3003
LinJ01_V3.0440	LinJ19_V3.0350	0.3003
LinJ01_V3.0440	LinJ19_V3.0390	0.721722
LinJ01_V3.0440	LinJ19_V3.0540	0.224224
LinJ01_V3.0440	LinJ19_V3.1010	0.411411
LinJ01_V3.0440	LinJ19_V3.1520	0.172172
LinJ01_V3.0440	LinJ19_V3.1590	0.203203
LinJ01_V3.0440	LinJ20_V3.0630	0.261261
LinJ01_V3.0440	LinJ20_V3.1640	0.47047
LinJ01_V3.0440	LinJ21_V3.0770	0.524525
LinJ01_V3.0440	LinJ21_V3.1290	0.692693
LinJ01_V3.0440	LinJ21_V3.2130	0.468468
LinJ01_V3.0440	LinJ21_V3.2150	0.767768
LinJ01_V3.0440	LinJ22_V3.0013	0.413413
LinJ01_V3.0440	LinJ22_V3.0540	0.18018
LinJ01_V3.0440	LinJ22_V3.1370	0.395395
LinJ01_V3.0440	LinJ22_V3.1390	0.262262
LinJ01_V3.0440	LinJ23_V3.0340	0.172172
LinJ01_V3.0440	LinJ23_V3.0790	0.18018
LinJ01_V3.0440	LinJ24_V3.0040	0.75976
LinJ01_V3.0440	LinJ24_V3.1550	0.173173
LinJ01_V3.0440	LinJ24_V3.1570	0.383383
LinJ01_V3.0440	LinJ24_V3.2150	0.243243
LinJ01_V3.0440	LinJ24_V3.2170	0.696697
LinJ01_V3.0440	LinJ24_V3.2300	0.656657
LinJ01_V3.0440	LinJ25_V3.0080	0.192192
LinJ01_V3.0440	LinJ26_V3.0020	0.387387
LinJ01_V3.0440	LinJ26_V3.0120	0.289289
LinJ01_V3.0440	LinJ26_V3.0150	0.827828
LinJ01_V3.0440	LinJ26_V3.0940	0.315315
LinJ01_V3.0440	LinJ26_V3.1920	0.411411
LinJ01_V3.0440	LinJ27_V3.1150	0.168168
LinJ01_V3.0440	LinJ27_V3.1300	0.551552
LinJ01_V3.0440	LinJ27_V3.1520	0.481481
LinJ01_V3.0440	LinJ27_V3.1610	0.568569
LinJ01_V3.0440	LinJ27_V3.2170	0.16016
LinJ01_V3.0440	LinJ27_V3.2260	0.357357
LinJ01_V3.0440	LinJ28_V3.2000	0.448542
LinJ01_V3.0440	LinJ28_V3.2480	0.218218
LinJ01_V3.0440	LinJ28_V3.2970	0.560561
LinJ01_V3.0440	LinJ29_V3.0060	0.3003
LinJ01_V3.0440	LinJ29_V3.2580	0.721722
LinJ01_V3.0440	LinJ29_V3.2970	0.702703
LinJ01_V3.0440	LinJ30_V3.0130	0.151151
LinJ01_V3.0440	LinJ30_V3.0490	0.46046
LinJ01_V3.0440	LinJ30_V3.0640	0.16016
LinJ01_V3.0440	LinJ30_V3.0940	0.161161
LinJ01_V3.0440	LinJ30_V3.1360	0.189189
LinJ01_V3.0440	LinJ30_V3.2590	0.202202
LinJ01_V3.0440	LinJ30_V3.3050	0.422422
LinJ01_V3.0440	LinJ30_V3.3170	0.223223
LinJ01_V3.0440	LinJ30_V3.3390	0.693694
LinJ01_V3.0440	LinJ31_V3.0200	0.254254
LinJ01_V3.0440	LinJ31_V3.1640	0.163163
LinJ01_V3.0440	LinJ32_V3.0440	0.760761
LinJ01_V3.0440	LinJ32_V3.0460	0.574575
LinJ01_V3.0440	LinJ32_V3.0720	0.326326
LinJ01_V3.0440	LinJ32_V3.0920	0.234234
LinJ01_V3.0440	LinJ32_V3.1060	0.187187
LinJ01_V3.0440	LinJ32_V3.3110	0.181181
LinJ01_V3.0440	LinJ32_V3.3320	0.542543
LinJ01_V3.0440	LinJ32_V3.3340	0.183183
LinJ01_V3.0440	LinJ33_V3.1150	0.332332
LinJ01_V3.0440	LinJ33_V3.1430	0.452452
LinJ01_V3.0440	LinJ33_V3.1970	0.281281
LinJ01_V3.0440	LinJ33_V3.2020	0.301301
LinJ01_V3.0440	LinJ33_V3.2880	0.468468
LinJ01_V3.0440	LinJ34_V3.0370	0.417616
LinJ01_V3.0440	LinJ34_V3.0890	0.29029
LinJ01_V3.0440	LinJ34_V3.0940	0.321321
LinJ01_V3.0440	LinJ34_V3.1110	0.438438
LinJ01_V3.0440	LinJ34_V3.2110	0.227227
LinJ01_V3.0440	LinJ34_V3.2620	0.61962
LinJ01_V3.0440	LinJ34_V3.2730	0.541542
LinJ01_V3.0440	LinJ34_V3.3440	0.52953
LinJ01_V3.0440	LinJ34_V3.4120	0.484484
LinJ01_V3.0440	LinJ34_V3.4290	0.178178
LinJ01_V3.0440	LinJ34_V3.4390	0.15015
LinJ01_V3.0440	LinJ35_V3.0400	0.768769
LinJ01_V3.0440	LinJ35_V3.0410	0.772773
LinJ01_V3.0440	LinJ35_V3.0600	0.745746
LinJ01_V3.0440	LinJ35_V3.1350	0.157157
LinJ01_V3.0440	LinJ35_V3.1420	0.355355
LinJ01_V3.0440	LinJ35_V3.1450	0.54955
LinJ01_V3.0440	LinJ35_V3.1880	0.873874
LinJ01_V3.0440	LinJ35_V3.1890	0.845846
LinJ01_V3.0440	LinJ35_V3.2200	0.306306
LinJ01_V3.0440	LinJ35_V3.2230	0.656657
LinJ01_V3.0440	LinJ35_V3.3590	0.207207
LinJ01_V3.0440	LinJ35_V3.4200	0.208208
LinJ01_V3.0440	LinJ35_V3.5200	0.248248
LinJ01_V3.0440	LinJ35_V3.5360	0.325671
LinJ01_V3.0440	LinJ36_V3.0210	0.316316
LinJ01_V3.0440	LinJ36_V3.0340	0.154154
LinJ01_V3.0440	LinJ36_V3.0660	0.332332
LinJ01_V3.0440	LinJ36_V3.0950	0.191191
LinJ01_V3.0440	LinJ36_V3.0990	0.61962
LinJ01_V3.0440	LinJ36_V3.1000	0.645646
LinJ01_V3.0440	LinJ36_V3.1050	0.644645
LinJ01_V3.0440	LinJ36_V3.1490	0.364364
LinJ01_V3.0440	LinJ36_V3.2070	0.226226
LinJ01_V3.0440	LinJ36_V3.2300	0.217217
LinJ01_V3.0440	LinJ36_V3.3150	0.189189
LinJ01_V3.0440	LinJ36_V3.3220	0.347347
LinJ01_V3.0440	LinJ36_V3.4030	0.234234
LinJ01_V3.0440	LinJ36_V3.4070	0.565566
LinJ01_V3.0440	LinJ36_V3.4100	0.3003
LinJ01_V3.0440	LinJ36_V3.4880	0.421421
LinJ01_V3.0440	LinJ36_V3.5160	0.288288
LinJ01_V3.0440	LinJ36_V3.5350	0.665666
LinJ01_V3.0440	LinJ36_V3.5870	0.187187
LinJ01_V3.0440	LinJ36_V3.6680	0.52953
LinJ01_V3.0470	LinJ02_V3.0680	0.292292
LinJ01_V3.0470	LinJ03_V3.0150	0.163163
LinJ01_V3.0470	LinJ03_V3.0550	0.225784
LinJ01_V3.0470	LinJ03_V3.0590	0.297297
LinJ01_V3.0470	LinJ05_V3.1200	0.25025
LinJ01_V3.0470	LinJ06_V3.1330	0.154154
LinJ01_V3.0470	LinJ07_V3.0420	0.339339
LinJ01_V3.0470	LinJ07_V3.1320	0.326326
LinJ01_V3.0470	LinJ08_V3.1040	0.152152
LinJ01_V3.0470	LinJ09_V3.0070	0.245245
LinJ01_V3.0470	LinJ09_V3.1500	0.168168
LinJ01_V3.0470	LinJ10_V3.0560	0.444444
LinJ01_V3.0470	LinJ10_V3.0610	0.162162
LinJ01_V3.0470	LinJ11_V3.0040	0.182182
LinJ01_V3.0470	LinJ11_V3.0510	0.224224
LinJ01_V3.0470	LinJ12_v4.0060	0.270863
LinJ01_V3.0470	LinJ14_V3.1240	0.362362
LinJ01_V3.0470	LinJ14_V3.1400	0.35035
LinJ01_V3.0470	LinJ15_V3.0440	0.409409
LinJ01_V3.0470	LinJ15_V3.1050	0.156156
LinJ01_V3.0470	LinJ16_V3.0550	0.304304
LinJ01_V3.0470	LinJ16_V3.0580	0.36036
LinJ01_V3.0470	LinJ16_V3.0590	0.312312
LinJ01_V3.0470	LinJ16_V3.0760	0.169169
LinJ01_V3.0470	LinJ17_V3.0660	0.176176
LinJ01_V3.0470	LinJ17_V3.0870	0.208208
LinJ01_V3.0470	LinJ18_V3.0450	0.459459
LinJ01_V3.0470	LinJ18_V3.0580	0.175175
LinJ01_V3.0470	LinJ18_V3.0990	0.379379
LinJ01_V3.0470	LinJ19_V3.0800	0.195195
LinJ01_V3.0470	LinJ20_V3.0850	0.286286
LinJ01_V3.0470	LinJ21_V3.0300	0.266266
LinJ01_V3.0470	LinJ21_V3.0310	0.268268
LinJ01_V3.0470	LinJ21_V3.0700	0.277277
LinJ01_V3.0470	LinJ21_V3.0890	0.538539
LinJ01_V3.0470	LinJ22_V3.0013	0.323323
LinJ01_V3.0470	LinJ22_V3.1060	0.216216
LinJ01_V3.0470	LinJ23_V3.1800	0.151151
LinJ01_V3.0470	LinJ24_V3.1700	0.452452
LinJ01_V3.0470	LinJ24_V3.2110	0.209209
LinJ01_V3.0470	LinJ25_V3.0120	0.185185
LinJ01_V3.0470	LinJ25_V3.1160	0.235235
LinJ01_V3.0470	LinJ25_V3.1510	0.173173
LinJ01_V3.0470	LinJ26_V3.0780	0.151151
LinJ01_V3.0470	LinJ26_V3.1530	0.421421
LinJ01_V3.0470	LinJ26_V3.1800	0.154154
LinJ01_V3.0470	LinJ26_V3.2290	0.2002
LinJ01_V3.0470	LinJ27_V3.0310	0.317317
LinJ01_V3.0470	LinJ27_V3.2350	0.177177
LinJ01_V3.0470	LinJ27_V3.2360	0.191191
LinJ01_V3.0470	LinJ27_V3.2390	0.41041
LinJ01_V3.0470	LinJ28_V3.1190	0.456456
LinJ01_V3.0470	LinJ28_V3.1240	0.179179
LinJ01_V3.0470	LinJ28_V3.1310	0.157157
LinJ01_V3.0470	LinJ28_V3.2530	0.344344
LinJ01_V3.0470	LinJ28_V3.3140	0.272272
LinJ01_V3.0470	LinJ29_V3.1360	0.307307
LinJ01_V3.0470	LinJ29_V3.2470	0.296296
LinJ01_V3.0470	LinJ29_V3.2560	0.245245
LinJ01_V3.0470	LinJ30_V3.0470	0.244244
LinJ01_V3.0470	LinJ30_V3.0880	0.235235
LinJ01_V3.0470	LinJ30_V3.1130	0.24024
LinJ01_V3.0470	LinJ30_V3.1180	0.329963
LinJ01_V3.0470	LinJ30_V3.2470	0.176176
LinJ01_V3.0470	LinJ30_V3.2480	0.181181
LinJ01_V3.0470	LinJ30_V3.2530	0.18018
LinJ01_V3.0470	LinJ30_V3.2540	0.181181
LinJ01_V3.0470	LinJ30_V3.3120	0.352352
LinJ01_V3.0470	LinJ30_V3.3490	0.197197
LinJ01_V3.0470	LinJ31_V3.0010	0.452452
LinJ01_V3.0470	LinJ31_V3.0110	0.372372
LinJ01_V3.0470	LinJ31_V3.2210	0.332332
LinJ01_V3.0470	LinJ31_V3.3060	0.16016
LinJ01_V3.0470	LinJ32_V3.0470	0.325325
LinJ01_V3.0470	LinJ32_V3.0660	0.183183
LinJ01_V3.0470	LinJ32_V3.1750	0.16016
LinJ01_V3.0470	LinJ32_V3.3110	0.154154
LinJ01_V3.0470	LinJ33_V3.0870	0.335335
LinJ01_V3.0470	LinJ33_V3.1010	0.967968
LinJ01_V3.0470	LinJ33_V3.1410	0.321321
LinJ01_V3.0470	LinJ33_V3.2040	0.201201
LinJ01_V3.0470	LinJ33_V3.2210	0.254254
LinJ01_V3.0470	LinJ33_V3.2680	0.295295
LinJ01_V3.0470	LinJ34_V3.3160	0.202202
LinJ01_V3.0470	LinJ35_V3.4490	0.151151
LinJ01_V3.0470	LinJ35_V3.5240	0.16016
LinJ01_V3.0470	LinJ36_V3.1220	0.256256
LinJ01_V3.0470	LinJ36_V3.1840	0.292292
LinJ01_V3.0470	LinJ36_V3.2490	0.168168
LinJ01_V3.0470	LinJ36_V3.3100	0.325325
LinJ01_V3.0470	LinJ36_V3.3170	0.199199
LinJ01_V3.0470	LinJ36_V3.4380	0.169169
LinJ01_V3.0470	LinJ36_V3.4650	0.50951
LinJ01_V3.0470	LinJ36_V3.5590	0.42042
LinJ01_V3.0470	LinJ36_V3.5650	0.163163
LinJ01_V3.0470	LinJ36_V3.6670	0.429429
LinJ01_V3.0470	LinJ36_V3.7200	0.585586
LinJ01_V3.0490	LinJ06_V3.0910	0.247247
LinJ01_V3.0490	LinJ13_V3.0300	0.253253
LinJ01_V3.0490	LinJ27_V3.0790	0.196196
LinJ01_V3.0490	LinJ32_V3.0080	0.283283
LinJ01_V3.0490	LinJ35_V3.2780	0.224224
LinJ01_V3.0500	LinJ03_V3.0190	0.219219
LinJ01_V3.0500	LinJ05_V3.0510	0.158158
LinJ01_V3.0500	LinJ05_V3.1040	0.303303
LinJ01_V3.0500	LinJ06_V3.0760	0.915916
LinJ01_V3.0500	LinJ07_V3.0170	0.188188
LinJ01_V3.0500	LinJ07_V3.0180	0.308308
LinJ01_V3.0500	LinJ07_V3.0430	0.307307
LinJ01_V3.0500	LinJ08_V3.0060	0.368368
LinJ01_V3.0500	LinJ12_V3.0490	0.262262
LinJ01_V3.0500	LinJ14_V3.0350	0.8999
LinJ01_V3.0500	LinJ14_V3.1400	0.914915
LinJ01_V3.0500	LinJ19_V3.0540	0.438438
LinJ01_V3.0500	LinJ22_V3.1390	0.34034
LinJ01_V3.0500	LinJ23_V3.0300	0.575576
LinJ01_V3.0500	LinJ24_V3.0370	0.582416
LinJ01_V3.0500	LinJ25_V3.1160	0.259259
LinJ01_V3.0500	LinJ26_V3.0040	0.953954
LinJ01_V3.0500	LinJ26_V3.0310	0.821822
LinJ01_V3.0500	LinJ26_V3.1530	0.206206
LinJ01_V3.0500	LinJ27_V3.0930	0.287287
LinJ01_V3.0500	LinJ27_V3.1730	0.16016
LinJ01_V3.0500	LinJ28_V3.2530	0.910911
LinJ01_V3.0500	LinJ29_V3.0750	0.152152
LinJ01_V3.0500	LinJ29_V3.1680	0.302302
LinJ01_V3.0500	LinJ30_V3.2100	0.316316
LinJ01_V3.0500	LinJ31_V3.0110	0.389389
LinJ01_V3.0500	LinJ32_V3.3340	0.246246
LinJ01_V3.0500	LinJ32_V3.3510	0.188188
LinJ01_V3.0500	LinJ33_V3.0870	0.235235
LinJ01_V3.0500	LinJ33_V3.1410	0.354093
LinJ01_V3.0500	LinJ33_V3.2210	0.175175
LinJ01_V3.0500	LinJ34_V3.4270	0.247247
LinJ01_V3.0500	LinJ35_V3.0840	0.57609
LinJ01_V3.0500	LinJ36_V3.2490	0.586246
LinJ01_V3.0500	LinJ36_V3.2890	0.21021
LinJ01_V3.0510	LinJ06_V3.0910	0.362362
LinJ01_V3.0510	LinJ13_V3.0300	0.256256
LinJ01_V3.0510	LinJ26_V3.1530	0.204204
LinJ01_V3.0510	LinJ27_V3.0790	0.296296
LinJ01_V3.0510	LinJ31_V3.1660	0.16016
LinJ01_V3.0510	LinJ32_V3.0080	0.237237
LinJ01_V3.0510	LinJ35_V3.2780	0.333333
LinJ01_V3.0520	LinJ13_V3.0300	0.287287
LinJ01_V3.0520	LinJ32_V3.0080	0.249249
LinJ01_V3.0540	LinJ06_V3.0910	0.349349
LinJ01_V3.0540	LinJ13_V3.0300	0.248248
LinJ01_V3.0540	LinJ19_V3.0950	0.178178
LinJ01_V3.0540	LinJ19_V3.0970	0.185185
LinJ01_V3.0540	LinJ26_V3.1530	0.204204
LinJ01_V3.0540	LinJ27_V3.0790	0.283283
LinJ01_V3.0540	LinJ31_V3.1660	0.167167
LinJ01_V3.0540	LinJ32_V3.0080	0.282282
LinJ01_V3.0540	LinJ35_V3.2780	0.312312
LinJ01_V3.0540	LinJ36_V3.3230	0.156156
LinJ01_V3.0590	LinJ09_V3.0890	0.16016
LinJ01_V3.0590	LinJ21_V3.2130	0.178178
LinJ01_V3.0590	LinJ22_V3.0013	0.155155
LinJ01_V3.0590	LinJ26_V3.1920	0.24024
LinJ01_V3.0590	LinJ31_V3.1640	0.204204
LinJ01_V3.0590	LinJ32_V3.0920	0.186186
LinJ01_V3.0590	LinJ34_V3.1110	0.21021
LinJ01_V3.0590	LinJ34_V3.4120	0.167167
LinJ01_V3.0630	LinJ07_V3.1300	0.323323
LinJ01_V3.0630	LinJ08_V3.0030	0.319319
LinJ01_V3.0630	LinJ17_V3.0930	0.168168
LinJ01_V3.0630	LinJ21_V3.1530	0.151151
LinJ01_V3.0630	LinJ29_V3.0120	0.378378
LinJ01_V3.0630	LinJ30_V3.3350	0.437437
LinJ01_V3.0630	LinJ32_V3.1260	0.352352
LinJ01_V3.0630	LinJ34_V3.0080	0.204204
LinJ01_V3.0630	LinJ34_V3.0670	0.172172
LinJ01_V3.0630	LinJ35_V3.3450	0.155155
LinJ01_V3.0630	LinJ35_V3.4430	0.22022
LinJ01_V3.0630	LinJ36_V3.0590	0.269269
LinJ01_V3.0670	LinJ02_V3.0340	0.282282
LinJ01_V3.0670	LinJ03_V3.0090	0.257251
LinJ01_V3.0670	LinJ03_V3.0960	0.213213
LinJ01_V3.0670	LinJ05_V3.0400	0.212212
LinJ01_V3.0670	LinJ05_V3.0510	0.600601
LinJ01_V3.0670	LinJ05_V3.0980	0.710711
LinJ01_V3.0670	LinJ07_V3.0210	0.815816
LinJ01_V3.0670	LinJ07_V3.0250	0.228158
LinJ01_V3.0670	LinJ07_V3.0660	0.325325
LinJ01_V3.0670	LinJ07_V3.1300	0.164164
LinJ01_V3.0670	LinJ08_V3.0060	0.183183
LinJ01_V3.0670	LinJ09_V3.0380	0.22022
LinJ01_V3.0670	LinJ10_V3.0310	0.173173
LinJ01_V3.0670	LinJ11_V3.0350	0.22022
LinJ01_V3.0670	LinJ12_V3.0200	0.221221
LinJ01_V3.0670	LinJ12_V3.0490	0.215215
LinJ01_V3.0670	LinJ13_V3.1000	0.298298
LinJ01_V3.0670	LinJ13_V3.1400	0.235235
LinJ01_V3.0670	LinJ14_V3.0010	0.275275
LinJ01_V3.0670	LinJ14_V3.0350	0.436436
LinJ01_V3.0670	LinJ14_V3.0460	0.28028
LinJ01_V3.0670	LinJ14_V3.1240	0.284284
LinJ01_V3.0670	LinJ15_V3.0090	0.316316
LinJ01_V3.0670	LinJ15_V3.0270	0.211211
LinJ01_V3.0670	LinJ15_V3.1010	0.161161
LinJ01_V3.0670	LinJ15_V3.1050	0.333333
LinJ01_V3.0670	LinJ15_V3.1490	0.232232
LinJ01_V3.0670	LinJ15_V3.1500	0.174174
LinJ01_V3.0670	LinJ16_V3.1230	0.163163
LinJ01_V3.0670	LinJ16_V3.1710	0.226226
LinJ01_V3.0670	LinJ17_V3.0320	0.645646
LinJ01_V3.0670	LinJ17_V3.0870	0.262262
LinJ01_V3.0670	LinJ18_V3.0460	0.156156
LinJ01_V3.0670	LinJ18_V3.0690	0.252252
LinJ01_V3.0670	LinJ18_V3.0700	0.246246
LinJ01_V3.0670	LinJ18_V3.1360	0.19019
LinJ01_V3.0670	LinJ18_V3.1460	0.357357
LinJ01_V3.0670	LinJ19_V3.1590	0.206206
LinJ01_V3.0670	LinJ21_V3.0400	0.0726698
LinJ01_V3.0670	LinJ21_V3.0840	0.156156
LinJ01_V3.0670	LinJ21_V3.1330	0.196196
LinJ01_V3.0670	LinJ21_V3.1580	0.303091
LinJ01_V3.0670	LinJ21_V3.2130	0.234234
LinJ01_V3.0670	LinJ21_V3.2140	0.156156
LinJ01_V3.0670	LinJ22_V3.1060	0.468468
LinJ01_V3.0670	LinJ22_V3.1390	0.2002
LinJ01_V3.0670	LinJ23_V3.0980	0.18018
LinJ01_V3.0670	LinJ23_V3.1460	0.257257
LinJ01_V3.0670	LinJ23_V3.1680	0.371371
LinJ01_V3.0670	LinJ24_V3.0740	0.24024
LinJ01_V3.0670	LinJ24_V3.0870	0.264264
LinJ01_V3.0670	LinJ24_V3.1700	0.578579
LinJ01_V3.0670	LinJ24_V3.2110	0.192192
LinJ01_V3.0670	LinJ25_V3.0120	0.361361
LinJ01_V3.0670	LinJ25_V3.0190	0.268268
LinJ01_V3.0670	LinJ25_V3.0540	0.163163
LinJ01_V3.0670	LinJ25_V3.1090	0.184184
LinJ01_V3.0670	LinJ25_V3.1210	0.299299
LinJ01_V3.0670	LinJ25_V3.1790	0.415415
LinJ01_V3.0670	LinJ25_V3.2220	0.395395
LinJ01_V3.0670	LinJ26_V3.1530	0.308308
LinJ01_V3.0670	LinJ27_V3.0590	0.695696
LinJ01_V3.0670	LinJ27_V3.0930	0.316316
LinJ01_V3.0670	LinJ27_V3.1140	0.235235
LinJ01_V3.0670	LinJ27_V3.1150	0.262262
LinJ01_V3.0670	LinJ27_V3.2260	0.186186
LinJ01_V3.0670	LinJ28_V3.0470	0.313313
LinJ01_V3.0670	LinJ28_V3.0980	0.361361
LinJ01_V3.0670	LinJ28_V3.1240	0.261261
LinJ01_V3.0670	LinJ28_V3.2600	0.36036
LinJ01_V3.0670	LinJ28_V3.2970	0.202202
LinJ01_V3.0670	LinJ28_V3.3090	0.19019
LinJ01_V3.0670	LinJ29_V3.2270	0.348348
LinJ01_V3.0670	LinJ29_V3.2420	0.294294
LinJ01_V3.0670	LinJ30_V3.0470	0.245245
LinJ01_V3.0670	LinJ30_V3.0560	0.272272
LinJ01_V3.0670	LinJ30_V3.0800	0.242242
LinJ01_V3.0670	LinJ30_V3.3430	0.301301
LinJ01_V3.0670	LinJ30_V3.3660	0.251251
LinJ01_V3.0670	LinJ31_V3.1640	0.389389
LinJ01_V3.0670	LinJ31_V3.1660	0.207207
LinJ01_V3.0670	LinJ31_V3.3210	0.524472
LinJ01_V3.0670	LinJ32_V3.0400	0.219219
LinJ01_V3.0670	LinJ32_V3.1060	0.241241
LinJ01_V3.0670	LinJ32_V3.1260	0.169169
LinJ01_V3.0670	LinJ32_V3.1910	0.161161
LinJ01_V3.0670	LinJ32_V3.2960	0.216216
LinJ01_V3.0670	LinJ32_V3.3470	0.244244
LinJ01_V3.0670	LinJ32_V3.3510	0.274274
LinJ01_V3.0670	LinJ33_V3.1150	0.315315
LinJ01_V3.0670	LinJ33_V3.1410	0.165165
LinJ01_V3.0670	LinJ33_V3.2680	0.34034
LinJ01_V3.0670	LinJ33_V3.2750	0.599292
LinJ01_V3.0670	LinJ34_V3.0150	0.162162
LinJ01_V3.0670	LinJ34_V3.0170	0.153153
LinJ01_V3.0670	LinJ34_V3.0670	0.335335
LinJ01_V3.0670	LinJ34_V3.2440	0.246246
LinJ01_V3.0670	LinJ34_V3.3280	0.228228
LinJ01_V3.0670	LinJ34_V3.4390	0.168168
LinJ01_V3.0670	LinJ35_V3.0070	0.229229
LinJ01_V3.0670	LinJ35_V3.1390	0.284429
LinJ01_V3.0670	LinJ35_V3.1420	0.209209
LinJ01_V3.0670	LinJ35_V3.2010	0.229229
LinJ01_V3.0670	LinJ35_V3.3900	0.267267
LinJ01_V3.0670	LinJ35_V3.4490	0.184184
LinJ01_V3.0670	LinJ35_V3.4500	0.189189
LinJ01_V3.0670	LinJ35_V3.4950	0.163163
LinJ01_V3.0670	LinJ36_V3.1200	0.157157
LinJ01_V3.0670	LinJ36_V3.1320	0.183183
LinJ01_V3.0670	LinJ36_V3.2790	0.195195
LinJ01_V3.0670	LinJ36_V3.3100	0.306306
LinJ01_V3.0670	LinJ36_V3.3360	0.214214
LinJ01_V3.0670	LinJ36_V3.4070	0.226226
LinJ01_V3.0670	LinJ36_V3.4100	0.152152
LinJ01_V3.0670	LinJ36_V3.4180	0.504505
LinJ01_V3.0670	LinJ36_V3.5350	0.172172
LinJ01_V3.0670	LinJ36_V3.7240	0.206206
LinJ01_V3.0730	LinJ08_V3.0480	0.10681
LinJ01_V3.0730	LinJ11_V3.1200	0.263263
LinJ01_V3.0730	LinJ15_V3.1030	0.31031
LinJ01_V3.0730	LinJ20_V3.1390	0.302302
LinJ01_V3.0730	LinJ21_V3.0770	0.212212
LinJ01_V3.0730	LinJ21_V3.0840	0.181181
LinJ01_V3.0730	LinJ26_V3.0940	0.157157
LinJ01_V3.0730	LinJ26_V3.1360	0.389389
LinJ01_V3.0730	LinJ28_V3.1240	0.209209
LinJ01_V3.0730	LinJ30_V3.0470	0.199199
LinJ01_V3.0730	LinJ30_V3.0560	0.16016
LinJ01_V3.0730	LinJ30_V3.3050	0.179179
LinJ01_V3.0730	LinJ31_V3.0170	0.152152
LinJ01_V3.0730	LinJ31_V3.2070	0.167941
LinJ01_V3.0730	LinJ32_V3.1160	0.152152
LinJ01_V3.0730	LinJ32_V3.2960	0.243243
LinJ01_V3.0730	LinJ32_V3.3140	0.196196
LinJ01_V3.0730	LinJ32_V3.3460	0.157157
LinJ01_V3.0730	LinJ32_V3.3510	0.275275
LinJ01_V3.0730	LinJ33_V3.1970	0.196196
LinJ01_V3.0730	LinJ33_V3.2790	0.0847193
LinJ01_V3.0730	LinJ34_V3.0670	0.208208
LinJ01_V3.0730	LinJ34_V3.2110	0.183183
LinJ01_V3.0730	LinJ34_V3.3860	0.228228
LinJ01_V3.0730	LinJ35_V3.0580	0.245245
LinJ01_V3.0730	LinJ35_V3.3590	0.232232
LinJ01_V3.0730	LinJ36_V3.0240	0.224224
LinJ01_V3.0730	LinJ36_V3.6860	0.154154
LinJ01_V3.0800	LinJ02_V3.0340	0.175175
LinJ01_V3.0800	LinJ03_V3.0960	0.299299
LinJ01_V3.0800	LinJ04_V3.0810	0.198045
LinJ01_V3.0800	LinJ05_V3.0140	0.0558633
LinJ01_V3.0800	LinJ05_V3.0200	0.164164
LinJ01_V3.0800	LinJ05_V3.0360	0.16016
LinJ01_V3.0800	LinJ05_V3.0460	0.163163
LinJ01_V3.0800	LinJ05_V3.0510	0.174174
LinJ01_V3.0800	LinJ07_V3.0550	0.166166
LinJ01_V3.0800	LinJ07_V3.0560	0.17017
LinJ01_V3.0800	LinJ07_V3.0660	0.191191
LinJ01_V3.0800	LinJ09_V3.0070	0.155155
LinJ01_V3.0800	LinJ09_V3.0640	0.0800757
LinJ01_V3.0800	LinJ09_V3.0890	0.246246
LinJ01_V3.0800	LinJ09_V3.1130	0.211211
LinJ01_V3.0800	LinJ10_V3.0210	0.308308
LinJ01_V3.0800	LinJ11_V3.0100	0.176176
LinJ01_V3.0800	LinJ11_V3.0410	0.22022
LinJ01_V3.0800	LinJ11_V3.0900	0.208208
LinJ01_V3.0800	LinJ11_V3.0960	0.186186
LinJ01_V3.0800	LinJ12_V3.0850	0.226226
LinJ01_V3.0800	LinJ13_V3.0390	0.050873
LinJ01_V3.0800	LinJ13_V3.0450	0.156156
LinJ01_V3.0800	LinJ13_V3.1000	0.249249
LinJ01_V3.0800	LinJ14_V3.0460	0.16016
LinJ01_V3.0800	LinJ14_V3.1240	0.163163
LinJ01_V3.0800	LinJ15_V3.0270	0.168168
LinJ01_V3.0800	LinJ15_V3.1430	0.283283
LinJ01_V3.0800	LinJ15_V3.1490	0.216216
LinJ01_V3.0800	LinJ16_V3.0150	0.194194
LinJ01_V3.0800	LinJ16_V3.0580	0.174174
LinJ01_V3.0800	LinJ16_V3.1470	0.165165
LinJ01_V3.0800	LinJ17_V3.1350	0.281281
LinJ01_V3.0800	LinJ18_V3.0090	0.184184
LinJ01_V3.0800	LinJ18_V3.0780	0.21021
LinJ01_V3.0800	LinJ18_V3.0830	0.18018
LinJ01_V3.0800	LinJ19_V3.0090	0.205289
LinJ01_V3.0800	LinJ19_V3.1010	0.192192
LinJ01_V3.0800	LinJ20_V3.0630	0.17017
LinJ01_V3.0800	LinJ20_V3.1640	0.366366
LinJ01_V3.0800	LinJ21_V3.0770	0.266266
LinJ01_V3.0800	LinJ21_V3.1820	0.122044
LinJ01_V3.0800	LinJ21_V3.2130	0.36036
LinJ01_V3.0800	LinJ21_V3.2150	0.164164
LinJ01_V3.0800	LinJ22_V3.0013	0.24024
LinJ01_V3.0800	LinJ22_V3.1230	0.176176
LinJ01_V3.0800	LinJ23_V3.0790	0.16016
LinJ01_V3.0800	LinJ23_V3.1640	0.0771168
LinJ01_V3.0800	LinJ24_V3.0040	0.167167
LinJ01_V3.0800	LinJ24_V3.0770	0.133401
LinJ01_V3.0800	LinJ24_V3.1590	0.102963
LinJ01_V3.0800	LinJ24_V3.2350	0.172172
LinJ01_V3.0800	LinJ25_V3.0120	0.191191
LinJ01_V3.0800	LinJ25_V3.0190	0.165165
LinJ01_V3.0800	LinJ25_V3.1740	0.182182
LinJ01_V3.0800	LinJ26_V3.0020	0.261261
LinJ01_V3.0800	LinJ26_V3.0150	0.174174
LinJ01_V3.0800	LinJ26_V3.0940	0.269269
LinJ01_V3.0800	LinJ26_V3.1230	0.159159
LinJ01_V3.0800	LinJ26_V3.1360	0.192192
LinJ01_V3.0800	LinJ26_V3.1920	0.225225
LinJ01_V3.0800	LinJ27_V3.0930	0.207207
LinJ01_V3.0800	LinJ27_V3.1520	0.207207
LinJ01_V3.0800	LinJ27_V3.1610	0.314314
LinJ01_V3.0800	LinJ27_V3.1900	0.151151
LinJ01_V3.0800	LinJ27_V3.2260	0.2002
LinJ01_V3.0800	LinJ28_V3.1660	0.0987172
LinJ01_V3.0800	LinJ28_V3.2000	0.151151
LinJ01_V3.0800	LinJ28_V3.2220	0.0592948
LinJ01_V3.0800	LinJ28_V3.2600	0.156156
LinJ01_V3.0800	LinJ28_V3.2970	0.193193
LinJ01_V3.0800	LinJ29_V3.1900	0.187187
LinJ01_V3.0800	LinJ29_V3.2270	0.236236
LinJ01_V3.0800	LinJ30_V3.0210	0.159159
LinJ01_V3.0800	LinJ30_V3.0490	0.251251
LinJ01_V3.0800	LinJ30_V3.0560	0.168168
LinJ01_V3.0800	LinJ30_V3.1360	0.229229
LinJ01_V3.0800	LinJ30_V3.1880	0.151151
LinJ01_V3.0800	LinJ30_V3.3050	0.245245
LinJ01_V3.0800	LinJ30_V3.3620	0.204204
LinJ01_V3.0800	LinJ31_V3.0200	0.272272
LinJ01_V3.0800	LinJ32_V3.0080	0.211211
LinJ01_V3.0800	LinJ32_V3.0410	0.148595
LinJ01_V3.0800	LinJ32_V3.0440	0.167167
LinJ01_V3.0800	LinJ32_V3.0720	0.197197
LinJ01_V3.0800	LinJ32_V3.2380	0.159159
LinJ01_V3.0800	LinJ32_V3.3470	0.15015
LinJ01_V3.0800	LinJ32_V3.4070	0.0604199
LinJ01_V3.0800	LinJ33_V3.1150	0.178178
LinJ01_V3.0800	LinJ33_V3.1430	0.314314
LinJ01_V3.0800	LinJ33_V3.1790	0.19019
LinJ01_V3.0800	LinJ33_V3.1800	0.0854198
LinJ01_V3.0800	LinJ33_V3.1970	0.186186
LinJ01_V3.0800	LinJ33_V3.2020	0.257257
LinJ01_V3.0800	LinJ34_V3.0670	0.193193
LinJ01_V3.0800	LinJ34_V3.1110	0.209209
LinJ01_V3.0800	LinJ34_V3.2110	0.167167
LinJ01_V3.0800	LinJ34_V3.2440	0.215215
LinJ01_V3.0800	LinJ34_V3.3220	0.153153
LinJ01_V3.0800	LinJ34_V3.3280	0.22022
LinJ01_V3.0800	LinJ34_V3.4120	0.214214
LinJ01_V3.0800	LinJ35_V3.0370	0.104666
LinJ01_V3.0800	LinJ35_V3.0400	0.181181
LinJ01_V3.0800	LinJ35_V3.0410	0.183183
LinJ01_V3.0800	LinJ35_V3.1420	0.175175
LinJ01_V3.0800	LinJ35_V3.1700	0.178178
LinJ01_V3.0800	LinJ35_V3.1880	0.15015
LinJ01_V3.0800	LinJ35_V3.1890	0.204204
LinJ01_V3.0800	LinJ35_V3.2200	0.195195
LinJ01_V3.0800	LinJ35_V3.3590	0.22022
LinJ01_V3.0800	LinJ35_V3.3920	0.227227
LinJ01_V3.0800	LinJ35_V3.5200	0.188188
LinJ01_V3.0800	LinJ36_V3.0950	0.198198
LinJ01_V3.0800	LinJ36_V3.1920	0.157157
LinJ01_V3.0800	LinJ36_V3.3150	0.151151
LinJ01_V3.0800	LinJ36_V3.3220	0.207207
LinJ01_V3.0800	LinJ36_V3.4030	0.172172
LinJ01_V3.0800	LinJ36_V3.4070	0.223223
LinJ01_V3.0800	LinJ36_V3.4100	0.218218
LinJ01_V3.0800	LinJ36_V3.4880	0.275275
LinJ01_V3.0800	LinJ36_V3.5350	0.199199
LinJ01_V3.0800	LinJ36_V3.6680	0.238238
LinJ02_V3.0010	LinJ06_V3.0980	0.247096
LinJ02_V3.0010	LinJ08_V3.0190	0.233203
LinJ02_V3.0010	LinJ09_V3.0820	0.154807
LinJ02_V3.0010	LinJ14_V3.1240	0.194501
LinJ02_V3.0010	LinJ21_V3.1450	0.214348
LinJ02_V3.0010	LinJ22_V3.1380	0.20244
LinJ02_V3.0010	LinJ34_V3.2450	0.166715
LinJ02_V3.0020	LinJ12_V3.0730	0.11904
LinJ02_V3.0020	LinJ12_V3.0740	0.0908375
LinJ02_V3.0020	LinJ14_V3.0760	0.156919
LinJ02_V3.0020	LinJ17_V3.0400	0.0591569
LinJ02_V3.0020	LinJ33_V3.0870	0.0611212
LinJ02_V3.0020	LinJ35_V3.5300	0.0955572
LinJ02_V3.0110	LinJ18_V3.0780	0.24024
LinJ02_V3.0110	LinJ28_V3.2780	0.22022
LinJ02_V3.0110	LinJ30_V3.3620	0.314314
LinJ02_V3.0110	LinJ35_V3.4000	0.322322
LinJ02_V3.0110	LinJ36_V3.3190	0.18018
LinJ02_V3.0230	LinJ03_V3.0960	0.112972
LinJ02_V3.0230	LinJ05_V3.0030	0.211803
LinJ02_V3.0230	LinJ06_V3.0030	0.128395
LinJ02_V3.0230	LinJ07_V3.0610	0.207332
LinJ02_V3.0230	LinJ08_V3.1020	0.118259
LinJ02_V3.0230	LinJ09_V3.1130	0.168733
LinJ02_V3.0230	LinJ10_V3.0830	0.140246
LinJ02_V3.0230	LinJ10_V3.0900	0.118491
LinJ02_V3.0230	LinJ10_V3.0960	0.203725
LinJ02_V3.0230	LinJ10_V3.1250	0.113999
LinJ02_V3.0230	LinJ11_V3.1160	0.20416
LinJ02_V3.0230	LinJ13_V3.0220	0.113102
LinJ02_V3.0230	LinJ13_V3.1350	0.225195
LinJ02_V3.0230	LinJ13_V3.1530	0.109555
LinJ02_V3.0230	LinJ14_V3.0010	0.114514
LinJ02_V3.0230	LinJ15_V3.1010	0.132628
LinJ02_V3.0230	LinJ16_V3.0150	0.0824657
LinJ02_V3.0230	LinJ17_V3.0080	0.220797
LinJ02_V3.0230	LinJ17_V3.0110	0.26903
LinJ02_V3.0230	LinJ17_V3.0130	0.221695
LinJ02_V3.0230	LinJ17_V3.0140	0.220734
LinJ02_V3.0230	LinJ17_V3.0200	0.216431
LinJ02_V3.0230	LinJ17_V3.0890	0.188566
LinJ02_V3.0230	LinJ18_V3.1140	0.180146
LinJ02_V3.0230	LinJ19_V3.0250	0.178749
LinJ02_V3.0230	LinJ20_V3.1660	0.112755
LinJ02_V3.0230	LinJ21_V3.0870	0.167683
LinJ02_V3.0230	LinJ22_V3.0640	0.0846933
LinJ02_V3.0230	LinJ24_V3.2350	0.0859907
LinJ02_V3.0230	LinJ25_V3.0760	0.185476
LinJ02_V3.0230	LinJ25_V3.1460	0.278106
LinJ02_V3.0230	LinJ25_V3.2050	0.178557
LinJ02_V3.0230	LinJ26_V3.0260	0.0875686
LinJ02_V3.0230	LinJ27_V3.0620	0.140014
LinJ02_V3.0230	LinJ27_V3.2260	0.230067
LinJ02_V3.0230	LinJ29_V3.0230	0.107501
LinJ02_V3.0230	LinJ29_V3.0950	0.215636
LinJ02_V3.0230	LinJ29_V3.1330	0.090917
LinJ02_V3.0230	LinJ29_V3.2270	0.524325
LinJ02_V3.0230	LinJ29_V3.2310	0.253036
LinJ02_V3.0230	LinJ30_V3.1180	0.259221
LinJ02_V3.0230	LinJ30_V3.2380	0.083391
LinJ02_V3.0230	LinJ30_V3.3030	0.115399
LinJ02_V3.0230	LinJ30_V3.3440	0.194284
LinJ02_V3.0230	LinJ31_V3.2890	0.275706
LinJ02_V3.0230	LinJ32_V3.0520	0.109547
LinJ02_V3.0230	LinJ32_V3.2160	0.130896
LinJ02_V3.0230	LinJ32_V3.3310	0.121373
LinJ02_V3.0230	LinJ32_V3.4020	0.235295
LinJ02_V3.0230	LinJ33_V3.1940	0.111526
LinJ02_V3.0230	LinJ33_V3.2880	0.168931
LinJ02_V3.0230	LinJ34_V3.0510	0.199268
LinJ02_V3.0230	LinJ34_V3.2340	0.125263
LinJ02_V3.0230	LinJ34_V3.2700	0.126479
LinJ02_V3.0230	LinJ34_V3.4090	0.218626
LinJ02_V3.0230	LinJ35_V3.0130	0.222737
LinJ02_V3.0230	LinJ35_V3.1430	0.170398
LinJ02_V3.0230	LinJ35_V3.2380	0.193988
LinJ02_V3.0230	LinJ35_V3.5180	0.110173
LinJ02_V3.0230	LinJ36_V3.0210	0.285218
LinJ02_V3.0230	LinJ36_V3.0620	0.20658
LinJ02_V3.0230	LinJ36_V3.1490	0.139971
LinJ02_V3.0230	LinJ36_V3.3140	0.120594
LinJ02_V3.0230	LinJ36_V3.6510	0.170686
LinJ02_V3.0230	LinJ36_V3.6710	0.139628
LinJ02_V3.0270	LinJ11_V3.0040	0.0784842
LinJ02_V3.0270	LinJ11_V3.1240	0.0418119
LinJ02_V3.0270	LinJ21_V3.1580	0.0554328
LinJ02_V3.0270	LinJ23_V3.0430	0.040588
LinJ02_V3.0270	LinJ25_V3.0540	0.0859817
LinJ02_V3.0270	LinJ26_V3.2700	0.0387212
LinJ02_V3.0270	LinJ29_V3.1780	0.0634159
LinJ02_V3.0270	LinJ31_V3.1300	0.0688924
LinJ02_V3.0270	LinJ32_V3.3280	0.0848093
LinJ02_V3.0270	LinJ33_V3.0420	0.0808749
LinJ02_V3.0270	LinJ35_V3.3560	0.0518211
LinJ02_V3.0290	LinJ14_V3.0010	0.585636
LinJ02_V3.0290	LinJ36_V3.3170	0.473473
LinJ02_V3.0330	LinJ04_V3.1230	0.165165
LinJ02_V3.0330	LinJ10_V3.0210	0.158158
LinJ02_V3.0330	LinJ15_V3.1310	0.157157
LinJ02_V3.0330	LinJ17_V3.1350	0.208208
LinJ02_V3.0330	LinJ18_V3.0830	0.181181
LinJ02_V3.0330	LinJ19_V3.1200	0.211211
LinJ02_V3.0330	LinJ21_V3.2130	0.217217
LinJ02_V3.0330	LinJ23_V3.0790	0.166166
LinJ02_V3.0330	LinJ28_V3.2000	0.182182
LinJ02_V3.0330	LinJ29_V3.0250	0.222222
LinJ02_V3.0330	LinJ30_V3.0210	0.209209
LinJ02_V3.0330	LinJ30_V3.0490	0.194194
LinJ02_V3.0330	LinJ30_V3.1360	0.156156
LinJ02_V3.0330	LinJ30_V3.3050	0.212212
LinJ02_V3.0330	LinJ32_V3.0720	0.183183
LinJ02_V3.0330	LinJ35_V3.1700	0.173173
LinJ02_V3.0330	LinJ35_V3.3590	0.209209
LinJ02_V3.0330	LinJ35_V3.3920	0.2002
LinJ02_V3.0330	LinJ36_V3.0920	0.193193
LinJ02_V3.0330	LinJ36_V3.5320	0.623624
LinJ02_V3.0340	LinJ03_V3.0520	0.727728
LinJ02_V3.0340	LinJ04_V3.1250	0.236236
LinJ02_V3.0340	LinJ06_V3.0140	0.78979
LinJ02_V3.0340	LinJ07_V3.0660	0.565566
LinJ02_V3.0340	LinJ07_V3.1300	0.91992
LinJ02_V3.0340	LinJ09_V3.1020	0.23023
LinJ02_V3.0340	LinJ11_V3.0240	0.696697
LinJ02_V3.0340	LinJ11_V3.0350	0.389389
LinJ02_V3.0340	LinJ11_V3.1200	0.567568
LinJ02_V3.0340	LinJ12_V3.0190	0.760761
LinJ02_V3.0340	LinJ12_v4.0030	0.721722
LinJ02_V3.0340	LinJ13_V3.0990	0.771772
LinJ02_V3.0340	LinJ14_V3.0310	0.597598
LinJ02_V3.0340	LinJ14_V3.0460	0.577578
LinJ02_V3.0340	LinJ15_V3.0270	0.402402
LinJ02_V3.0340	LinJ15_V3.1050	0.277277
LinJ02_V3.0340	LinJ15_V3.1070	0.344344
LinJ02_V3.0340	LinJ16_V3.0300	0.601602
LinJ02_V3.0340	LinJ16_V3.1710	0.292292
LinJ02_V3.0340	LinJ18_V3.0690	0.298298
LinJ02_V3.0340	LinJ18_V3.0700	0.289289
LinJ02_V3.0340	LinJ19_V3.1100	0.50951
LinJ02_V3.0340	LinJ20_V3.0720	0.311311
LinJ02_V3.0340	LinJ21_V3.0840	0.854855
LinJ02_V3.0340	LinJ21_V3.1330	0.304304
LinJ02_V3.0340	LinJ21_V3.1820	0.171171
LinJ02_V3.0340	LinJ21_V3.2070	0.710711
LinJ02_V3.0340	LinJ21_V3.2200	0.728729
LinJ02_V3.0340	LinJ22_V3.0330	0.186186
LinJ02_V3.0340	LinJ22_V3.0440	0.6997
LinJ02_V3.0340	LinJ22_V3.0490	0.733734
LinJ02_V3.0340	LinJ22_V3.0540	0.176176
LinJ02_V3.0340	LinJ23_V3.1460	0.344344
LinJ02_V3.0340	LinJ24_V3.0470	0.232232
LinJ02_V3.0340	LinJ24_V3.1790	0.495495
LinJ02_V3.0340	LinJ25_V3.0020	0.282282
LinJ02_V3.0340	LinJ25_V3.0190	0.494494
LinJ02_V3.0340	LinJ25_V3.1740	0.564565
LinJ02_V3.0340	LinJ25_V3.2310	0.157157
LinJ02_V3.0340	LinJ26_V3.1220	0.364364
LinJ02_V3.0340	LinJ26_V3.1530	0.471471
LinJ02_V3.0340	LinJ27_V3.0040	0.192192
LinJ02_V3.0340	LinJ27_V3.0190	0.563564
LinJ02_V3.0340	LinJ27_V3.0920	0.174174
LinJ02_V3.0340	LinJ27_V3.1150	0.376376
LinJ02_V3.0340	LinJ27_V3.1370	0.85986
LinJ02_V3.0340	LinJ27_V3.1610	0.18018
LinJ02_V3.0340	LinJ27_V3.2350	0.165165
LinJ02_V3.0340	LinJ27_V3.2430	0.256256
LinJ02_V3.0340	LinJ28_V3.0110	0.46046
LinJ02_V3.0340	LinJ28_V3.1310	0.36036
LinJ02_V3.0340	LinJ28_V3.1660	0.167167
LinJ02_V3.0340	LinJ28_V3.1850	0.8999
LinJ02_V3.0340	LinJ28_V3.2600	0.447447
LinJ02_V3.0340	LinJ28_V3.2970	0.275275
LinJ02_V3.0340	LinJ28_V3.3000	0.384384
LinJ02_V3.0340	LinJ28_V3.3040	0.276276
LinJ02_V3.0340	LinJ29_V3.0120	0.922923
LinJ02_V3.0340	LinJ29_V3.2270	0.62963
LinJ02_V3.0340	LinJ30_V3.0130	0.191191
LinJ02_V3.0340	LinJ30_V3.0470	0.425425
LinJ02_V3.0340	LinJ30_V3.0560	0.495495
LinJ02_V3.0340	LinJ30_V3.1180	0.199199
LinJ02_V3.0340	LinJ30_V3.2470	0.295295
LinJ02_V3.0340	LinJ30_V3.2480	0.309309
LinJ02_V3.0340	LinJ30_V3.2530	0.308308
LinJ02_V3.0340	LinJ30_V3.2540	0.309309
LinJ02_V3.0340	LinJ30_V3.3350	0.438438
LinJ02_V3.0340	LinJ30_V3.3430	0.526527
LinJ02_V3.0340	LinJ31_V3.2830	0.4004
LinJ02_V3.0340	LinJ32_V3.0080	0.236236
LinJ02_V3.0340	LinJ32_V3.0400	0.92993
LinJ02_V3.0340	LinJ32_V3.1060	0.34034
LinJ02_V3.0340	LinJ32_V3.1260	0.883884
LinJ02_V3.0340	LinJ32_V3.2960	0.920921
LinJ02_V3.0340	LinJ32_V3.3120	0.22022
LinJ02_V3.0340	LinJ32_V3.3470	0.328328
LinJ02_V3.0340	LinJ34_V3.0510	0.406406
LinJ02_V3.0340	LinJ34_V3.0670	0.976977
LinJ02_V3.0340	LinJ34_V3.2440	0.442442
LinJ02_V3.0340	LinJ34_V3.3280	0.436436
LinJ02_V3.0340	LinJ34_V3.4390	0.847848
LinJ02_V3.0340	LinJ35_V3.0070	0.215215
LinJ02_V3.0340	LinJ35_V3.0370	0.223223
LinJ02_V3.0340	LinJ35_V3.1390	0.237237
LinJ02_V3.0340	LinJ35_V3.3880	0.834835
LinJ02_V3.0340	LinJ35_V3.3900	0.333333
LinJ02_V3.0340	LinJ35_V3.4000	0.16016
LinJ02_V3.0340	LinJ35_V3.4200	0.21021
LinJ02_V3.0340	LinJ35_V3.4910	0.604605
LinJ02_V3.0340	LinJ35_V3.5360	0.193212
LinJ02_V3.0340	LinJ36_V3.0210	0.233233
LinJ02_V3.0340	LinJ36_V3.0340	0.876877
LinJ02_V3.0340	LinJ36_V3.0490	0.209209
LinJ02_V3.0340	LinJ36_V3.1420	0.46046
LinJ02_V3.0340	LinJ36_V3.1670	0.68969
LinJ02_V3.0340	LinJ36_V3.1730	0.697698
LinJ02_V3.0340	LinJ36_V3.2360	0.356356
LinJ02_V3.0340	LinJ36_V3.3360	0.379379
LinJ02_V3.0340	LinJ36_V3.4030	0.188188
LinJ02_V3.0340	LinJ36_V3.4570	0.776777
LinJ02_V3.0340	LinJ36_V3.5350	0.282282
LinJ02_V3.0340	LinJ36_V3.5870	0.197197
LinJ02_V3.0340	LinJ36_V3.6530	0.189189
LinJ02_V3.0340	LinJ36_V3.6780	0.211211
LinJ02_V3.0340	LinJ36_V3.7240	0.332332
LinJ02_V3.0340	LinJ36_V3.7280	0.212212
LinJ02_V3.0350	LinJ03_V3.0960	0.159159
LinJ02_V3.0350	LinJ04_V3.0570	0.208208
LinJ02_V3.0350	LinJ04_V3.0810	0.220678
LinJ02_V3.0350	LinJ05_V3.0200	0.334334
LinJ02_V3.0350	LinJ05_V3.0280	0.290703
LinJ02_V3.0350	LinJ05_V3.0460	0.434434
LinJ02_V3.0350	LinJ05_V3.0830	0.22022
LinJ02_V3.0350	LinJ08_V3.1040	0.151151
LinJ02_V3.0350	LinJ09_V3.0890	0.464464
LinJ02_V3.0350	LinJ10_V3.0210	0.287287
LinJ02_V3.0350	LinJ11_V3.0410	0.42042
LinJ02_V3.0350	LinJ11_V3.0900	0.388388
LinJ02_V3.0350	LinJ12_V3.0850	0.588589
LinJ02_V3.0350	LinJ13_V3.0260	0.279279
LinJ02_V3.0350	LinJ14_V3.0010	0.227227
LinJ02_V3.0350	LinJ14_V3.0460	0.165165
LinJ02_V3.0350	LinJ15_V3.1430	0.276276
LinJ02_V3.0350	LinJ16_V3.0250	0.167167
LinJ02_V3.0350	LinJ16_V3.1470	0.333333
LinJ02_V3.0350	LinJ17_V3.0400	0.156156
LinJ02_V3.0350	LinJ17_V3.1350	0.358358
LinJ02_V3.0350	LinJ17_V3.1480	0.22022
LinJ02_V3.0350	LinJ18_V3.0780	0.44044
LinJ02_V3.0350	LinJ18_V3.0830	0.371371
LinJ02_V3.0350	LinJ18_V3.1600	0.182182
LinJ02_V3.0350	LinJ19_V3.0090	0.235986
LinJ02_V3.0350	LinJ19_V3.0310	0.163163
LinJ02_V3.0350	LinJ19_V3.0660	0.167167
LinJ02_V3.0350	LinJ19_V3.1200	0.328328
LinJ02_V3.0350	LinJ20_V3.0490	0.227227
LinJ02_V3.0350	LinJ20_V3.0630	0.246246
LinJ02_V3.0350	LinJ20_V3.1640	0.512513
LinJ02_V3.0350	LinJ21_V3.0770	0.425425
LinJ02_V3.0350	LinJ21_V3.2130	0.374374
LinJ02_V3.0350	LinJ22_V3.0013	0.249249
LinJ02_V3.0350	LinJ22_V3.0540	0.188188
LinJ02_V3.0350	LinJ22_V3.1230	0.347347
LinJ02_V3.0350	LinJ22_V3.1430	0.182182
LinJ02_V3.0350	LinJ23_V3.0570	0.183183
LinJ02_V3.0350	LinJ23_V3.1610	0.184184
LinJ02_V3.0350	LinJ24_V3.1550	0.238238
LinJ02_V3.0350	LinJ24_V3.2350	0.325325
LinJ02_V3.0350	LinJ25_V3.1430	0.303303
LinJ02_V3.0350	LinJ26_V3.0020	0.428428
LinJ02_V3.0350	LinJ26_V3.0120	0.159159
LinJ02_V3.0350	LinJ26_V3.0940	0.445445
LinJ02_V3.0350	LinJ26_V3.1230	0.289289
LinJ02_V3.0350	LinJ26_V3.1360	0.156156
LinJ02_V3.0350	LinJ26_V3.1920	0.376376
LinJ02_V3.0350	LinJ27_V3.0460	0.262262
LinJ02_V3.0350	LinJ27_V3.0620	0.0801018
LinJ02_V3.0350	LinJ27_V3.1610	0.368368
LinJ02_V3.0350	LinJ27_V3.1900	0.263263
LinJ02_V3.0350	LinJ27_V3.2170	0.195195
LinJ02_V3.0350	LinJ28_V3.2000	0.26026
LinJ02_V3.0350	LinJ28_V3.2570	0.334334
LinJ02_V3.0350	LinJ29_V3.0060	0.193193
LinJ02_V3.0350	LinJ29_V3.0250	0.153153
LinJ02_V3.0350	LinJ29_V3.1900	0.385385
LinJ02_V3.0350	LinJ30_V3.0210	0.254254
LinJ02_V3.0350	LinJ30_V3.0490	0.34034
LinJ02_V3.0350	LinJ30_V3.0640	0.365365
LinJ02_V3.0350	LinJ30_V3.0760	0.154154
LinJ02_V3.0350	LinJ30_V3.1360	0.500501
LinJ02_V3.0350	LinJ30_V3.1420	0.202202
LinJ02_V3.0350	LinJ30_V3.1570	0.203203
LinJ02_V3.0350	LinJ30_V3.1880	0.304304
LinJ02_V3.0350	LinJ30_V3.3050	0.428428
LinJ02_V3.0350	LinJ31_V3.0200	0.384384
LinJ02_V3.0350	LinJ31_V3.1640	0.185185
LinJ02_V3.0350	LinJ32_V3.0080	0.238238
LinJ02_V3.0350	LinJ32_V3.0720	0.443443
LinJ02_V3.0350	LinJ32_V3.1110	0.172172
LinJ02_V3.0350	LinJ33_V3.0370	0.171598
LinJ02_V3.0350	LinJ33_V3.1430	0.491491
LinJ02_V3.0350	LinJ33_V3.1970	0.42042
LinJ02_V3.0350	LinJ33_V3.2020	0.341341
LinJ02_V3.0350	LinJ33_V3.2040	0.18018
LinJ02_V3.0350	LinJ34_V3.0370	0.228228
LinJ02_V3.0350	LinJ34_V3.0940	0.272272
LinJ02_V3.0350	LinJ34_V3.1110	0.429429
LinJ02_V3.0350	LinJ34_V3.1220	0.184184
LinJ02_V3.0350	LinJ34_V3.2440	0.156156
LinJ02_V3.0350	LinJ34_V3.3280	0.168168
LinJ02_V3.0350	LinJ34_V3.4120	0.401401
LinJ02_V3.0350	LinJ34_V3.4330	0.208208
LinJ02_V3.0350	LinJ34_V3.4390	0.158158
LinJ02_V3.0350	LinJ35_V3.0320	0.163163
LinJ02_V3.0350	LinJ35_V3.0370	0.163163
LinJ02_V3.0350	LinJ35_V3.1210	0.16016
LinJ02_V3.0350	LinJ35_V3.1410	0.155155
LinJ02_V3.0350	LinJ35_V3.1700	0.328328
LinJ02_V3.0350	LinJ35_V3.2200	0.423423
LinJ02_V3.0350	LinJ35_V3.3590	0.393393
LinJ02_V3.0350	LinJ35_V3.3920	0.359359
LinJ02_V3.0350	LinJ35_V3.5200	0.550551
LinJ02_V3.0350	LinJ35_V3.5280	0.19019
LinJ02_V3.0350	LinJ35_V3.5360	0.087917
LinJ02_V3.0350	LinJ36_V3.0950	0.204204
LinJ02_V3.0350	LinJ36_V3.1920	0.199199
LinJ02_V3.0350	LinJ36_V3.1930	0.177177
LinJ02_V3.0350	LinJ36_V3.2300	0.371371
LinJ02_V3.0350	LinJ36_V3.2380	0.21021
LinJ02_V3.0350	LinJ36_V3.2740	0.172172
LinJ02_V3.0350	LinJ36_V3.3150	0.244244
LinJ02_V3.0350	LinJ36_V3.3170	0.319319
LinJ02_V3.0350	LinJ36_V3.3220	0.241241
LinJ02_V3.0350	LinJ36_V3.4070	0.198198
LinJ02_V3.0350	LinJ36_V3.4880	0.462462
LinJ02_V3.0350	LinJ36_V3.5630	0.177177
LinJ02_V3.0350	LinJ36_V3.6680	0.49049
LinJ02_V3.0360	LinJ04_V3.0680	0.212108
LinJ02_V3.0360	LinJ07_V3.0440	0.144321
LinJ02_V3.0360	LinJ08_V3.0480	0.65134
LinJ02_V3.0360	LinJ13_V3.1320	0.319116
LinJ02_V3.0360	LinJ15_V3.1500	0.334334
LinJ02_V3.0360	LinJ21_V3.0040	0.17919
LinJ02_V3.0360	LinJ22_V3.0480	0.157817
LinJ02_V3.0360	LinJ24_V3.2220	0.192755
LinJ02_V3.0360	LinJ28_V3.0580	0.167167
LinJ02_V3.0360	LinJ30_V3.2180	0.0967619
LinJ02_V3.0360	LinJ30_V3.3350	0.156156
LinJ02_V3.0360	LinJ31_V3.2070	0.180675
LinJ02_V3.0360	LinJ32_V3.0730	0.289144
LinJ02_V3.0360	LinJ32_V3.1010	0.140374
LinJ02_V3.0360	LinJ33_V3.2910	0.162578
LinJ02_V3.0360	LinJ34_V3.0950	0.13034
LinJ02_V3.0360	LinJ34_V3.3220	0.164164
LinJ02_V3.0360	LinJ35_V3.1310	0.179909
LinJ02_V3.0360	LinJ36_V3.1730	0.169169
LinJ02_V3.0570	LinJ04_V3.1250	0.481251
LinJ02_V3.0570	LinJ06_V3.0030	0.0595081
LinJ02_V3.0570	LinJ10_V3.0830	0.0659155
LinJ02_V3.0570	LinJ15_V3.1410	0.315803
LinJ02_V3.0570	LinJ19_V3.1190	0.168168
LinJ02_V3.0570	LinJ23_V3.1400	0.227227
LinJ02_V3.0570	LinJ24_V3.2350	0.0397519
LinJ02_V3.0570	LinJ26_V3.1220	0.120999
LinJ02_V3.0570	LinJ28_V3.3000	0.119379
LinJ02_V3.0570	LinJ28_V3.3060	0.11535
LinJ02_V3.0570	LinJ30_V3.2470	0.101325
LinJ02_V3.0570	LinJ30_V3.2530	0.09423
LinJ02_V3.0570	LinJ34_V3.1070	0.330439
LinJ02_V3.0570	LinJ35_V3.5360	0.0849503
LinJ02_V3.0600	LinJ13_V3.1420	0.16016
LinJ02_V3.0600	LinJ26_V3.2740	0.621622
LinJ02_V3.0600	LinJ32_V3.3340	0.185185
LinJ02_V3.0640	LinJ06_V3.0760	0.393393
LinJ02_V3.0640	LinJ07_V3.1160	0.416416
LinJ02_V3.0640	LinJ10_V3.0310	0.187187
LinJ02_V3.0640	LinJ15_V3.1020	0.16016
LinJ02_V3.0640	LinJ16_V3.0210	0.175175
LinJ02_V3.0640	LinJ16_V3.0590	0.256256
LinJ02_V3.0640	LinJ23_V3.0300	0.459459
LinJ02_V3.0640	LinJ25_V3.0210	0.188188
LinJ02_V3.0640	LinJ25_V3.1210	0.254254
LinJ02_V3.0640	LinJ27_V3.1950	0.252252
LinJ02_V3.0640	LinJ30_V3.1110	0.152152
LinJ02_V3.0640	LinJ33_V3.0370	0.224474
LinJ02_V3.0640	LinJ35_V3.0840	0.373373
LinJ02_V3.0640	LinJ35_V3.3670	0.175175
LinJ02_V3.0640	LinJ35_V3.4490	0.167167
LinJ02_V3.0640	LinJ35_V3.4500	0.165165
LinJ02_V3.0640	LinJ36_V3.6670	0.203203
LinJ02_V3.0680	LinJ04_V3.0940	0.239239
LinJ02_V3.0680	LinJ05_V3.0510	0.215215
LinJ02_V3.0680	LinJ06_V3.0140	0.190355
LinJ02_V3.0680	LinJ06_V3.0890	0.296296
LinJ02_V3.0680	LinJ06_V3.1110	0.216216
LinJ02_V3.0680	LinJ08_V3.1020	0.604605
LinJ02_V3.0680	LinJ09_V3.0070	0.166166
LinJ02_V3.0680	LinJ10_V3.0560	0.283283
LinJ02_V3.0680	LinJ11_V3.0040	0.283283
LinJ02_V3.0680	LinJ11_V3.0240	0.251121
LinJ02_V3.0680	LinJ11_V3.0510	0.19019
LinJ02_V3.0680	LinJ12_v4.0030	0.205601
LinJ02_V3.0680	LinJ12_v4.0255	0.273161
LinJ02_V3.0680	LinJ14_V3.0310	0.226558
LinJ02_V3.0680	LinJ14_V3.1240	0.322322
LinJ02_V3.0680	LinJ15_V3.0090	0.498896
LinJ02_V3.0680	LinJ15_V3.0270	0.199199
LinJ02_V3.0680	LinJ15_V3.1500	0.122809
LinJ02_V3.0680	LinJ16_V3.0550	0.183183
LinJ02_V3.0680	LinJ16_V3.0560	0.157157
LinJ02_V3.0680	LinJ17_V3.1510	0.151151
LinJ02_V3.0680	LinJ18_V3.0210	0.246246
LinJ02_V3.0680	LinJ18_V3.0450	0.187187
LinJ02_V3.0680	LinJ20_V3.0820	0.150654
LinJ02_V3.0680	LinJ21_V3.0550	0.15015
LinJ02_V3.0680	LinJ21_V3.0700	0.177177
LinJ02_V3.0680	LinJ21_V3.2070	0.237934
LinJ02_V3.0680	LinJ21_V3.2200	0.196652
LinJ02_V3.0680	LinJ22_V3.0013	0.224224
LinJ02_V3.0680	LinJ22_V3.1060	0.223223
LinJ02_V3.0680	LinJ22_V3.1390	0.211211
LinJ02_V3.0680	LinJ23_V3.0570	0.243243
LinJ02_V3.0680	LinJ24_V3.0870	0.265265
LinJ02_V3.0680	LinJ24_V3.1010	0.119689
LinJ02_V3.0680	LinJ24_V3.2110	0.161161
LinJ02_V3.0680	LinJ25_V3.1140	0.158158
LinJ02_V3.0680	LinJ25_V3.1210	0.175175
LinJ02_V3.0680	LinJ25_V3.1510	0.15015
LinJ02_V3.0680	LinJ26_V3.0120	0.251251
LinJ02_V3.0680	LinJ26_V3.1220	0.321321
LinJ02_V3.0680	LinJ26_V3.2240	0.169169
LinJ02_V3.0680	LinJ27_V3.0190	0.20388
LinJ02_V3.0680	LinJ27_V3.0920	0.195136
LinJ02_V3.0680	LinJ27_V3.1950	0.17017
LinJ02_V3.0680	LinJ27_V3.2350	0.301301
LinJ02_V3.0680	LinJ27_V3.2390	0.155155
LinJ02_V3.0680	LinJ28_V3.0110	0.211249
LinJ02_V3.0680	LinJ28_V3.1310	0.358358
LinJ02_V3.0680	LinJ28_V3.2100	0.158158
LinJ02_V3.0680	LinJ28_V3.3000	0.349349
LinJ02_V3.0680	LinJ28_V3.3040	0.153153
LinJ02_V3.0680	LinJ29_V3.0750	0.172172
LinJ02_V3.0680	LinJ29_V3.1030	0.174174
LinJ02_V3.0680	LinJ29_V3.1360	0.412673
LinJ02_V3.0680	LinJ29_V3.2560	0.64965
LinJ02_V3.0680	LinJ30_V3.0130	0.192192
LinJ02_V3.0680	LinJ30_V3.0760	0.750751
LinJ02_V3.0680	LinJ30_V3.0770	0.206206
LinJ02_V3.0680	LinJ30_V3.2470	0.366366
LinJ02_V3.0680	LinJ30_V3.2480	0.381381
LinJ02_V3.0680	LinJ30_V3.2530	0.379379
LinJ02_V3.0680	LinJ30_V3.2540	0.381381
LinJ02_V3.0680	LinJ30_V3.2620	0.233975
LinJ02_V3.0680	LinJ30_V3.3430	0.257257
LinJ02_V3.0680	LinJ30_V3.3580	0.185891
LinJ02_V3.0680	LinJ31_V3.0110	0.232232
LinJ02_V3.0680	LinJ31_V3.2210	0.167167
LinJ02_V3.0680	LinJ32_V3.0470	0.163163
LinJ02_V3.0680	LinJ32_V3.1660	0.189189
LinJ02_V3.0680	LinJ32_V3.2050	0.253253
LinJ02_V3.0680	LinJ32_V3.2070	0.163163
LinJ02_V3.0680	LinJ32_V3.3110	0.16016
LinJ02_V3.0680	LinJ32_V3.3340	0.202202
LinJ02_V3.0680	LinJ32_V3.3500	0.156156
LinJ02_V3.0680	LinJ33_V3.0370	0.409042
LinJ02_V3.0680	LinJ33_V3.2680	0.179179
LinJ02_V3.0680	LinJ34_V3.2710	0.184184
LinJ02_V3.0680	LinJ34_V3.3580	0.4004
LinJ02_V3.0680	LinJ34_V3.4390	0.147996
LinJ02_V3.0680	LinJ35_V3.1230	0.182182
LinJ02_V3.0680	LinJ35_V3.3030	0.204204
LinJ02_V3.0680	LinJ35_V3.3280	0.191191
LinJ02_V3.0680	LinJ35_V3.3300	0.212933
LinJ02_V3.0680	LinJ35_V3.3880	0.232868
LinJ02_V3.0680	LinJ35_V3.4910	0.209004
LinJ02_V3.0680	LinJ36_V3.0340	0.170563
LinJ02_V3.0680	LinJ36_V3.0620	0.209209
LinJ02_V3.0680	LinJ36_V3.1420	0.314115
LinJ02_V3.0680	LinJ36_V3.1670	0.22411
LinJ02_V3.0680	LinJ36_V3.1730	0.12066
LinJ02_V3.0680	LinJ36_V3.2130	0.162162
LinJ02_V3.0680	LinJ36_V3.2140	0.176176
LinJ02_V3.0680	LinJ36_V3.2850	0.357596
LinJ02_V3.0680	LinJ36_V3.4030	0.262262
LinJ02_V3.0680	LinJ36_V3.4180	0.540621
LinJ02_V3.0680	LinJ36_V3.5870	0.383383
LinJ02_V3.0680	LinJ36_V3.6530	0.505506
LinJ02_V3.0680	LinJ36_V3.7020	0.192849
LinJ02_V3.0710	LinJ05_V3.0350	0.218111
LinJ02_V3.0710	LinJ05_V3.1040	0.208106
LinJ02_V3.0710	LinJ08_V3.0190	0.247126
LinJ02_V3.0710	LinJ09_V3.0820	0.242123
LinJ02_V3.0710	LinJ11_V3.0030	0.201102
LinJ02_V3.0710	LinJ11_V3.1270	0.173088
LinJ02_V3.0710	LinJ13_V3.1420	0.332169
LinJ02_V3.0710	LinJ16_V3.0550	0.278141
LinJ02_V3.0710	LinJ16_V3.0580	0.246125
LinJ02_V3.0710	LinJ16_V3.0590	0.193098
LinJ02_V3.0710	LinJ17_V3.1580	0.333169
LinJ02_V3.0710	LinJ23_V3.0410	0.152077
LinJ02_V3.0710	LinJ23_V3.0570	0.17709
LinJ02_V3.0710	LinJ24_V3.2150	0.263134
LinJ02_V3.0710	LinJ25_V3.0130	0.35318
LinJ02_V3.0710	LinJ25_V3.2220	0.287146
LinJ02_V3.0710	LinJ25_V3.2540	0.178091
LinJ02_V3.0710	LinJ26_V3.0310	0.469239
LinJ02_V3.0710	LinJ26_V3.1550	0.23512
LinJ02_V3.0710	LinJ27_V3.0920	0.136438
LinJ02_V3.0710	LinJ27_V3.1230	0.169086
LinJ02_V3.0710	LinJ27_V3.1570	0.396202
LinJ02_V3.0710	LinJ28_V3.3140	0.220112
LinJ02_V3.0710	LinJ29_V3.0920	0.288147
LinJ02_V3.0710	LinJ30_V3.1310	0.208106
LinJ02_V3.0710	LinJ30_V3.3120	0.405206
LinJ02_V3.0710	LinJ30_V3.3430	0.224114
LinJ02_V3.0710	LinJ31_V3.1240	0.444226
LinJ02_V3.0710	LinJ32_V3.2780	0.206105
LinJ02_V3.0710	LinJ34_V3.0590	0.574292
LinJ02_V3.0710	LinJ34_V3.0630	0.170087
LinJ02_V3.0710	LinJ34_V3.3660	0.242123
LinJ02_V3.0710	LinJ35_V3.1420	0.349178
LinJ02_V3.0710	LinJ35_V3.2490	0.234119
LinJ02_V3.0710	LinJ35_V3.3110	0.102012
LinJ02_V3.0710	LinJ35_V3.3280	0.152077
LinJ02_V3.0710	LinJ36_V3.3100	0.284145
LinJ02_V3.0710	LinJ36_V3.3140	0.318162
LinJ02_V3.0710	LinJ36_V3.4180	0.380193
LinJ02_V3.0710	LinJ36_V3.4670	0.244124
LinJ02_V3.0710	LinJ36_V3.5620	0.153078
LinJ03_V3.0010	LinJ24_V3.0500	0.0299486
LinJ03_V3.0010	LinJ31_V3.1630	0.0367838
LinJ03_V3.0030	LinJ03_V3.0040	0.920921
LinJ03_V3.0030	LinJ03_V3.0590	0.206206
LinJ03_V3.0030	LinJ04_V3.0010	0.221221
LinJ03_V3.0030	LinJ06_V3.0120	0.0651522
LinJ03_V3.0030	LinJ06_V3.0370	0.0643528
LinJ03_V3.0030	LinJ06_V3.0760	0.18018
LinJ03_V3.0030	LinJ06_V3.0890	0.680681
LinJ03_V3.0030	LinJ06_V3.1110	0.455455
LinJ03_V3.0030	LinJ06_V3.1330	0.32032
LinJ03_V3.0030	LinJ08_V3.0240	0.18018
LinJ03_V3.0030	LinJ08_V3.1300	0.082034
LinJ03_V3.0030	LinJ09_V3.0070	0.32032
LinJ03_V3.0030	LinJ10_V3.0830	0.16812
LinJ03_V3.0030	LinJ11_V3.0100	0.525526
LinJ03_V3.0030	LinJ11_V3.0180	0.226226
LinJ03_V3.0030	LinJ11_V3.1270	0.3003
LinJ03_V3.0030	LinJ12_V3.0100	0.163163
LinJ03_V3.0030	LinJ12_V3.0200	0.366366
LinJ03_V3.0030	LinJ12_V3.0730	0.178178
LinJ03_V3.0030	LinJ13_V3.0020	0.256256
LinJ03_V3.0030	LinJ13_V3.0280	0.169041
LinJ03_V3.0030	LinJ13_V3.1290	0.225225
LinJ03_V3.0030	LinJ13_V3.1420	0.366366
LinJ03_V3.0030	LinJ14_V3.0350	0.166166
LinJ03_V3.0030	LinJ14_V3.1400	0.45045
LinJ03_V3.0030	LinJ15_V3.0040	0.159159
LinJ03_V3.0030	LinJ15_V3.0270	0.163163
LinJ03_V3.0030	LinJ16_V3.0550	0.275275
LinJ03_V3.0030	LinJ16_V3.0580	0.203203
LinJ03_V3.0030	LinJ17_V3.0300	0.166166
LinJ03_V3.0030	LinJ17_V3.0870	0.227227
LinJ03_V3.0030	LinJ17_V3.0880	0.168168
LinJ03_V3.0030	LinJ18_V3.0090	0.179179
LinJ03_V3.0030	LinJ18_V3.0510	0.271271
LinJ03_V3.0030	LinJ18_V3.0630	0.0643528
LinJ03_V3.0030	LinJ18_V3.1570	0.202202
LinJ03_V3.0030	LinJ19_V3.0950	0.17017
LinJ03_V3.0030	LinJ19_V3.0970	0.156156
LinJ03_V3.0030	LinJ21_V3.0890	0.368368
LinJ03_V3.0030	LinJ21_V3.2070	0.0754603
LinJ03_V3.0030	LinJ22_V3.0013	0.174174
LinJ03_V3.0030	LinJ22_V3.1060	0.218218
LinJ03_V3.0030	LinJ22_V3.1390	0.208208
LinJ03_V3.0030	LinJ23_V3.0120	0.206206
LinJ03_V3.0030	LinJ23_V3.0220	0.448448
LinJ03_V3.0030	LinJ23_V3.0300	0.38038
LinJ03_V3.0030	LinJ23_V3.0980	0.563564
LinJ03_V3.0030	LinJ23_V3.1880	0.383383
LinJ03_V3.0030	LinJ24_V3.0870	0.273273
LinJ03_V3.0030	LinJ24_V3.2110	0.389389
LinJ03_V3.0030	LinJ24_V3.2150	0.2002
LinJ03_V3.0030	LinJ25_V3.1500	0.265265
LinJ03_V3.0030	LinJ25_V3.1510	0.316316
LinJ03_V3.0030	LinJ25_V3.2090	0.603604
LinJ03_V3.0030	LinJ25_V3.2220	0.353353
LinJ03_V3.0030	LinJ26_V3.0040	0.196196
LinJ03_V3.0030	LinJ26_V3.0120	0.277277
LinJ03_V3.0030	LinJ26_V3.0180	0.233233
LinJ03_V3.0030	LinJ26_V3.0310	0.335335
LinJ03_V3.0030	LinJ26_V3.1530	0.164164
LinJ03_V3.0030	LinJ26_V3.1800	0.335335
LinJ03_V3.0030	LinJ27_V3.0310	0.197197
LinJ03_V3.0030	LinJ27_V3.0430	0.294294
LinJ03_V3.0030	LinJ27_V3.0930	0.336336
LinJ03_V3.0030	LinJ27_V3.1610	0.441441
LinJ03_V3.0030	LinJ27_V3.1940	0.263263
LinJ03_V3.0030	LinJ27_V3.1950	0.387387
LinJ03_V3.0030	LinJ27_V3.2390	0.313313
LinJ03_V3.0030	LinJ28_V3.1080	0.0682564
LinJ03_V3.0030	LinJ28_V3.1190	0.575576
LinJ03_V3.0030	LinJ28_V3.1960	0.17017
LinJ03_V3.0030	LinJ28_V3.2100	0.165165
LinJ03_V3.0030	LinJ28_V3.2530	0.402402
LinJ03_V3.0030	LinJ28_V3.2960	0.152965
LinJ03_V3.0030	LinJ28_V3.3140	0.72973
LinJ03_V3.0030	LinJ29_V3.0290	0.243243
LinJ03_V3.0030	LinJ29_V3.0750	0.191191
LinJ03_V3.0030	LinJ29_V3.0920	0.307307
LinJ03_V3.0030	LinJ29_V3.1900	0.399399
LinJ03_V3.0030	LinJ29_V3.2560	0.184184
LinJ03_V3.0030	LinJ30_V3.0210	0.401401
LinJ03_V3.0030	LinJ30_V3.0760	0.166166
LinJ03_V3.0030	LinJ30_V3.0880	0.157157
LinJ03_V3.0030	LinJ30_V3.2100	0.244244
LinJ03_V3.0030	LinJ30_V3.2360	0.291291
LinJ03_V3.0030	LinJ30_V3.2590	0.736737
LinJ03_V3.0030	LinJ30_V3.3000	0.166166
LinJ03_V3.0030	LinJ30_V3.3120	0.39039
LinJ03_V3.0030	LinJ30_V3.3430	0.261261
LinJ03_V3.0030	LinJ30_V3.3580	0.166527
LinJ03_V3.0030	LinJ31_V3.0010	0.563564
LinJ03_V3.0030	LinJ31_V3.0580	0.214943
LinJ03_V3.0030	LinJ31_V3.1660	0.163163
LinJ03_V3.0030	LinJ31_V3.2210	0.405405
LinJ03_V3.0030	LinJ31_V3.2980	0.356356
LinJ03_V3.0030	LinJ32_V3.0470	0.466466
LinJ03_V3.0030	LinJ32_V3.0920	0.208208
LinJ03_V3.0030	LinJ32_V3.2780	0.318318
LinJ03_V3.0030	LinJ33_V3.0310	0.109115
LinJ03_V3.0030	LinJ33_V3.0530	0.622623
LinJ03_V3.0030	LinJ33_V3.1150	0.16016
LinJ03_V3.0030	LinJ33_V3.1410	0.303303
LinJ03_V3.0030	LinJ33_V3.1660	0.15015
LinJ03_V3.0030	LinJ33_V3.1800	0.201201
LinJ03_V3.0030	LinJ33_V3.2040	0.155155
LinJ03_V3.0030	LinJ33_V3.2210	0.204204
LinJ03_V3.0030	LinJ33_V3.2680	0.505506
LinJ03_V3.0030	LinJ33_V3.2860	0.397397
LinJ03_V3.0030	LinJ33_V3.2930	0.232232
LinJ03_V3.0030	LinJ34_V3.0010	0.153153
LinJ03_V3.0030	LinJ34_V3.0080	0.161161
LinJ03_V3.0030	LinJ34_V3.0590	0.42042
LinJ03_V3.0030	LinJ34_V3.1900	0.411411
LinJ03_V3.0030	LinJ34_V3.2710	0.49049
LinJ03_V3.0030	LinJ34_V3.3030	0.25025
LinJ03_V3.0030	LinJ35_V3.0030	0.506507
LinJ03_V3.0030	LinJ35_V3.0320	0.161161
LinJ03_V3.0030	LinJ35_V3.0840	0.361361
LinJ03_V3.0030	LinJ35_V3.1230	0.155155
LinJ03_V3.0030	LinJ35_V3.1950	0.157157
LinJ03_V3.0030	LinJ35_V3.2490	0.515516
LinJ03_V3.0030	LinJ35_V3.3130	0.218218
LinJ03_V3.0030	LinJ35_V3.3280	0.16016
LinJ03_V3.0030	LinJ35_V3.3390	0.358358
LinJ03_V3.0030	LinJ35_V3.4320	0.417417
LinJ03_V3.0030	LinJ35_V3.5450	0.536537
LinJ03_V3.0030	LinJ36_V3.0280	0.555556
LinJ03_V3.0030	LinJ36_V3.0540	0.0878244
LinJ03_V3.0030	LinJ36_V3.0950	0.167811
LinJ03_V3.0030	LinJ36_V3.1200	0.35035
LinJ03_V3.0030	LinJ36_V3.1840	0.193193
LinJ03_V3.0030	LinJ36_V3.2480	0.256256
LinJ03_V3.0030	LinJ36_V3.2490	0.247247
LinJ03_V3.0030	LinJ36_V3.2740	0.373373
LinJ03_V3.0030	LinJ36_V3.2870	0.223223
LinJ03_V3.0030	LinJ36_V3.3100	0.195195
LinJ03_V3.0030	LinJ36_V3.3320	0.276276
LinJ03_V3.0030	LinJ36_V3.3750	0.213213
LinJ03_V3.0030	LinJ36_V3.3990	0.256256
LinJ03_V3.0030	LinJ36_V3.4000	0.267267
LinJ03_V3.0030	LinJ36_V3.4030	0.179179
LinJ03_V3.0030	LinJ36_V3.4100	0.272928
LinJ03_V3.0030	LinJ36_V3.5160	0.371371
LinJ03_V3.0030	LinJ36_V3.5420	0.176176
LinJ03_V3.0030	LinJ36_V3.5590	0.42042
LinJ03_V3.0030	LinJ36_V3.6670	0.16016
LinJ03_V3.0030	LinJ36_V3.7200	0.262262
LinJ03_V3.0040	LinJ05_V3.1040	0.248248
LinJ03_V3.0040	LinJ06_V3.0760	0.368368
LinJ03_V3.0040	LinJ06_V3.0980	0.252252
LinJ03_V3.0040	LinJ08_V3.0060	0.176176
LinJ03_V3.0040	LinJ08_V3.0190	0.193193
LinJ03_V3.0040	LinJ11_V3.0030	0.218218
LinJ03_V3.0040	LinJ11_V3.0100	0.366366
LinJ03_V3.0040	LinJ11_V3.1050	0.214214
LinJ03_V3.0040	LinJ13_V3.0020	0.253253
LinJ03_V3.0040	LinJ13_V3.0050	0.167167
LinJ03_V3.0040	LinJ13_V3.1420	0.178178
LinJ03_V3.0040	LinJ14_V3.0470	0.122411
LinJ03_V3.0040	LinJ15_V3.0090	0.46046
LinJ03_V3.0040	LinJ16_V3.0550	0.229229
LinJ03_V3.0040	LinJ16_V3.0760	0.283283
LinJ03_V3.0040	LinJ17_V3.1580	0.449449
LinJ03_V3.0040	LinJ21_V3.0890	0.413413
LinJ03_V3.0040	LinJ22_V3.0013	0.285285
LinJ03_V3.0040	LinJ22_V3.1060	0.204204
LinJ03_V3.0040	LinJ22_V3.1390	0.307307
LinJ03_V3.0040	LinJ24_V3.2150	0.275275
LinJ03_V3.0040	LinJ25_V3.2220	0.321321
LinJ03_V3.0040	LinJ26_V3.0260	0.449449
LinJ03_V3.0040	LinJ26_V3.2240	0.244244
LinJ03_V3.0040	LinJ26_V3.2250	0.0629039
LinJ03_V3.0040	LinJ27_V3.0930	0.108955
LinJ03_V3.0040	LinJ27_V3.1940	0.209209
LinJ03_V3.0040	LinJ28_V3.1240	0.175175
LinJ03_V3.0040	LinJ28_V3.1710	0.7998
LinJ03_V3.0040	LinJ28_V3.3140	0.318318
LinJ03_V3.0040	LinJ29_V3.0290	0.188188
LinJ03_V3.0040	LinJ29_V3.2560	0.417417
LinJ03_V3.0040	LinJ30_V3.0650	0.316316
LinJ03_V3.0040	LinJ30_V3.2100	0.662663
LinJ03_V3.0040	LinJ30_V3.2590	0.163163
LinJ03_V3.0040	LinJ31_V3.0110	0.404404
LinJ03_V3.0040	LinJ31_V3.1650	0.356356
LinJ03_V3.0040	LinJ32_V3.2780	0.109964
LinJ03_V3.0040	LinJ32_V3.3110	0.163163
LinJ03_V3.0040	LinJ33_V3.1410	0.191191
LinJ03_V3.0040	LinJ33_V3.1660	0.16016
LinJ03_V3.0040	LinJ33_V3.2040	0.155155
LinJ03_V3.0040	LinJ33_V3.2210	0.236236
LinJ03_V3.0040	LinJ33_V3.2430	0.241241
LinJ03_V3.0040	LinJ34_V3.0150	0.213213
LinJ03_V3.0040	LinJ34_V3.4360	0.238238
LinJ03_V3.0040	LinJ35_V3.2890	0.035207
LinJ03_V3.0040	LinJ35_V3.3280	0.0977647
LinJ03_V3.0040	LinJ36_V3.0700	0.336336
LinJ03_V3.0040	LinJ36_V3.3100	0.336336
LinJ03_V3.0050	LinJ09_V3.1000	0.212212
LinJ03_V3.0050	LinJ17_V3.1350	0.159159
LinJ03_V3.0050	LinJ28_V3.0580	0.161161
LinJ03_V3.0050	LinJ29_V3.2560	0.398398
LinJ03_V3.0050	LinJ30_V3.0470	0.334334
LinJ03_V3.0050	LinJ30_V3.0800	0.548549
LinJ03_V3.0050	LinJ31_V3.1640	0.239239
LinJ03_V3.0050	LinJ34_V3.2110	0.168168
LinJ03_V3.0050	LinJ34_V3.3210	0.193193
LinJ03_V3.0050	LinJ35_V3.4950	0.179179
LinJ03_V3.0050	LinJ36_V3.5590	0.175175
LinJ03_V3.0070	LinJ07_V3.0660	0.211743
LinJ03_V3.0070	LinJ10_V3.0560	0.893046
LinJ03_V3.0070	LinJ16_V3.1230	0.289186
LinJ03_V3.0070	LinJ20_V3.0500	0.881283
LinJ03_V3.0070	LinJ28_V3.0240	0.881283
LinJ03_V3.0070	LinJ34_V3.1170	0.784234
LinJ03_V3.0070	LinJ35_V3.3130	0.881283
LinJ03_V3.0080	LinJ09_V3.0400	0.15015
LinJ03_V3.0080	LinJ13_V3.0280	0.100357
LinJ03_V3.0080	LinJ15_V3.1500	0.319319
LinJ03_V3.0080	LinJ16_V3.1640	0.339339
LinJ03_V3.0080	LinJ22_V3.0270	0.577578
LinJ03_V3.0080	LinJ22_V3.1480	0.17466
LinJ03_V3.0080	LinJ24_V3.0930	0.221221
LinJ03_V3.0080	LinJ27_V3.0260	0.283283
LinJ03_V3.0080	LinJ28_V3.0940	0.202202
LinJ03_V3.0080	LinJ28_V3.1940	0.177177
LinJ03_V3.0080	LinJ28_V3.2550	0.2002
LinJ03_V3.0080	LinJ32_V3.3120	0.249249
LinJ03_V3.0080	LinJ33_V3.1790	0.216216
LinJ03_V3.0080	LinJ33_V3.2840	0.162162
LinJ03_V3.0080	LinJ35_V3.0030	0.8999
LinJ03_V3.0080	LinJ35_V3.3910	0.8999
LinJ03_V3.0080	LinJ35_V3.4430	0.319333
LinJ03_V3.0080	LinJ35_V3.5450	0.8999
LinJ03_V3.0090	LinJ03_V3.0550	0.182136
LinJ03_V3.0090	LinJ04_V3.1140	0.418387
LinJ03_V3.0090	LinJ05_V3.1040	0.212963
LinJ03_V3.0090	LinJ05_V3.1060	0.38729
LinJ03_V3.0090	LinJ07_V3.0210	0.55408
LinJ03_V3.0090	LinJ10_V3.0090	0.19977
LinJ03_V3.0090	LinJ14_V3.0350	0.473041
LinJ03_V3.0090	LinJ20_V3.0850	0.253482
LinJ03_V3.0090	LinJ21_V3.2080	0.75385
LinJ03_V3.0090	LinJ23_V3.1560	0.409906
LinJ03_V3.0090	LinJ23_V3.1920	0.887658
LinJ03_V3.0090	LinJ24_V3.0870	0.229924
LinJ03_V3.0090	LinJ25_V3.2220	0.191289
LinJ03_V3.0090	LinJ26_V3.1970	0.153597
LinJ03_V3.0090	LinJ27_V3.2430	0.185636
LinJ03_V3.0090	LinJ28_V3.2880	0.882947
LinJ03_V3.0090	LinJ29_V3.2460	0.245001
LinJ03_V3.0090	LinJ33_V3.2210	0.20354
LinJ03_V3.0090	LinJ34_V3.1440	0.148885
LinJ03_V3.0090	LinJ34_V3.2480	0.287405
LinJ03_V3.0090	LinJ34_V3.3580	0.177155
LinJ03_V3.0090	LinJ35_V3.0070	0.144174
LinJ03_V3.0090	LinJ36_V3.0620	0.179982
LinJ03_V3.0120	LinJ08_V3.0010	0.153799
LinJ03_V3.0120	LinJ09_V3.0890	0.146342
LinJ03_V3.0120	LinJ22_V3.0540	0.164052
LinJ03_V3.0120	LinJ26_V3.1360	0.150071
LinJ03_V3.0120	LinJ32_V3.0080	0.140749
LinJ03_V3.0150	LinJ05_V3.0200	0.169169
LinJ03_V3.0150	LinJ06_V3.0630	0.157157
LinJ03_V3.0150	LinJ07_V3.1300	0.166166
LinJ03_V3.0150	LinJ07_V3.1320	0.164164
LinJ03_V3.0150	LinJ09_V3.0890	0.156156
LinJ03_V3.0150	LinJ09_V3.1130	0.18018
LinJ03_V3.0150	LinJ10_V3.0210	0.176176
LinJ03_V3.0150	LinJ11_V3.0100	0.221221
LinJ03_V3.0150	LinJ11_V3.0410	0.185185
LinJ03_V3.0150	LinJ13_V3.0050	0.22022
LinJ03_V3.0150	LinJ13_V3.1000	0.291291
LinJ03_V3.0150	LinJ15_V3.1490	0.161161
LinJ03_V3.0150	LinJ16_V3.0550	0.221221
LinJ03_V3.0150	LinJ19_V3.1010	0.197197
LinJ03_V3.0150	LinJ21_V3.0770	0.247247
LinJ03_V3.0150	LinJ21_V3.2130	0.22022
LinJ03_V3.0150	LinJ22_V3.0013	0.292292
LinJ03_V3.0150	LinJ22_V3.1380	0.308308
LinJ03_V3.0150	LinJ24_V3.2370	0.173173
LinJ03_V3.0150	LinJ25_V3.0130	0.272272
LinJ03_V3.0150	LinJ26_V3.0940	0.162162
LinJ03_V3.0150	LinJ26_V3.1920	0.163163
LinJ03_V3.0150	LinJ27_V3.1610	0.223223
LinJ03_V3.0150	LinJ27_V3.2260	0.151151
LinJ03_V3.0150	LinJ29_V3.0060	0.161161
LinJ03_V3.0150	LinJ29_V3.2560	0.199199
LinJ03_V3.0150	LinJ30_V3.0490	0.182182
LinJ03_V3.0150	LinJ30_V3.3170	0.184184
LinJ03_V3.0150	LinJ31_V3.0200	0.195195
LinJ03_V3.0150	LinJ32_V3.0920	0.232232
LinJ03_V3.0150	LinJ32_V3.1090	0.154154
LinJ03_V3.0150	LinJ32_V3.3460	0.152152
LinJ03_V3.0150	LinJ33_V3.1970	0.198198
LinJ03_V3.0150	LinJ33_V3.2020	0.196196
LinJ03_V3.0150	LinJ33_V3.2880	0.196196
LinJ03_V3.0150	LinJ34_V3.1110	0.178178
LinJ03_V3.0150	LinJ34_V3.3460	0.183183
LinJ03_V3.0150	LinJ34_V3.4120	0.204204
LinJ03_V3.0150	LinJ35_V3.1420	0.367367
LinJ03_V3.0150	LinJ36_V3.0950	0.173173
LinJ03_V3.0150	LinJ36_V3.3140	0.175175
LinJ03_V3.0150	LinJ36_V3.4030	0.172172
LinJ03_V3.0150	LinJ36_V3.4070	0.203203
LinJ03_V3.0150	LinJ36_V3.6670	0.189189
LinJ03_V3.0150	LinJ36_V3.6680	0.185185
LinJ03_V3.0180	LinJ03_V3.0880	0.168168
LinJ03_V3.0180	LinJ05_V3.1040	0.243243
LinJ03_V3.0180	LinJ07_V3.1300	0.197197
LinJ03_V3.0180	LinJ08_V3.1020	0.174174
LinJ03_V3.0180	LinJ10_V3.0210	0.256256
LinJ03_V3.0180	LinJ12_V3.0850	0.163163
LinJ03_V3.0180	LinJ13_V3.0260	0.304304
LinJ03_V3.0180	LinJ15_V3.1430	0.2002
LinJ03_V3.0180	LinJ16_V3.1470	0.186186
LinJ03_V3.0180	LinJ18_V3.0460	0.18018
LinJ03_V3.0180	LinJ18_V3.0780	0.56957
LinJ03_V3.0180	LinJ20_V3.0720	0.161161
LinJ03_V3.0180	LinJ20_V3.1390	0.181181
LinJ03_V3.0180	LinJ21_V3.0960	0.196196
LinJ03_V3.0180	LinJ22_V3.0007	0.26026
LinJ03_V3.0180	LinJ27_V3.1150	0.18018
LinJ03_V3.0180	LinJ27_V3.1610	0.155155
LinJ03_V3.0180	LinJ27_V3.2430	0.16016
LinJ03_V3.0180	LinJ28_V3.2780	0.46046
LinJ03_V3.0180	LinJ28_V3.2820	0.168168
LinJ03_V3.0180	LinJ29_V3.0140	0.439439
LinJ03_V3.0180	LinJ30_V3.0560	0.52953
LinJ03_V3.0180	LinJ30_V3.1180	0.164164
LinJ03_V3.0180	LinJ30_V3.2600	0.26026
LinJ03_V3.0180	LinJ30_V3.3620	0.634635
LinJ03_V3.0180	LinJ31_V3.2680	0.377377
LinJ03_V3.0180	LinJ32_V3.0050	0.181181
LinJ03_V3.0180	LinJ32_V3.0080	0.239239
LinJ03_V3.0180	LinJ32_V3.0180	0.158158
LinJ03_V3.0180	LinJ33_V3.1150	0.171171
LinJ03_V3.0180	LinJ34_V3.3280	0.154154
LinJ03_V3.0180	LinJ35_V3.2590	0.18018
LinJ03_V3.0180	LinJ35_V3.4000	0.577578
LinJ03_V3.0180	LinJ36_V3.1700	0.191191
LinJ03_V3.0180	LinJ36_V3.3190	0.297297
LinJ03_V3.0190	LinJ06_V3.0370	0.924925
LinJ03_V3.0190	LinJ13_V3.1090	0.800801
LinJ03_V3.0190	LinJ13_V3.1420	0.914915
LinJ03_V3.0190	LinJ14_V3.0350	0.187187
LinJ03_V3.0190	LinJ15_V3.0440	0.800801
LinJ03_V3.0190	LinJ15_V3.1070	0.90991
LinJ03_V3.0190	LinJ16_V3.0550	0.800801
LinJ03_V3.0190	LinJ18_V3.1050	0.800801
LinJ03_V3.0190	LinJ18_V3.1660	0.800801
LinJ03_V3.0190	LinJ23_V3.0300	0.84985
LinJ03_V3.0190	LinJ24_V3.2110	0.155155
LinJ03_V3.0190	LinJ25_V3.1160	0.331242
LinJ03_V3.0190	LinJ25_V3.2090	0.189189
LinJ03_V3.0190	LinJ26_V3.0790	0.800801
LinJ03_V3.0190	LinJ26_V3.1590	0.713714
LinJ03_V3.0190	LinJ26_V3.2740	0.8999
LinJ03_V3.0190	LinJ28_V3.3140	0.926927
LinJ03_V3.0190	LinJ30_V3.3290	0.800801
LinJ03_V3.0190	LinJ30_V3.3430	0.16016
LinJ03_V3.0190	LinJ32_V3.0050	0.168168
LinJ03_V3.0190	LinJ32_V3.3340	0.936208
LinJ03_V3.0190	LinJ33_V3.2680	0.216216
LinJ03_V3.0190	LinJ34_V3.3250	0.172172
LinJ03_V3.0190	LinJ35_V3.0840	0.8999
LinJ03_V3.0190	LinJ35_V3.1490	0.321321
LinJ03_V3.0190	LinJ36_V3.4650	0.800801
LinJ03_V3.0190	LinJ36_V3.5410	0.167692
LinJ03_V3.0220	LinJ06_V3.0910	0.319319
LinJ03_V3.0220	LinJ13_V3.0300	0.252252
LinJ03_V3.0220	LinJ26_V3.1530	0.188188
LinJ03_V3.0220	LinJ27_V3.0790	0.249249
LinJ03_V3.0220	LinJ28_V3.2700	0.313313
LinJ03_V3.0220	LinJ31_V3.1660	0.152152
LinJ03_V3.0220	LinJ32_V3.0080	0.334334
LinJ03_V3.0220	LinJ35_V3.2780	0.274274
LinJ03_V3.0350	LinJ03_V3.0360	0.173173
LinJ03_V3.0350	LinJ03_V3.0370	0.516517
LinJ03_V3.0350	LinJ03_V3.0380	0.171171
LinJ03_V3.0350	LinJ23_V3.0580	0.157157
LinJ03_V3.0350	LinJ23_V3.0880	0.156156
LinJ03_V3.0360	LinJ03_V3.0370	0.164164
LinJ03_V3.0360	LinJ23_V3.0580	0.347347
LinJ03_V3.0360	LinJ23_V3.0880	0.347347
LinJ03_V3.0370	LinJ03_V3.0380	0.159159
LinJ03_V3.0380	LinJ23_V3.0580	0.586587
LinJ03_V3.0380	LinJ23_V3.0880	0.586587
LinJ03_V3.0380	LinJ25_V3.0120	0.33033
LinJ03_V3.0380	LinJ28_V3.1240	0.328328
LinJ03_V3.0380	LinJ36_V3.0240	0.201201
LinJ03_V3.0460	LinJ05_V3.0390	0.0402093
LinJ03_V3.0460	LinJ07_V3.1030	0.0769243
LinJ03_V3.0460	LinJ10_V3.0540	0.0911501
LinJ03_V3.0460	LinJ11_V3.0700	0.0423498
LinJ03_V3.0460	LinJ13_V3.0280	0.0426162
LinJ03_V3.0460	LinJ16_V3.0310	0.0642395
LinJ03_V3.0460	LinJ17_V3.0440	0.0381788
LinJ03_V3.0460	LinJ18_V3.0150	0.111516
LinJ03_V3.0460	LinJ18_V3.0270	0.105016
LinJ03_V3.0460	LinJ18_V3.1090	0.109921
LinJ03_V3.0460	LinJ19_V3.1480	0.0830612
LinJ03_V3.0460	LinJ21_V3.1320	0.117361
LinJ03_V3.0460	LinJ22_V3.0770	0.0442526
LinJ03_V3.0460	LinJ24_V3.0130	0.0412633
LinJ03_V3.0460	LinJ24_V3.2410	0.0427853
LinJ03_V3.0460	LinJ25_V3.1360	0.142929
LinJ03_V3.0460	LinJ26_V3.2560	0.12787
LinJ03_V3.0460	LinJ28_V3.0550	0.0863854
LinJ03_V3.0460	LinJ28_V3.0730	0.156319
LinJ03_V3.0460	LinJ29_V3.2680	0.0444942
LinJ03_V3.0460	LinJ30_V3.3090	0.0315505
LinJ03_V3.0460	LinJ30_V3.3310	0.0332856
LinJ03_V3.0460	LinJ30_V3.3640	0.0584275
LinJ03_V3.0460	LinJ32_V3.0270	0.0347275
LinJ03_V3.0460	LinJ32_V3.1650	0.0363303
LinJ03_V3.0460	LinJ33_V3.1470	0.0948075
LinJ03_V3.0460	LinJ34_V3.3340	0.0300387
LinJ03_V3.0460	LinJ35_V3.1030	0.137644
LinJ03_V3.0460	LinJ35_V3.1720	0.123918
LinJ03_V3.0460	LinJ35_V3.2710	0.0351755
LinJ03_V3.0460	LinJ35_V3.4060	0.109806
LinJ03_V3.0460	LinJ36_V3.0600	0.118753
LinJ03_V3.0460	LinJ36_V3.0920	0.0592678
LinJ03_V3.0460	LinJ36_V3.0960	0.0465287
LinJ03_V3.0460	LinJ36_V3.0970	0.0303505
LinJ03_V3.0480	LinJ28_V3.3160	0.175175
LinJ03_V3.0520	LinJ06_V3.0140	0.584585
LinJ03_V3.0520	LinJ07_V3.0660	0.162162
LinJ03_V3.0520	LinJ07_V3.1300	0.810811
LinJ03_V3.0520	LinJ09_V3.0890	0.163163
LinJ03_V3.0520	LinJ11_V3.0240	0.464464
LinJ03_V3.0520	LinJ11_V3.1200	0.372372
LinJ03_V3.0520	LinJ12_V3.0190	0.556557
LinJ03_V3.0520	LinJ12_v4.0030	0.446446
LinJ03_V3.0520	LinJ13_V3.0990	0.575576
LinJ03_V3.0520	LinJ13_V3.1000	0.156156
LinJ03_V3.0520	LinJ14_V3.0310	0.35035
LinJ03_V3.0520	LinJ14_V3.0460	0.243243
LinJ03_V3.0520	LinJ15_V3.0270	0.151151
LinJ03_V3.0520	LinJ15_V3.1490	0.164164
LinJ03_V3.0520	LinJ16_V3.0300	0.445445
LinJ03_V3.0520	LinJ18_V3.0460	0.188188
LinJ03_V3.0520	LinJ18_V3.0620	0.154154
LinJ03_V3.0520	LinJ19_V3.1100	0.346346
LinJ03_V3.0520	LinJ20_V3.1390	0.156156
LinJ03_V3.0520	LinJ21_V3.0840	0.668669
LinJ03_V3.0520	LinJ21_V3.2070	0.545546
LinJ03_V3.0520	LinJ21_V3.2200	0.518519
LinJ03_V3.0520	LinJ22_V3.0440	0.538539
LinJ03_V3.0520	LinJ22_V3.0490	0.52953
LinJ03_V3.0520	LinJ25_V3.0120	0.191191
LinJ03_V3.0520	LinJ25_V3.0190	0.191191
LinJ03_V3.0520	LinJ25_V3.0900	0.202202
LinJ03_V3.0520	LinJ25_V3.2220	0.189189
LinJ03_V3.0520	LinJ26_V3.1360	0.268268
LinJ03_V3.0520	LinJ27_V3.0190	0.321321
LinJ03_V3.0520	LinJ27_V3.1230	0.153153
LinJ03_V3.0520	LinJ27_V3.1370	0.660661
LinJ03_V3.0520	LinJ28_V3.0110	0.427427
LinJ03_V3.0520	LinJ28_V3.1850	0.74975
LinJ03_V3.0520	LinJ29_V3.0120	0.807808
LinJ03_V3.0520	LinJ29_V3.2270	0.202202
LinJ03_V3.0520	LinJ30_V3.0560	0.161161
LinJ03_V3.0520	LinJ30_V3.3350	0.283283
LinJ03_V3.0520	LinJ32_V3.0080	0.175175
LinJ03_V3.0520	LinJ32_V3.0400	0.782783
LinJ03_V3.0520	LinJ32_V3.1260	0.694695
LinJ03_V3.0520	LinJ32_V3.2960	0.833834
LinJ03_V3.0520	LinJ34_V3.0670	0.861862
LinJ03_V3.0520	LinJ34_V3.2110	0.172172
LinJ03_V3.0520	LinJ34_V3.4390	0.652653
LinJ03_V3.0520	LinJ35_V3.1420	0.153153
LinJ03_V3.0520	LinJ35_V3.3880	0.587588
LinJ03_V3.0520	LinJ35_V3.4540	0.204204
LinJ03_V3.0520	LinJ35_V3.4910	0.361361
LinJ03_V3.0520	LinJ36_V3.0340	0.734735
LinJ03_V3.0520	LinJ36_V3.0590	0.19019
LinJ03_V3.0520	LinJ36_V3.1420	0.272272
LinJ03_V3.0520	LinJ36_V3.1670	0.49049
LinJ03_V3.0520	LinJ36_V3.1730	0.596597
LinJ03_V3.0520	LinJ36_V3.4570	0.574575
LinJ03_V3.0520	LinJ36_V3.6780	0.174174
LinJ03_V3.0550	LinJ06_V3.1330	0.268922
LinJ03_V3.0550	LinJ23_V3.0300	0.273511
LinJ03_V3.0550	LinJ23_V3.0410	0.0482896
LinJ03_V3.0550	LinJ26_V3.1800	0.145016
LinJ03_V3.0550	LinJ29_V3.1100	0.0590744
LinJ03_V3.0550	LinJ30_V3.1120	0.157865
LinJ03_V3.0550	LinJ33_V3.0530	0.0560551
LinJ03_V3.0550	LinJ34_V3.2710	0.194578
LinJ03_V3.0550	LinJ36_V3.4380	0.0506054
LinJ03_V3.0550	LinJ36_V3.6850	0.152358
LinJ03_V3.0590	LinJ06_V3.0890	0.195195
LinJ03_V3.0590	LinJ06_V3.0910	0.368368
LinJ03_V3.0590	LinJ07_V3.0240	0.568569
LinJ03_V3.0590	LinJ08_V3.0010	0.152152
LinJ03_V3.0590	LinJ08_V3.0060	0.199199
LinJ03_V3.0590	LinJ11_V3.0100	0.304304
LinJ03_V3.0590	LinJ11_V3.0600	0.747748
LinJ03_V3.0590	LinJ11_V3.0710	0.0725605
LinJ03_V3.0590	LinJ13_V3.0020	0.18018
LinJ03_V3.0590	LinJ13_V3.0090	0.169169
LinJ03_V3.0590	LinJ13_V3.1090	0.0960732
LinJ03_V3.0590	LinJ13_V3.1180	0.088678
LinJ03_V3.0590	LinJ13_V3.1620	0.17017
LinJ03_V3.0590	LinJ15_V3.1490	0.293293
LinJ03_V3.0590	LinJ17_V3.0300	0.173173
LinJ03_V3.0590	LinJ18_V3.0780	0.151151
LinJ03_V3.0590	LinJ20_V3.0630	0.165019
LinJ03_V3.0590	LinJ21_V3.0700	0.189189
LinJ03_V3.0590	LinJ21_V3.0980	0.36036
LinJ03_V3.0590	LinJ21_V3.1670	0.16016
LinJ03_V3.0590	LinJ22_V3.0013	0.0993415
LinJ03_V3.0590	LinJ23_V3.0580	0.21021
LinJ03_V3.0590	LinJ23_V3.0880	0.215215
LinJ03_V3.0590	LinJ23_V3.1050	0.174174
LinJ03_V3.0590	LinJ23_V3.1680	0.208208
LinJ03_V3.0590	LinJ24_V3.0740	0.117943
LinJ03_V3.0590	LinJ24_V3.1700	0.344344
LinJ03_V3.0590	LinJ24_V3.2330	0.341341
LinJ03_V3.0590	LinJ25_V3.1790	0.168168
LinJ03_V3.0590	LinJ25_V3.2220	0.469469
LinJ03_V3.0590	LinJ26_V3.0030	0.901902
LinJ03_V3.0590	LinJ26_V3.0120	0.294294
LinJ03_V3.0590	LinJ26_V3.0260	0.199199
LinJ03_V3.0590	LinJ26_V3.1800	0.226226
LinJ03_V3.0590	LinJ27_V3.0310	0.997998
LinJ03_V3.0590	LinJ27_V3.0590	0.235235
LinJ03_V3.0590	LinJ27_V3.0740	0.224224
LinJ03_V3.0590	LinJ27_V3.0790	0.319319
LinJ03_V3.0590	LinJ27_V3.1940	0.159159
LinJ03_V3.0590	LinJ28_V3.0260	0.556557
LinJ03_V3.0590	LinJ28_V3.2100	0.242242
LinJ03_V3.0590	LinJ28_V3.2600	0.42042
LinJ03_V3.0590	LinJ28_V3.2660	0.076885
LinJ03_V3.0590	LinJ29_V3.0260	0.171171
LinJ03_V3.0590	LinJ29_V3.0290	0.194194
LinJ03_V3.0590	LinJ29_V3.1100	0.249249
LinJ03_V3.0590	LinJ29_V3.2080	0.274274
LinJ03_V3.0590	LinJ29_V3.2350	0.456456
LinJ03_V3.0590	LinJ29_V3.2420	0.49049
LinJ03_V3.0590	LinJ30_V3.0170	0.281281
LinJ03_V3.0590	LinJ30_V3.0210	0.309309
LinJ03_V3.0590	LinJ30_V3.1800	0.397397
LinJ03_V3.0590	LinJ30_V3.2360	0.194194
LinJ03_V3.0590	LinJ30_V3.2590	0.56341
LinJ03_V3.0590	LinJ30_V3.3170	0.423423
LinJ03_V3.0590	LinJ31_V3.0170	0.2002
LinJ03_V3.0590	LinJ31_V3.1660	0.309309
LinJ03_V3.0590	LinJ31_V3.3260	0.298298
LinJ03_V3.0590	LinJ32_V3.3510	0.163163
LinJ03_V3.0590	LinJ33_V3.1660	0.192192
LinJ03_V3.0590	LinJ33_V3.2670	0.162162
LinJ03_V3.0590	LinJ34_V3.3580	0.152152
LinJ03_V3.0590	LinJ35_V3.0050	0.22022
LinJ03_V3.0590	LinJ35_V3.2780	0.387387
LinJ03_V3.0590	LinJ35_V3.3280	0.203203
LinJ03_V3.0590	LinJ35_V3.3730	0.152152
LinJ03_V3.0590	LinJ36_V3.1200	0.612613
LinJ03_V3.0590	LinJ36_V3.2740	0.308308
LinJ03_V3.0590	LinJ36_V3.2790	0.248248
LinJ03_V3.0590	LinJ36_V3.2870	0.2002
LinJ03_V3.0590	LinJ36_V3.3100	0.612613
LinJ03_V3.0590	LinJ36_V3.3320	0.105033
LinJ03_V3.0590	LinJ36_V3.3630	0.284284
LinJ03_V3.0590	LinJ36_V3.3730	0.102885
LinJ03_V3.0590	LinJ36_V3.5920	0.159159
LinJ03_V3.0660	LinJ17_V3.1580	0.246236
LinJ03_V3.0690	LinJ07_V3.0240	0.43043
LinJ03_V3.0690	LinJ07_V3.0420	0.314314
LinJ03_V3.0690	LinJ09_V3.0070	0.453453
LinJ03_V3.0690	LinJ10_V3.0430	0.196196
LinJ03_V3.0690	LinJ26_V3.2740	0.591592
LinJ03_V3.0690	LinJ32_V3.3340	0.284284
LinJ03_V3.0690	LinJ33_V3.1410	0.163163
LinJ03_V3.0690	LinJ36_V3.4650	0.208208
LinJ03_V3.0690	LinJ36_V3.6570	0.442442
LinJ03_V3.0690	LinJ36_V3.6670	0.428428
LinJ03_V3.0730	LinJ10_V3.0830	0.0894022
LinJ03_V3.0730	LinJ35_V3.5360	0.0870797
LinJ03_V3.0790	LinJ07_V3.0870	0.081422
LinJ03_V3.0790	LinJ11_V3.0350	0.0970916
LinJ03_V3.0790	LinJ21_V3.2070	0.163585
LinJ03_V3.0790	LinJ28_V3.2960	0.1658
LinJ03_V3.0790	LinJ30_V3.1180	0.0821632
LinJ03_V3.0880	LinJ03_V3.0960	0.157157
LinJ03_V3.0880	LinJ04_V3.0810	0.392317
LinJ03_V3.0880	LinJ05_V3.0200	0.299299
LinJ03_V3.0880	LinJ05_V3.0460	0.431431
LinJ03_V3.0880	LinJ09_V3.0890	0.204204
LinJ03_V3.0880	LinJ10_V3.0210	0.516517
LinJ03_V3.0880	LinJ11_V3.0410	0.517518
LinJ03_V3.0880	LinJ11_V3.0900	0.428428
LinJ03_V3.0880	LinJ12_V3.0850	0.373373
LinJ03_V3.0880	LinJ14_V3.0010	0.345345
LinJ03_V3.0880	LinJ15_V3.1430	0.491491
LinJ03_V3.0880	LinJ16_V3.1470	0.247247
LinJ03_V3.0880	LinJ17_V3.0400	0.211211
LinJ03_V3.0880	LinJ17_V3.1350	0.335335
LinJ03_V3.0880	LinJ17_V3.1480	0.32032
LinJ03_V3.0880	LinJ18_V3.0780	0.19019
LinJ03_V3.0880	LinJ18_V3.0830	0.429429
LinJ03_V3.0880	LinJ18_V3.1600	0.24024
LinJ03_V3.0880	LinJ19_V3.0090	0.221597
LinJ03_V3.0880	LinJ20_V3.0490	0.257257
LinJ03_V3.0880	LinJ20_V3.0630	0.221221
LinJ03_V3.0880	LinJ20_V3.1640	0.575576
LinJ03_V3.0880	LinJ21_V3.0600	0.155155
LinJ03_V3.0880	LinJ21_V3.2130	0.491491
LinJ03_V3.0880	LinJ22_V3.1230	0.431431
LinJ03_V3.0880	LinJ23_V3.0790	0.424424
LinJ03_V3.0880	LinJ24_V3.1550	0.212212
LinJ03_V3.0880	LinJ24_V3.2350	0.375375
LinJ03_V3.0880	LinJ25_V3.0440	0.165165
LinJ03_V3.0880	LinJ26_V3.0020	0.644645
LinJ03_V3.0880	LinJ26_V3.0940	0.417417
LinJ03_V3.0880	LinJ26_V3.1230	0.387387
LinJ03_V3.0880	LinJ27_V3.0460	0.590591
LinJ03_V3.0880	LinJ27_V3.1900	0.483483
LinJ03_V3.0880	LinJ28_V3.1420	0.172172
LinJ03_V3.0880	LinJ28_V3.2000	0.481481
LinJ03_V3.0880	LinJ28_V3.2570	0.212212
LinJ03_V3.0880	LinJ29_V3.0250	0.172172
LinJ03_V3.0880	LinJ29_V3.1900	0.216216
LinJ03_V3.0880	LinJ30_V3.0210	0.227227
LinJ03_V3.0880	LinJ30_V3.0490	0.474474
[truncated: 43,237 more rows]
