# Supplementary material for: Computational Prediction of Protein-Protein Interactions in Leishmania Predicted Proteomes
Source: PLoS One. 2012 Dec 10;7(12):e51304. doi: 10.1371/journal.pone.0051304 (PMC3519578; doi:10.1371/journal.pone.0051304)
Supplement: Table S4 — Annotation of Functional Modules (Clusters) predicted for the three PPI networks. Description of predicted modules including their scores, p-values and GO term id. (TXT) [file pone.0051304.s004.txt]

Title: Annotation of Functional Modules (Clusters) predicted for the three PPI networks
protein	cluster	score	goid	pvalue	description
LbrM09_V2.0250	579	969.6	GO:0006260	1.09239603605002e-22	DNA replication
LbrM16_V2.1600	579	969.6	GO:0006260	1.09239603605002e-22	DNA replication
LbrM22_V2.0370	579	969.6	GO:0006260	1.09239603605002e-22	DNA replication
LbrM24_V2.0920	579	969.6	GO:0006260	1.09239603605002e-22	DNA replication
LbrM27_V2.0270	579	969.6	GO:0006260	1.09239603605002e-22	DNA replication
LbrM28_V2.0920	579	969.6	GO:0006260	1.09239603605002e-22	DNA replication
LbrM28_V2.1990	579	969.6	GO:0006260	1.09239603605002e-22	DNA replication
LbrM28_V2.2580	579	969.6	GO:0006260	1.09239603605002e-22	DNA replication
LbrM30_V2.2590	579	969.6	GO:0006260	1.09239603605002e-22	DNA replication
LbrM30_V2.3480	579	969.6	GO:0006260	1.09239603605002e-22	DNA replication
LbrM32_V2.3220	579	969.6	GO:0006260	1.09239603605002e-22	DNA replication
LbrM33_V2.1960	579	969.6	GO:0006260	1.09239603605002e-22	DNA replication
LbrM33_V2.2980	579	969.6	GO:0006260	1.09239603605002e-22	DNA replication
LbrM34_V2.3160	579	969.6	GO:0006260	1.09239603605002e-22	DNA replication
LbrM34_V2.4340	579	969.6	GO:0006260	1.09239603605002e-22	DNA replication
LinJ09_V3.0400	579	969.6	GO:0006260	1.09239603605002e-22	DNA replication
LinJ16_V31640	579	969.6	GO:0006260	1.09239603605002e-22	DNA replication
LinJ22_V3.0270	579	969.6	GO:0006260	1.09239603605002e-22	DNA replication
LinJ24_V3.0930	579	969.6	GO:0006260	1.09239603605002e-22	DNA replication
LinJ27_V3.0260	579	969.6	GO:0006260	1.09239603605002e-22	DNA replication
LinJ28_V3.0940	579	969.6	GO:0006260	1.09239603605002e-22	DNA replication
LinJ28_V3.1940	579	969.6	GO:0006260	1.09239603605002e-22	DNA replication
LinJ28_V3.2550	579	969.6	GO:0006260	1.09239603605002e-22	DNA replication
LinJ30_V3.2620	579	969.6	GO:0006260	1.09239603605002e-22	DNA replication
LinJ30_V3.3490	579	969.6	GO:0006260	1.09239603605002e-22	DNA replication
LinJ32_V3.3120	579	969.6	GO:0006260	1.09239603605002e-22	DNA replication
LinJ33_V3.1790	579	969.6	GO:0006260	1.09239603605002e-22	DNA replication
LinJ33_V3.2840	579	969.6	GO:0006260	1.09239603605002e-22	DNA replication
LinJ35_V3.3300	579	969.6	GO:0006260	1.09239603605002e-22	DNA replication
LinJ35_V3.4430	579	969.6	GO:0006260	1.09239603605002e-22	DNA replication
LmjF09.0250	579	969.6	GO:0006260	1.09239603605002e-22	DNA replication
LmjF16.1540	579	969.6	GO:0006260	1.09239603605002e-22	DNA replication
LmjF22.0390	579	969.6	GO:0006260	1.09239603605002e-22	DNA replication
LmjF24.0910	579	969.6	GO:0006260	1.09239603605002e-22	DNA replication
LmjF27.0250	579	969.6	GO:0006260	1.09239603605002e-22	DNA replication
LmjF28.0850	579	969.6	GO:0006260	1.09239603605002e-22	DNA replication
LmjF28.1820	579	969.6	GO:0006260	1.09239603605002e-22	DNA replication
LmjF28.2385	579	969.6	GO:0006260	1.09239603605002e-22	DNA replication
LmjF30.2630	579	969.6	GO:0006260	1.09239603605002e-22	DNA replication
LmjF30.3440	579	969.6	GO:0006260	1.09239603605002e-22	DNA replication
LmjF32.2960	579	969.6	GO:0006260	1.09239603605002e-22	DNA replication
LmjF33.1690	579	969.6	GO:0006260	1.09239603605002e-22	DNA replication
LmjF33.2700	579	969.6	GO:0006260	1.09239603605002e-22	DNA replication
LmjF35.3250	579	969.6	GO:0006260	1.09239603605002e-22	DNA replication
LmjF35.4360	579	969.6	GO:0006260	1.09239603605002e-22	DNA replication
LbrM03_V2.0450	458	935.5	GO:0030163	7.0964380196232e-16	protein catabolic process
LbrM06_V2.0120	458	935.5	GO:0030163	7.0964380196232e-16	protein catabolic process
LbrM12_V2.0040	458	935.5	GO:0030163	7.0964380196232e-16	protein catabolic process
LbrM12_V2.0230	458	935.5	GO:0030163	7.0964380196232e-16	protein catabolic process
LbrM13_V2.0890	458	935.5	GO:0030163	7.0964380196232e-16	protein catabolic process
LbrM19_V2.1440	458	935.5	GO:0030163	7.0964380196232e-16	protein catabolic process
LbrM22_V2.0510	458	935.5	GO:0030163	7.0964380196232e-16	protein catabolic process
LbrM22_V2.0560	458	935.5	GO:0030163	7.0964380196232e-16	protein catabolic process
LbrM27_V2.1600	458	935.5	GO:0030163	7.0964380196232e-16	protein catabolic process
LbrM28_V2.0120	458	935.5	GO:0030163	7.0964380196232e-16	protein catabolic process
LbrM28_V2.1900	458	935.5	GO:0030163	7.0964380196232e-16	protein catabolic process
LbrM32_V2.0460	458	935.5	GO:0030163	7.0964380196232e-16	protein catabolic process
LbrM34_V2.3820	458	935.5	GO:0030163	7.0964380196232e-16	protein catabolic process
LbrM35_V2.1840	458	935.5	GO:0030163	7.0964380196232e-16	protein catabolic process
LbrM35_V2.4600	458	935.5	GO:0030163	7.0964380196232e-16	protein catabolic process
LinJ03_V3.0520	458	935.5	GO:0030163	7.0964380196232e-16	protein catabolic process
LinJ06_V3.0140	458	935.5	GO:0030163	7.0964380196232e-16	protein catabolic process
LinJ12_V3.0190	458	935.5	GO:0030163	7.0964380196232e-16	protein catabolic process
LinJ12_v4.0030	458	935.5	GO:0030163	7.0964380196232e-16	protein catabolic process
LinJ13_V3.0990	458	935.5	GO:0030163	7.0964380196232e-16	protein catabolic process
LinJ19_V3.1100	458	935.5	GO:0030163	7.0964380196232e-16	protein catabolic process
LinJ22_V3.0440	458	935.5	GO:0030163	7.0964380196232e-16	protein catabolic process
LinJ22_V3.0490	458	935.5	GO:0030163	7.0964380196232e-16	protein catabolic process
LinJ27_V3.1370	458	935.5	GO:0030163	7.0964380196232e-16	protein catabolic process
LinJ28_V3.0110	458	935.5	GO:0030163	7.0964380196232e-16	protein catabolic process
LinJ28_V3.1850	458	935.5	GO:0030163	7.0964380196232e-16	protein catabolic process
LinJ32_V3.0400	458	935.5	GO:0030163	7.0964380196232e-16	protein catabolic process
LinJ35_V3.3880	458	935.5	GO:0030163	7.0964380196232e-16	protein catabolic process
LinJ36_V3.1730	458	935.5	GO:0030163	7.0964380196232e-16	protein catabolic process
LinJ36_V3.4570	458	935.5	GO:0030163	7.0964380196232e-16	protein catabolic process
LmjF03.0540	458	935.5	GO:0030163	7.0964380196232e-16	protein catabolic process
LmjF06.0140	458	935.5	GO:0030163	7.0964380196232e-16	protein catabolic process
LmjF12.0030	458	935.5	GO:0030163	7.0964380196232e-16	protein catabolic process
LmjF12.0210	458	935.5	GO:0030163	7.0964380196232e-16	protein catabolic process
LmjF13.1090	458	935.5	GO:0030163	7.0964380196232e-16	protein catabolic process
LmjF19.1120	458	935.5	GO:0030163	7.0964380196232e-16	protein catabolic process
LmjF22.0570	458	935.5	GO:0030163	7.0964380196232e-16	protein catabolic process
LmjF22.0620	458	935.5	GO:0030163	7.0964380196232e-16	protein catabolic process
LmjF27.1460	458	935.5	GO:0030163	7.0964380196232e-16	protein catabolic process
LmjF28.0110	458	935.5	GO:0030163	7.0964380196232e-16	protein catabolic process
LmjF28.1730	458	935.5	GO:0030163	7.0964380196232e-16	protein catabolic process
LmjF32.0390	458	935.5	GO:0030163	7.0964380196232e-16	protein catabolic process
LmjF35.3840	458	935.5	GO:0030163	7.0964380196232e-16	protein catabolic process
LmjF36.1650	458	935.5	GO:0030163	7.0964380196232e-16	protein catabolic process
LmjF36.4360	458	935.5	GO:0030163	7.0964380196232e-16	protein catabolic process
LbrM06_V2.0120	875	884.2	GO:0006511	4.78075495768535e-24	ubiquitin-dependent protein catabolic process
LbrM12_V2.0040	875	884.2	GO:0006511	4.78075495768535e-24	ubiquitin-dependent protein catabolic process
LbrM14_V2.0310	875	884.2	GO:0006511	4.78075495768535e-24	ubiquitin-dependent protein catabolic process
LbrM19_V2.0080	875	884.2	GO:0006511	4.78075495768535e-24	ubiquitin-dependent protein catabolic process
LbrM20_V2.3980	875	884.2	GO:0006511	4.78075495768535e-24	ubiquitin-dependent protein catabolic process
LbrM21_V2.2010	875	884.2	GO:0006511	4.78075495768535e-24	ubiquitin-dependent protein catabolic process
LbrM27_V2.0200	875	884.2	GO:0006511	4.78075495768535e-24	ubiquitin-dependent protein catabolic process
LbrM28_V2.0120	875	884.2	GO:0006511	4.78075495768535e-24	ubiquitin-dependent protein catabolic process
LbrM33_V2.0890	875	884.2	GO:0006511	4.78075495768535e-24	ubiquitin-dependent protein catabolic process
LbrM34_V2.3820	875	884.2	GO:0006511	4.78075495768535e-24	ubiquitin-dependent protein catabolic process
LbrM34_V2.4810	875	884.2	GO:0006511	4.78075495768535e-24	ubiquitin-dependent protein catabolic process
LbrM35_V2.0400	875	884.2	GO:0006511	4.78075495768535e-24	ubiquitin-dependent protein catabolic process
LbrM35_V2.1750	875	884.2	GO:0006511	4.78075495768535e-24	ubiquitin-dependent protein catabolic process
LbrM35_V2.1840	875	884.2	GO:0006511	4.78075495768535e-24	ubiquitin-dependent protein catabolic process
LbrM35_V2.7070	875	884.2	GO:0006511	4.78075495768535e-24	ubiquitin-dependent protein catabolic process
LinJ06_V3.0140	875	884.2	GO:0006511	4.78075495768535e-24	ubiquitin-dependent protein catabolic process
LinJ11_V3.0240	875	884.2	GO:0006511	4.78075495768535e-24	ubiquitin-dependent protein catabolic process
LinJ12_v4.0030	875	884.2	GO:0006511	4.78075495768535e-24	ubiquitin-dependent protein catabolic process
LinJ14_V3.0310	875	884.2	GO:0006511	4.78075495768535e-24	ubiquitin-dependent protein catabolic process
LinJ21_V3.2070	875	884.2	GO:0006511	4.78075495768535e-24	ubiquitin-dependent protein catabolic process
LinJ21_V3.2200	875	884.2	GO:0006511	4.78075495768535e-24	ubiquitin-dependent protein catabolic process
LinJ27_V3.0190	875	884.2	GO:0006511	4.78075495768535e-24	ubiquitin-dependent protein catabolic process
LinJ28_V3.0110	875	884.2	GO:0006511	4.78075495768535e-24	ubiquitin-dependent protein catabolic process
LinJ34_V3.4390	875	884.2	GO:0006511	4.78075495768535e-24	ubiquitin-dependent protein catabolic process
LinJ35_V3.3880	875	884.2	GO:0006511	4.78075495768535e-24	ubiquitin-dependent protein catabolic process
LinJ35_V3.4910	875	884.2	GO:0006511	4.78075495768535e-24	ubiquitin-dependent protein catabolic process
LinJ36_V3.0340	875	884.2	GO:0006511	4.78075495768535e-24	ubiquitin-dependent protein catabolic process
LinJ36_V3.1670	875	884.2	GO:0006511	4.78075495768535e-24	ubiquitin-dependent protein catabolic process
LinJ36_V3.1730	875	884.2	GO:0006511	4.78075495768535e-24	ubiquitin-dependent protein catabolic process
LinJ36_V3.7020	875	884.2	GO:0006511	4.78075495768535e-24	ubiquitin-dependent protein catabolic process
LmjF06.0140	875	884.2	GO:0006511	4.78075495768535e-24	ubiquitin-dependent protein catabolic process
LmjF11.0240	875	884.2	GO:0006511	4.78075495768535e-24	ubiquitin-dependent protein catabolic process
LmjF12.0030	875	884.2	GO:0006511	4.78075495768535e-24	ubiquitin-dependent protein catabolic process
LmjF14.0310	875	884.2	GO:0006511	4.78075495768535e-24	ubiquitin-dependent protein catabolic process
LmjF21.1700	875	884.2	GO:0006511	4.78075495768535e-24	ubiquitin-dependent protein catabolic process
LmjF21.1830	875	884.2	GO:0006511	4.78075495768535e-24	ubiquitin-dependent protein catabolic process
LmjF27.0190	875	884.2	GO:0006511	4.78075495768535e-24	ubiquitin-dependent protein catabolic process
LmjF28.0110	875	884.2	GO:0006511	4.78075495768535e-24	ubiquitin-dependent protein catabolic process
LmjF34.4520	875	884.2	GO:0006511	4.78075495768535e-24	ubiquitin-dependent protein catabolic process
LmjF35.3840	875	884.2	GO:0006511	4.78075495768535e-24	ubiquitin-dependent protein catabolic process
LmjF35.4850	875	884.2	GO:0006511	4.78075495768535e-24	ubiquitin-dependent protein catabolic process
LmjF36.0320	875	884.2	GO:0006511	4.78075495768535e-24	ubiquitin-dependent protein catabolic process
LmjF36.1600	875	884.2	GO:0006511	4.78075495768535e-24	ubiquitin-dependent protein catabolic process
LmjF36.1650	875	884.2	GO:0006511	4.78075495768535e-24	ubiquitin-dependent protein catabolic process
LmjF36.6710	875	884.2	GO:0006511	4.78075495768535e-24	ubiquitin-dependent protein catabolic process
LbrM07_V2.0960	713	882.7	GO:0006468	3.63462492322186e-14	protein phosphorylation
LbrM10_V2.0620	713	882.7	GO:0006468	3.63462492322186e-14	protein phosphorylation
LbrM16_V2.0300	713	882.7	GO:0006468	3.63462492322186e-14	protein phosphorylation
LbrM18_V2.0290	713	882.7	GO:0006468	3.63462492322186e-14	protein phosphorylation
LbrM18_V2.1180	713	882.7	GO:0006468	3.63462492322186e-14	protein phosphorylation
LbrM19_V2.1710	713	882.7	GO:0006468	3.63462492322186e-14	protein phosphorylation
LbrM21_V2.1310	713	882.7	GO:0006468	3.63462492322186e-14	protein phosphorylation
LbrM28_V2.0540	713	882.7	GO:0006468	3.63462492322186e-14	protein phosphorylation
LbrM30_V2.3610	713	882.7	GO:0006468	3.63462492322186e-14	protein phosphorylation
LbrM33_V2.1650	713	882.7	GO:0006468	3.63462492322186e-14	protein phosphorylation
LbrM34_V2.1000	713	882.7	GO:0006468	3.63462492322186e-14	protein phosphorylation
LbrM34_V2.1630	713	882.7	GO:0006468	3.63462492322186e-14	protein phosphorylation
LbrM34_V2.3990	713	882.7	GO:0006468	3.63462492322186e-14	protein phosphorylation
LbrM35_V2.0660	713	882.7	GO:0006468	3.63462492322186e-14	protein phosphorylation
LbrM35_V2.5340	713	882.7	GO:0006468	3.63462492322186e-14	protein phosphorylation
LinJ07_V3.1030	713	882.7	GO:0006468	3.63462492322186e-14	protein phosphorylation
LinJ10_V3.0540	713	882.7	GO:0006468	3.63462492322186e-14	protein phosphorylation
LinJ16_V30310	713	882.7	GO:0006468	3.63462492322186e-14	protein phosphorylation
LinJ18_V3.0270	713	882.7	GO:0006468	3.63462492322186e-14	protein phosphorylation
LinJ18_V3.1090	713	882.7	GO:0006468	3.63462492322186e-14	protein phosphorylation
LinJ19_V3.1480	713	882.7	GO:0006468	3.63462492322186e-14	protein phosphorylation
LinJ21_V3.1320	713	882.7	GO:0006468	3.63462492322186e-14	protein phosphorylation
LinJ28_V3.0550	713	882.7	GO:0006468	3.63462492322186e-14	protein phosphorylation
LinJ30_V3.3640	713	882.7	GO:0006468	3.63462492322186e-14	protein phosphorylation
LinJ33_V3.1470	713	882.7	GO:0006468	3.63462492322186e-14	protein phosphorylation
LinJ35_V3.1030	713	882.7	GO:0006468	3.63462492322186e-14	protein phosphorylation
LinJ35_V3.1720	713	882.7	GO:0006468	3.63462492322186e-14	protein phosphorylation
LinJ35_V3.4060	713	882.7	GO:0006468	3.63462492322186e-14	protein phosphorylation
LinJ36_V3.0600	713	882.7	GO:0006468	3.63462492322186e-14	protein phosphorylation
LinJ36_V3.5320	713	882.7	GO:0006468	3.63462492322186e-14	protein phosphorylation
LmjF07.0900	713	882.7	GO:0006468	3.63462492322186e-14	protein phosphorylation
LmjF10.0490	713	882.7	GO:0006468	3.63462492322186e-14	protein phosphorylation
LmjF16.0300	713	882.7	GO:0006468	3.63462492322186e-14	protein phosphorylation
LmjF18.0270	713	882.7	GO:0006468	3.63462492322186e-14	protein phosphorylation
LmjF18.1080	713	882.7	GO:0006468	3.63462492322186e-14	protein phosphorylation
LmjF19.1440	713	882.7	GO:0006468	3.63462492322186e-14	protein phosphorylation
LmjF21.1080	713	882.7	GO:0006468	3.63462492322186e-14	protein phosphorylation
LmjF28.0520	713	882.7	GO:0006468	3.63462492322186e-14	protein phosphorylation
LmjF30.3580	713	882.7	GO:0006468	3.63462492322186e-14	protein phosphorylation
LmjF33.1380	713	882.7	GO:0006468	3.63462492322186e-14	protein phosphorylation
LmjF35.1010	713	882.7	GO:0006468	3.63462492322186e-14	protein phosphorylation
LmjF35.1730	713	882.7	GO:0006468	3.63462492322186e-14	protein phosphorylation
LmjF35.4010	713	882.7	GO:0006468	3.63462492322186e-14	protein phosphorylation
LmjF36.0550	713	882.7	GO:0006468	3.63462492322186e-14	protein phosphorylation
LmjF36.5090	713	882.7	GO:0006468	3.63462492322186e-14	protein phosphorylation
LbrM06_V2.0850	549	845.4	GO:0006631	0.0473562698181747	fatty acid metabolic process
LbrM07_V2.0660	549	845.4	GO:0006631	0.0473562698181747	fatty acid metabolic process
LbrM11_V2.0370	549	845.4	GO:0006631	0.0473562698181747	fatty acid metabolic process
LbrM18_V2.0640	549	845.4	GO:0006631	0.0473562698181747	fatty acid metabolic process
LbrM19_V2.1280	549	845.4	GO:0006631	0.0473562698181747	fatty acid metabolic process
LbrM24_V2.2110	549	845.4	GO:0006631	0.0473562698181747	fatty acid metabolic process
LbrM25_V2.0120	549	845.4	GO:0006631	0.0473562698181747	fatty acid metabolic process
LbrM26_V2.1570	549	845.4	GO:0006631	0.0473562698181747	fatty acid metabolic process
LbrM27_V2.1010	549	845.4	GO:0006631	0.0473562698181747	fatty acid metabolic process
LbrM28_V2.1220	549	845.4	GO:0006631	0.0473562698181747	fatty acid metabolic process
LbrM29_V2.2280	549	845.4	GO:0006631	0.0473562698181747	fatty acid metabolic process
LbrM31_V2.1840	549	845.4	GO:0006631	0.0473562698181747	fatty acid metabolic process
LbrM32_V2.3920	549	845.4	GO:0006631	0.0473562698181747	fatty acid metabolic process
LbrM34_V2.2630	549	845.4	GO:0006631	0.0473562698181747	fatty acid metabolic process
LbrM35_V2.1270	549	845.4	GO:0006631	0.0473562698181747	fatty acid metabolic process
LinJ06_V3.0910	549	845.4	GO:0006631	0.0473562698181747	fatty acid metabolic process
LinJ07_V3.0660	549	845.4	GO:0006631	0.0473562698181747	fatty acid metabolic process
LinJ11_V3.0600	549	845.4	GO:0006631	0.0473562698181747	fatty acid metabolic process
LinJ18_V3.0580	549	845.4	GO:0006631	0.0473562698181747	fatty acid metabolic process
LinJ19_V3.0970	549	845.4	GO:0006631	0.0473562698181747	fatty acid metabolic process
LinJ24_V3.2110	549	845.4	GO:0006631	0.0473562698181747	fatty acid metabolic process
LinJ25_V3.0120	549	845.4	GO:0006631	0.0473562698181747	fatty acid metabolic process
LinJ26_V3.1530	549	845.4	GO:0006631	0.0473562698181747	fatty acid metabolic process
LinJ27_V3.0790	549	845.4	GO:0006631	0.0473562698181747	fatty acid metabolic process
LinJ28_V3.1240	549	845.4	GO:0006631	0.0473562698181747	fatty acid metabolic process
LinJ29_V3.2420	549	845.4	GO:0006631	0.0473562698181747	fatty acid metabolic process
LinJ31_V3.1660	549	845.4	GO:0006631	0.0473562698181747	fatty acid metabolic process
LinJ32_V3.3830	549	845.4	GO:0006631	0.0473562698181747	fatty acid metabolic process
LinJ35_V3.2780	549	845.4	GO:0006631	0.0473562698181747	fatty acid metabolic process
LinJ36_V3.1200	549	845.4	GO:0006631	0.0473562698181747	fatty acid metabolic process
LmjF06.0880	549	845.4	GO:0006631	0.0473562698181747	fatty acid metabolic process
LmjF07.0600	549	845.4	GO:0006631	0.0473562698181747	fatty acid metabolic process
LmjF11.0590	549	845.4	GO:0006631	0.0473562698181747	fatty acid metabolic process
LmjF18.0580	549	845.4	GO:0006631	0.0473562698181747	fatty acid metabolic process
LmjF19.1005	549	845.4	GO:0006631	0.0473562698181747	fatty acid metabolic process
LmjF24.2030	549	845.4	GO:0006631	0.0473562698181747	fatty acid metabolic process
LmjF25.0120	549	845.4	GO:0006631	0.0473562698181747	fatty acid metabolic process
LmjF26.1550	549	845.4	GO:0006631	0.0473562698181747	fatty acid metabolic process
LmjF27.0930	549	845.4	GO:0006631	0.0473562698181747	fatty acid metabolic process
LmjF28.1140	549	845.4	GO:0006631	0.0473562698181747	fatty acid metabolic process
LmjF29.2310	549	845.4	GO:0006631	0.0473562698181747	fatty acid metabolic process
LmjF31.1640	549	845.4	GO:0006631	0.0473562698181747	fatty acid metabolic process
LmjF32.3680	549	845.4	GO:0006631	0.0473562698181747	fatty acid metabolic process
LmjF35.2730	549	845.4	GO:0006631	0.0473562698181747	fatty acid metabolic process
LmjF36.1140	549	845.4	GO:0006631	0.0473562698181747	fatty acid metabolic process
LbrM03_V2.0820	1261	833.4	GO:0006818	1.87011772626531e-20	hydrogen transport
LbrM05_V2.1140	1261	833.4	GO:0006818	1.87011772626531e-20	hydrogen transport
LbrM18_V2.0620	1261	833.4	GO:0006818	1.87011772626531e-20	hydrogen transport
LbrM20_V2.3260	1261	833.4	GO:0006818	1.87011772626531e-20	hydrogen transport
LbrM21_V2.1580	1261	833.4	GO:0006818	1.87011772626531e-20	hydrogen transport
LbrM23_V2.1750	1261	833.4	GO:0006818	1.87011772626531e-20	hydrogen transport
LbrM25_V2.1150	1261	833.4	GO:0006818	1.87011772626531e-20	hydrogen transport
LbrM28_V2.2630	1261	833.4	GO:0006818	1.87011772626531e-20	hydrogen transport
LbrM30_V2.1010	1261	833.4	GO:0006818	1.87011772626531e-20	hydrogen transport
LbrM30_V2.3690	1261	833.4	GO:0006818	1.87011772626531e-20	hydrogen transport
LbrM31_V2.1450	1261	833.4	GO:0006818	1.87011772626531e-20	hydrogen transport
LbrM32_V2.1010	1261	833.4	GO:0006818	1.87011772626531e-20	hydrogen transport
LbrM33_V2.0860	1261	833.4	GO:0006818	1.87011772626531e-20	hydrogen transport
LbrM34_V2.0690	1261	833.4	GO:0006818	1.87011772626531e-20	hydrogen transport
LbrM35_V2.3320	1261	833.4	GO:0006818	1.87011772626531e-20	hydrogen transport
LinJ03_V3.0890	1261	833.4	GO:0006818	1.87011772626531e-20	hydrogen transport
LinJ05_V3.1140	1261	833.4	GO:0006818	1.87011772626531e-20	hydrogen transport
LinJ18_V3.0560	1261	833.4	GO:0006818	1.87011772626531e-20	hydrogen transport
LinJ21_V3.1590	1261	833.4	GO:0006818	1.87011772626531e-20	hydrogen transport
LinJ21_V3.2170	1261	833.4	GO:0006818	1.87011772626531e-20	hydrogen transport
LinJ23_V3.1910	1261	833.4	GO:0006818	1.87011772626531e-20	hydrogen transport
LinJ25_V3.1210	1261	833.4	GO:0006818	1.87011772626531e-20	hydrogen transport
LinJ28_V3.2610	1261	833.4	GO:0006818	1.87011772626531e-20	hydrogen transport
LinJ30_V3.0940	1261	833.4	GO:0006818	1.87011772626531e-20	hydrogen transport
LinJ30_V3.3720	1261	833.4	GO:0006818	1.87011772626531e-20	hydrogen transport
LinJ31_V3.1240	1261	833.4	GO:0006818	1.87011772626531e-20	hydrogen transport
LinJ32_V3.0970	1261	833.4	GO:0006818	1.87011772626531e-20	hydrogen transport
LinJ34_V3.3460	1261	833.4	GO:0006818	1.87011772626531e-20	hydrogen transport
LinJ35_V3.0710	1261	833.4	GO:0006818	1.87011772626531e-20	hydrogen transport
LinJ36_V3.3250	1261	833.4	GO:0006818	1.87011772626531e-20	hydrogen transport
LmjF03.0910	1261	833.4	GO:0006818	1.87011772626531e-20	hydrogen transport
LmjF05.1140	1261	833.4	GO:0006818	1.87011772626531e-20	hydrogen transport
LmjF18.0560	1261	833.4	GO:0006818	1.87011772626531e-20	hydrogen transport
LmjF21.1340	1261	833.4	GO:0006818	1.87011772626531e-20	hydrogen transport
LmjF21.1800	1261	833.4	GO:0006818	1.87011772626531e-20	hydrogen transport
LmjF23.1510	1261	833.4	GO:0006818	1.87011772626531e-20	hydrogen transport
LmjF25.1170	1261	833.4	GO:0006818	1.87011772626531e-20	hydrogen transport
LmjF28.2430	1261	833.4	GO:0006818	1.87011772626531e-20	hydrogen transport
LmjF30.0880	1261	833.4	GO:0006818	1.87011772626531e-20	hydrogen transport
LmjF30.3660	1261	833.4	GO:0006818	1.87011772626531e-20	hydrogen transport
LmjF31.1220	1261	833.4	GO:0006818	1.87011772626531e-20	hydrogen transport
LmjF32.0920	1261	833.4	GO:0006818	1.87011772626531e-20	hydrogen transport
LmjF34.3670	1261	833.4	GO:0006818	1.87011772626531e-20	hydrogen transport
LmjF35.0700	1261	833.4	GO:0006818	1.87011772626531e-20	hydrogen transport
LmjF36.3100	1261	833.4	GO:0006818	1.87011772626531e-20	hydrogen transport
LbrM01_V2.0060	21	831.8	GO:0006928	0.000349503248071933	cellular component movement
LbrM02_V2.0290	21	831.8	GO:0006928	0.000349503248071933	cellular component movement
LbrM05_V2.0030	21	831.8	GO:0006928	0.000349503248071933	cellular component movement
LbrM07_V2.0620	21	831.8	GO:0006928	0.000349503248071933	cellular component movement
LbrM10_V2.1010	21	831.8	GO:0006928	0.000349503248071933	cellular component movement
LbrM13_V2.1470	21	831.8	GO:0006928	0.000349503248071933	cellular component movement
LbrM17_V2.0080	21	831.8	GO:0006928	0.000349503248071933	cellular component movement
LbrM20_V2.3890	21	831.8	GO:0006928	0.000349503248071933	cellular component movement
LbrM25_V2.2050	21	831.8	GO:0006928	0.000349503248071933	cellular component movement
LbrM29_V2.0940	21	831.8	GO:0006928	0.000349503248071933	cellular component movement
LbrM29_V2.2180	21	831.8	GO:0006928	0.000349503248071933	cellular component movement
LbrM31_V2.3150	21	831.8	GO:0006928	0.000349503248071933	cellular component movement
LbrM32_V2.4110	21	831.8	GO:0006928	0.000349503248071933	cellular component movement
LbrM34_V2.0170	21	831.8	GO:0006928	0.000349503248071933	cellular component movement
LbrM35_V2.0270	21	831.8	GO:0006928	0.000349503248071933	cellular component movement
LinJ01_V3.0030	21	831.8	GO:0006928	0.000349503248071933	cellular component movement
LinJ02_V3.0230	21	831.8	GO:0006928	0.000349503248071933	cellular component movement
LinJ05_V3.0030	21	831.8	GO:0006928	0.000349503248071933	cellular component movement
LinJ07_V3.0610	21	831.8	GO:0006928	0.000349503248071933	cellular component movement
LinJ10_V3.0960	21	831.8	GO:0006928	0.000349503248071933	cellular component movement
LinJ13_V3.1350	21	831.8	GO:0006928	0.000349503248071933	cellular component movement
LinJ17_V3.0080	21	831.8	GO:0006928	0.000349503248071933	cellular component movement
LinJ25_V3.1460	21	831.8	GO:0006928	0.000349503248071933	cellular component movement
LinJ29_V3.0950	21	831.8	GO:0006928	0.000349503248071933	cellular component movement
LinJ29_V3.2310	21	831.8	GO:0006928	0.000349503248071933	cellular component movement
LinJ31_V3.2890	21	831.8	GO:0006928	0.000349503248071933	cellular component movement
LinJ32_V3.4020	21	831.8	GO:0006928	0.000349503248071933	cellular component movement
LinJ34_V3.4090	21	831.8	GO:0006928	0.000349503248071933	cellular component movement
LinJ35_V3.0130	21	831.8	GO:0006928	0.000349503248071933	cellular component movement
LinJ36_V3.0210	21	831.8	GO:0006928	0.000349503248071933	cellular component movement
LmjF01.0030	21	831.8	GO:0006928	0.000349503248071933	cellular component movement
LmjF02.0260	21	831.8	GO:0006928	0.000349503248071933	cellular component movement
LmjF05.0030	21	831.8	GO:0006928	0.000349503248071933	cellular component movement
LmjF07.0560	21	831.8	GO:0006928	0.000349503248071933	cellular component movement
LmjF10.0910	21	831.8	GO:0006928	0.000349503248071933	cellular component movement
LmjF13.1610	21	831.8	GO:0006928	0.000349503248071933	cellular component movement
LmjF17.0070	21	831.8	GO:0006928	0.000349503248071933	cellular component movement
LmjF25.1420	21	831.8	GO:0006928	0.000349503248071933	cellular component movement
LmjF29.0880	21	831.8	GO:0006928	0.000349503248071933	cellular component movement
LmjF29.2200	21	831.8	GO:0006928	0.000349503248071933	cellular component movement
LmjF31.2790	21	831.8	GO:0006928	0.000349503248071933	cellular component movement
LmjF32.3870	21	831.8	GO:0006928	0.000349503248071933	cellular component movement
LmjF34.4260	21	831.8	GO:0006928	0.000349503248071933	cellular component movement
LmjF35.0130	21	831.8	GO:0006928	0.000349503248071933	cellular component movement
LmjF36.0190	21	831.8	GO:0006928	0.000349503248071933	cellular component movement
LbrM05_V2.0560	1295	823.6	GO:0006261	1.00538916700316e-14	DNA-dependent DNA replication
LbrM09_V2.0250	1295	823.6	GO:0006261	1.00538916700316e-14	DNA-dependent DNA replication
LbrM15_V2.1440	1295	823.6	GO:0006261	1.00538916700316e-14	DNA-dependent DNA replication
LbrM22_V2.0370	1295	823.6	GO:0006261	1.00538916700316e-14	DNA-dependent DNA replication
LbrM24_V2.0920	1295	823.6	GO:0006261	1.00538916700316e-14	DNA-dependent DNA replication
LbrM25_V2.1330	1295	823.6	GO:0006261	1.00538916700316e-14	DNA-dependent DNA replication
LbrM25_V2.2330	1295	823.6	GO:0006261	1.00538916700316e-14	DNA-dependent DNA replication
LbrM28_V2.0920	1295	823.6	GO:0006261	1.00538916700316e-14	DNA-dependent DNA replication
LbrM28_V2.2580	1295	823.6	GO:0006261	1.00538916700316e-14	DNA-dependent DNA replication
LbrM30_V2.2590	1295	823.6	GO:0006261	1.00538916700316e-14	DNA-dependent DNA replication
LbrM30_V2.3480	1295	823.6	GO:0006261	1.00538916700316e-14	DNA-dependent DNA replication
LbrM32_V2.3220	1295	823.6	GO:0006261	1.00538916700316e-14	DNA-dependent DNA replication
LbrM32_V2.3610	1295	823.6	GO:0006261	1.00538916700316e-14	DNA-dependent DNA replication
LbrM33_V2.2980	1295	823.6	GO:0006261	1.00538916700316e-14	DNA-dependent DNA replication
LbrM34_V2.3160	1295	823.6	GO:0006261	1.00538916700316e-14	DNA-dependent DNA replication
LinJ05_V3.0550	1295	823.6	GO:0006261	1.00538916700316e-14	DNA-dependent DNA replication
LinJ09_V3.0400	1295	823.6	GO:0006261	1.00538916700316e-14	DNA-dependent DNA replication
LinJ15_V3.1500	1295	823.6	GO:0006261	1.00538916700316e-14	DNA-dependent DNA replication
LinJ22_V3.0270	1295	823.6	GO:0006261	1.00538916700316e-14	DNA-dependent DNA replication
LinJ24_V3.0930	1295	823.6	GO:0006261	1.00538916700316e-14	DNA-dependent DNA replication
LinJ25_V3.1530	1295	823.6	GO:0006261	1.00538916700316e-14	DNA-dependent DNA replication
LinJ25_V3.1740	1295	823.6	GO:0006261	1.00538916700316e-14	DNA-dependent DNA replication
LinJ28_V3.0940	1295	823.6	GO:0006261	1.00538916700316e-14	DNA-dependent DNA replication
LinJ28_V3.2550	1295	823.6	GO:0006261	1.00538916700316e-14	DNA-dependent DNA replication
LinJ30_V3.2620	1295	823.6	GO:0006261	1.00538916700316e-14	DNA-dependent DNA replication
LinJ30_V3.3490	1295	823.6	GO:0006261	1.00538916700316e-14	DNA-dependent DNA replication
LinJ32_V3.3120	1295	823.6	GO:0006261	1.00538916700316e-14	DNA-dependent DNA replication
LinJ32_V3.3520	1295	823.6	GO:0006261	1.00538916700316e-14	DNA-dependent DNA replication
LinJ33_V3.2840	1295	823.6	GO:0006261	1.00538916700316e-14	DNA-dependent DNA replication
LinJ35_V3.3300	1295	823.6	GO:0006261	1.00538916700316e-14	DNA-dependent DNA replication
LmjF05.0550	1295	823.6	GO:0006261	1.00538916700316e-14	DNA-dependent DNA replication
LmjF09.0250	1295	823.6	GO:0006261	1.00538916700316e-14	DNA-dependent DNA replication
LmjF15.1450	1295	823.6	GO:0006261	1.00538916700316e-14	DNA-dependent DNA replication
LmjF22.0390	1295	823.6	GO:0006261	1.00538916700316e-14	DNA-dependent DNA replication
LmjF24.0910	1295	823.6	GO:0006261	1.00538916700316e-14	DNA-dependent DNA replication
LmjF25.1470	1295	823.6	GO:0006261	1.00538916700316e-14	DNA-dependent DNA replication
LmjF25.1670	1295	823.6	GO:0006261	1.00538916700316e-14	DNA-dependent DNA replication
LmjF28.0850	1295	823.6	GO:0006261	1.00538916700316e-14	DNA-dependent DNA replication
LmjF28.2385	1295	823.6	GO:0006261	1.00538916700316e-14	DNA-dependent DNA replication
LmjF30.2630	1295	823.6	GO:0006261	1.00538916700316e-14	DNA-dependent DNA replication
LmjF30.3440	1295	823.6	GO:0006261	1.00538916700316e-14	DNA-dependent DNA replication
LmjF32.2960	1295	823.6	GO:0006261	1.00538916700316e-14	DNA-dependent DNA replication
LmjF32.3320	1295	823.6	GO:0006261	1.00538916700316e-14	DNA-dependent DNA replication
LmjF33.2700	1295	823.6	GO:0006261	1.00538916700316e-14	DNA-dependent DNA replication
LmjF35.3250	1295	823.6	GO:0006261	1.00538916700316e-14	DNA-dependent DNA replication
LbrM06_V2.0330	587	819.5	GO:0006694	0.000231806913426596	steroid biosynthetic process
LbrM06_V2.0650	587	819.5	GO:0006694	0.000231806913426596	steroid biosynthetic process
LbrM11_V2.0880	587	819.5	GO:0006694	0.000231806913426596	steroid biosynthetic process
LbrM13_V2.1480	587	819.5	GO:0006694	0.000231806913426596	steroid biosynthetic process
LbrM18_V2.0030	587	819.5	GO:0006694	0.000231806913426596	steroid biosynthetic process
LbrM22_V2.1240	587	819.5	GO:0006694	0.000231806913426596	steroid biosynthetic process
LbrM23_V2.1420	587	819.5	GO:0006694	0.000231806913426596	steroid biosynthetic process
LbrM29_V2.2120	587	819.5	GO:0006694	0.000231806913426596	steroid biosynthetic process
LbrM30_V2.3180	587	819.5	GO:0006694	0.000231806913426596	steroid biosynthetic process
LbrM30_V2.3580	587	819.5	GO:0006694	0.000231806913426596	steroid biosynthetic process
LbrM31_V2.2560	587	819.5	GO:0006694	0.000231806913426596	steroid biosynthetic process
LbrM31_V2.3310	587	819.5	GO:0006694	0.000231806913426596	steroid biosynthetic process
LbrM32_V2.2550	587	819.5	GO:0006694	0.000231806913426596	steroid biosynthetic process
LbrM33_V2.0720	587	819.5	GO:0006694	0.000231806913426596	steroid biosynthetic process
LbrM35_V2.2600	587	819.5	GO:0006694	0.000231806913426596	steroid biosynthetic process
LinJ06_V3.0350	587	819.5	GO:0006694	0.000231806913426596	steroid biosynthetic process
LinJ06_V3.0670	587	819.5	GO:0006694	0.000231806913426596	steroid biosynthetic process
LinJ11_V3.1100	587	819.5	GO:0006694	0.000231806913426596	steroid biosynthetic process
LinJ13_V3.1360	587	819.5	GO:0006694	0.000231806913426596	steroid biosynthetic process
LinJ18_V3.0020	587	819.5	GO:0006694	0.000231806913426596	steroid biosynthetic process
LinJ22_V3.1210	587	819.5	GO:0006694	0.000231806913426596	steroid biosynthetic process
LinJ23_V3.1560	587	819.5	GO:0006694	0.000231806913426596	steroid biosynthetic process
LinJ29_V3.2250	587	819.5	GO:0006694	0.000231806913426596	steroid biosynthetic process
LinJ30_V3.3230	587	819.5	GO:0006694	0.000231806913426596	steroid biosynthetic process
LinJ30_V3.3610	587	819.5	GO:0006694	0.000231806913426596	steroid biosynthetic process
LinJ31_V3.2360	587	819.5	GO:0006694	0.000231806913426596	steroid biosynthetic process
LinJ31_V3.3050	587	819.5	GO:0006694	0.000231806913426596	steroid biosynthetic process
LinJ32_V3.2470	587	819.5	GO:0006694	0.000231806913426596	steroid biosynthetic process
LinJ33_V3.0730	587	819.5	GO:0006694	0.000231806913426596	steroid biosynthetic process
LinJ36_V3.2520	587	819.5	GO:0006694	0.000231806913426596	steroid biosynthetic process
LmjF06.0350	587	819.5	GO:0006694	0.000231806913426596	steroid biosynthetic process
LmjF06.0650	587	819.5	GO:0006694	0.000231806913426596	steroid biosynthetic process
LmjF11.1100	587	819.5	GO:0006694	0.000231806913426596	steroid biosynthetic process
LmjF13.1620	587	819.5	GO:0006694	0.000231806913426596	steroid biosynthetic process
LmjF18.0020	587	819.5	GO:0006694	0.000231806913426596	steroid biosynthetic process
LmjF22.1360	587	819.5	GO:0006694	0.000231806913426596	steroid biosynthetic process
LmjF23.1300	587	819.5	GO:0006694	0.000231806913426596	steroid biosynthetic process
LmjF29.2140	587	819.5	GO:0006694	0.000231806913426596	steroid biosynthetic process
LmjF30.3190	587	819.5	GO:0006694	0.000231806913426596	steroid biosynthetic process
LmjF30.3550	587	819.5	GO:0006694	0.000231806913426596	steroid biosynthetic process
LmjF31.2290	587	819.5	GO:0006694	0.000231806913426596	steroid biosynthetic process
LmjF31.2940	587	819.5	GO:0006694	0.000231806913426596	steroid biosynthetic process
LmjF32.2320	587	819.5	GO:0006694	0.000231806913426596	steroid biosynthetic process
LmjF33.0680	587	819.5	GO:0006694	0.000231806913426596	steroid biosynthetic process
LmjF36.2380	587	819.5	GO:0006694	0.000231806913426596	steroid biosynthetic process
LbrM10_V2.0310	74	819.4	GO:0006108	0.000539814613601606	malate metabolic process
LbrM15_V2.1050	74	819.4	GO:0006108	0.000539814613601606	malate metabolic process
LbrM18_V2.0760	74	819.4	GO:0006108	0.000539814613601606	malate metabolic process
LbrM19_V2.1020	74	819.4	GO:0006108	0.000539814613601606	malate metabolic process
LbrM20_V2.0010	74	819.4	GO:0006108	0.000539814613601606	malate metabolic process
LbrM20_V2.0020	74	819.4	GO:0006108	0.000539814613601606	malate metabolic process
LbrM20_V2.0030	74	819.4	GO:0006108	0.000539814613601606	malate metabolic process
LbrM20_V2.0040	74	819.4	GO:0006108	0.000539814613601606	malate metabolic process
LbrM24_V2.0780	74	819.4	GO:0006108	0.000539814613601606	malate metabolic process
LbrM28_V2.3070	74	819.4	GO:0006108	0.000539814613601606	malate metabolic process
LbrM28_V2.3120	74	819.4	GO:0006108	0.000539814613601606	malate metabolic process
LbrM29_V2.1930	74	819.4	GO:0006108	0.000539814613601606	malate metabolic process
LbrM33_V2.2820	74	819.4	GO:0006108	0.000539814613601606	malate metabolic process
LbrM34_V2.0810	74	819.4	GO:0006108	0.000539814613601606	malate metabolic process
LbrM35_V2.1950	74	819.4	GO:0006108	0.000539814613601606	malate metabolic process
LinJ10_V3.0310	74	819.4	GO:0006108	0.000539814613601606	malate metabolic process
LinJ15_V3.1070	74	819.4	GO:0006108	0.000539814613601606	malate metabolic process
LinJ18_V3.0690	74	819.4	GO:0006108	0.000539814613601606	malate metabolic process
LinJ19_V3.0710	74	819.4	GO:0006108	0.000539814613601606	malate metabolic process
LinJ24_V3.0790	74	819.4	GO:0006108	0.000539814613601606	malate metabolic process
LinJ28_V3.3090	74	819.4	GO:0006108	0.000539814613601606	malate metabolic process
LinJ28_V3.3140	74	819.4	GO:0006108	0.000539814613601606	malate metabolic process
LinJ29_V3.2080	74	819.4	GO:0006108	0.000539814613601606	malate metabolic process
LinJ33_V3.2680	74	819.4	GO:0006108	0.000539814613601606	malate metabolic process
LinJ34_V3.0140	74	819.4	GO:0006108	0.000539814613601606	malate metabolic process
LinJ34_V3.0150	74	819.4	GO:0006108	0.000539814613601606	malate metabolic process
LinJ34_V3.0160	74	819.4	GO:0006108	0.000539814613601606	malate metabolic process
LinJ34_V3.0170	74	819.4	GO:0006108	0.000539814613601606	malate metabolic process
LinJ35_V3.0840	74	819.4	GO:0006108	0.000539814613601606	malate metabolic process
LinJ36_V3.1840	74	819.4	GO:0006108	0.000539814613601606	malate metabolic process
LmjF10.0290	74	819.4	GO:0006108	0.000539814613601606	malate metabolic process
LmjF15.1010	74	819.4	GO:0006108	0.000539814613601606	malate metabolic process
LmjF18.0680	74	819.4	GO:0006108	0.000539814613601606	malate metabolic process
LmjF19.0710	74	819.4	GO:0006108	0.000539814613601606	malate metabolic process
LmjF24.0770	74	819.4	GO:0006108	0.000539814613601606	malate metabolic process
LmjF28.2860	74	819.4	GO:0006108	0.000539814613601606	malate metabolic process
LmjF28.2910	74	819.4	GO:0006108	0.000539814613601606	malate metabolic process
LmjF29.1960	74	819.4	GO:0006108	0.000539814613601606	malate metabolic process
LmjF33.2550	74	819.4	GO:0006108	0.000539814613601606	malate metabolic process
LmjF34.0130	74	819.4	GO:0006108	0.000539814613601606	malate metabolic process
LmjF34.0140	74	819.4	GO:0006108	0.000539814613601606	malate metabolic process
LmjF34.0150	74	819.4	GO:0006108	0.000539814613601606	malate metabolic process
LmjF34.0160	74	819.4	GO:0006108	0.000539814613601606	malate metabolic process
LmjF35.0820	74	819.4	GO:0006108	0.000539814613601606	malate metabolic process
LmjF36.1760	74	819.4	GO:0006108	0.000539814613601606	malate metabolic process
LbrM04_V2.0730	409	811	GO:0006457	1.24711440181125e-10	protein folding
LbrM08_V2.0880	409	811	GO:0006457	1.24711440181125e-10	protein folding
LbrM21_V2.0550	409	811	GO:0006457	1.24711440181125e-10	protein folding
LbrM26_V2.1260	409	811	GO:0006457	1.24711440181125e-10	protein folding
LbrM27_V2.2610	409	811	GO:0006457	1.24711440181125e-10	protein folding
LbrM27_V2.2750	409	811	GO:0006457	1.24711440181125e-10	protein folding
LbrM28_V2.1300	409	811	GO:0006457	1.24711440181125e-10	protein folding
LbrM28_V2.2990	409	811	GO:0006457	1.24711440181125e-10	protein folding
LbrM29_V2.1350	409	811	GO:0006457	1.24711440181125e-10	protein folding
LbrM30_V2.0820	409	811	GO:0006457	1.24711440181125e-10	protein folding
LbrM30_V2.0830	409	811	GO:0006457	1.24711440181125e-10	protein folding
LbrM30_V2.2420	409	811	GO:0006457	1.24711440181125e-10	protein folding
LbrM33_V2.0340	409	811	GO:0006457	1.24711440181125e-10	protein folding
LbrM34_V2.2890	409	811	GO:0006457	1.24711440181125e-10	protein folding
LbrM35_V2.6590	409	811	GO:0006457	1.24711440181125e-10	protein folding
LinJ02_V3.0680	409	811	GO:0006457	1.24711440181125e-10	protein folding
LinJ04_V3.0940	409	811	GO:0006457	1.24711440181125e-10	protein folding
LinJ08_V3.1020	409	811	GO:0006457	1.24711440181125e-10	protein folding
LinJ21_V3.0550	409	811	GO:0006457	1.24711440181125e-10	protein folding
LinJ26_V3.1220	409	811	GO:0006457	1.24711440181125e-10	protein folding
LinJ27_V3.2350	409	811	GO:0006457	1.24711440181125e-10	protein folding
LinJ28_V3.1310	409	811	GO:0006457	1.24711440181125e-10	protein folding
LinJ28_V3.3000	409	811	GO:0006457	1.24711440181125e-10	protein folding
LinJ29_V3.1360	409	811	GO:0006457	1.24711440181125e-10	protein folding
LinJ30_V3.0760	409	811	GO:0006457	1.24711440181125e-10	protein folding
LinJ30_V3.0770	409	811	GO:0006457	1.24711440181125e-10	protein folding
LinJ30_V3.2540	409	811	GO:0006457	1.24711440181125e-10	protein folding
LinJ33_V3.0370	409	811	GO:0006457	1.24711440181125e-10	protein folding
LinJ35_V3.3030	409	811	GO:0006457	1.24711440181125e-10	protein folding
LinJ36_V3.6530	409	811	GO:0006457	1.24711440181125e-10	protein folding
LmjF04.0940	409	811	GO:0006457	1.24711440181125e-10	protein folding
LmjF08.1110	409	811	GO:0006457	1.24711440181125e-10	protein folding
LmjF21.0490	409	811	GO:0006457	1.24711440181125e-10	protein folding
LmjF26.1240	409	811	GO:0006457	1.24711440181125e-10	protein folding
LmjF27.2400	409	811	GO:0006457	1.24711440181125e-10	protein folding
LmjF27.2630	409	811	GO:0006457	1.24711440181125e-10	protein folding
LmjF28.1200	409	811	GO:0006457	1.24711440181125e-10	protein folding
LmjF28.2780	409	811	GO:0006457	1.24711440181125e-10	protein folding
LmjF29.1270	409	811	GO:0006457	1.24711440181125e-10	protein folding
LmjF30.0730	409	811	GO:0006457	1.24711440181125e-10	protein folding
LmjF30.0735	409	811	GO:0006457	1.24711440181125e-10	protein folding
LmjF30.2490	409	811	GO:0006457	1.24711440181125e-10	protein folding
LmjF33.0365	409	811	GO:0006457	1.24711440181125e-10	protein folding
LmjF35.2980	409	811	GO:0006457	1.24711440181125e-10	protein folding
LmjF36.6270	409	811	GO:0006457	1.24711440181125e-10	protein folding
LbrM07_V2.0960	795	802.9	GO:0006468	4.5998846439328e-14	protein phosphorylation
LbrM10_V2.0620	795	802.9	GO:0006468	4.5998846439328e-14	protein phosphorylation
LbrM11_V2.0480	795	802.9	GO:0006468	4.5998846439328e-14	protein phosphorylation
LbrM16_V2.0300	795	802.9	GO:0006468	4.5998846439328e-14	protein phosphorylation
LbrM18_V2.0290	795	802.9	GO:0006468	4.5998846439328e-14	protein phosphorylation
LbrM18_V2.1180	795	802.9	GO:0006468	4.5998846439328e-14	protein phosphorylation
LbrM19_V2.1710	795	802.9	GO:0006468	4.5998846439328e-14	protein phosphorylation
LbrM20_V2.3140	795	802.9	GO:0006468	4.5998846439328e-14	protein phosphorylation
LbrM21_V2.1310	795	802.9	GO:0006468	4.5998846439328e-14	protein phosphorylation
LbrM28_V2.0540	795	802.9	GO:0006468	4.5998846439328e-14	protein phosphorylation
LbrM33_V2.1650	795	802.9	GO:0006468	4.5998846439328e-14	protein phosphorylation
LbrM34_V2.1000	795	802.9	GO:0006468	4.5998846439328e-14	protein phosphorylation
LbrM34_V2.1630	795	802.9	GO:0006468	4.5998846439328e-14	protein phosphorylation
LbrM34_V2.3990	795	802.9	GO:0006468	4.5998846439328e-14	protein phosphorylation
LbrM35_V2.0660	795	802.9	GO:0006468	4.5998846439328e-14	protein phosphorylation
LinJ07_V3.1030	795	802.9	GO:0006468	4.5998846439328e-14	protein phosphorylation
LinJ10_V3.0540	795	802.9	GO:0006468	4.5998846439328e-14	protein phosphorylation
LinJ11_V3.0700	795	802.9	GO:0006468	4.5998846439328e-14	protein phosphorylation
LinJ16_V30310	795	802.9	GO:0006468	4.5998846439328e-14	protein phosphorylation
LinJ18_V3.0270	795	802.9	GO:0006468	4.5998846439328e-14	protein phosphorylation
LinJ18_V3.1090	795	802.9	GO:0006468	4.5998846439328e-14	protein phosphorylation
LinJ19_V3.1480	795	802.9	GO:0006468	4.5998846439328e-14	protein phosphorylation
LinJ21_V3.1320	795	802.9	GO:0006468	4.5998846439328e-14	protein phosphorylation
LinJ28_V3.0550	795	802.9	GO:0006468	4.5998846439328e-14	protein phosphorylation
LinJ33_V3.1470	795	802.9	GO:0006468	4.5998846439328e-14	protein phosphorylation
LinJ34_V3.3340	795	802.9	GO:0006468	4.5998846439328e-14	protein phosphorylation
LinJ35_V3.1030	795	802.9	GO:0006468	4.5998846439328e-14	protein phosphorylation
LinJ35_V3.1720	795	802.9	GO:0006468	4.5998846439328e-14	protein phosphorylation
LinJ35_V3.4060	795	802.9	GO:0006468	4.5998846439328e-14	protein phosphorylation
LinJ36_V3.0600	795	802.9	GO:0006468	4.5998846439328e-14	protein phosphorylation
LmjF07.0900	795	802.9	GO:0006468	4.5998846439328e-14	protein phosphorylation
LmjF10.0490	795	802.9	GO:0006468	4.5998846439328e-14	protein phosphorylation
LmjF11.0690	795	802.9	GO:0006468	4.5998846439328e-14	protein phosphorylation
LmjF16.0300	795	802.9	GO:0006468	4.5998846439328e-14	protein phosphorylation
LmjF18.0270	795	802.9	GO:0006468	4.5998846439328e-14	protein phosphorylation
LmjF18.1080	795	802.9	GO:0006468	4.5998846439328e-14	protein phosphorylation
LmjF19.1440	795	802.9	GO:0006468	4.5998846439328e-14	protein phosphorylation
LmjF21.1080	795	802.9	GO:0006468	4.5998846439328e-14	protein phosphorylation
LmjF28.0520	795	802.9	GO:0006468	4.5998846439328e-14	protein phosphorylation
LmjF33.1380	795	802.9	GO:0006468	4.5998846439328e-14	protein phosphorylation
LmjF34.3560	795	802.9	GO:0006468	4.5998846439328e-14	protein phosphorylation
LmjF35.1010	795	802.9	GO:0006468	4.5998846439328e-14	protein phosphorylation
LmjF35.1730	795	802.9	GO:0006468	4.5998846439328e-14	protein phosphorylation
LmjF35.4010	795	802.9	GO:0006468	4.5998846439328e-14	protein phosphorylation
LmjF36.0550	795	802.9	GO:0006468	4.5998846439328e-14	protein phosphorylation
LbrM04_V2.0950	277	802.8	GO:0006412	2.9487338336681e-12	translation
LbrM06_V2.0410	277	802.8	GO:0006412	2.9487338336681e-12	translation
LbrM13_V2.1000	277	802.8	GO:0006412	2.9487338336681e-12	translation
LbrM16_V2.0480	277	802.8	GO:0006412	2.9487338336681e-12	translation
LbrM18_V2.0700	277	802.8	GO:0006412	2.9487338336681e-12	translation
LbrM20_V2.2340	277	802.8	GO:0006412	2.9487338336681e-12	translation
LbrM20_V2.2480	277	802.8	GO:0006412	2.9487338336681e-12	translation
LbrM21_V2.1280	277	802.8	GO:0006412	2.9487338336681e-12	translation
LbrM22_V2.1460	277	802.8	GO:0006412	2.9487338336681e-12	translation
LbrM24_V2.2160	277	802.8	GO:0006412	2.9487338336681e-12	translation
LbrM27_V2.1520	277	802.8	GO:0006412	2.9487338336681e-12	translation
LbrM32_V2.0500	277	802.8	GO:0006412	2.9487338336681e-12	translation
LbrM32_V2.0970	277	802.8	GO:0006412	2.9487338336681e-12	translation
LbrM33_V2.0760	277	802.8	GO:0006412	2.9487338336681e-12	translation
LbrM34_V2.2120	277	802.8	GO:0006412	2.9487338336681e-12	translation
LinJ04_V3.0950	277	802.8	GO:0006412	2.9487338336681e-12	translation
LinJ06_V3.0430	277	802.8	GO:0006412	2.9487338336681e-12	translation
LinJ13_V3.1130	277	802.8	GO:0006412	2.9487338336681e-12	translation
LinJ15_V3.1060	277	802.8	GO:0006412	2.9487338336681e-12	translation
LinJ18_V3.0630	277	802.8	GO:0006412	2.9487338336681e-12	translation
LinJ21_V3.1290	277	802.8	GO:0006412	2.9487338336681e-12	translation
LinJ22_V3.1370	277	802.8	GO:0006412	2.9487338336681e-12	translation
LinJ24_V3.2170	277	802.8	GO:0006412	2.9487338336681e-12	translation
LinJ24_V3.2300	277	802.8	GO:0006412	2.9487338336681e-12	translation
LinJ27_V3.1300	277	802.8	GO:0006412	2.9487338336681e-12	translation
LinJ32_V3.0440	277	802.8	GO:0006412	2.9487338336681e-12	translation
LinJ32_V3.3320	277	802.8	GO:0006412	2.9487338336681e-12	translation
LinJ34_V3.2620	277	802.8	GO:0006412	2.9487338336681e-12	translation
LinJ34_V3.3440	277	802.8	GO:0006412	2.9487338336681e-12	translation
LinJ35_V3.0600	277	802.8	GO:0006412	2.9487338336681e-12	translation
LmjF04.0950	277	802.8	GO:0006412	2.9487338336681e-12	translation
LmjF06.0410	277	802.8	GO:0006412	2.9487338336681e-12	translation
LmjF13.1230	277	802.8	GO:0006412	2.9487338336681e-12	translation
LmjF16.0460	277	802.8	GO:0006412	2.9487338336681e-12	translation
LmjF21.1050	277	802.8	GO:0006412	2.9487338336681e-12	translation
LmjF22.1560	277	802.8	GO:0006412	2.9487338336681e-12	translation
LmjF24.0040	277	802.8	GO:0006412	2.9487338336681e-12	translation
LmjF24.2080	277	802.8	GO:0006412	2.9487338336681e-12	translation
LmjF27.1390	277	802.8	GO:0006412	2.9487338336681e-12	translation
LmjF33.0720	277	802.8	GO:0006412	2.9487338336681e-12	translation
LmjF34.2780	277	802.8	GO:0006412	2.9487338336681e-12	translation
LmjF34.2900	277	802.8	GO:0006412	2.9487338336681e-12	translation
LmjF35.0600	277	802.8	GO:0006412	2.9487338336681e-12	translation
LmjF35.2190	277	802.8	GO:0006412	2.9487338336681e-12	translation
LmjF36.3760	277	802.8	GO:0006412	2.9487338336681e-12	translation
LbrM12_V2.0040	877	797.4	GO:0006511	9.69140671923458e-12	ubiquitin-dependent protein catabolic process
LbrM14_V2.0310	877	797.4	GO:0006511	9.69140671923458e-12	ubiquitin-dependent protein catabolic process
LbrM19_V2.0080	877	797.4	GO:0006511	9.69140671923458e-12	ubiquitin-dependent protein catabolic process
LbrM24_V2.1000	877	797.4	GO:0006511	9.69140671923458e-12	ubiquitin-dependent protein catabolic process
LbrM27_V2.0200	877	797.4	GO:0006511	9.69140671923458e-12	ubiquitin-dependent protein catabolic process
LbrM27_V2.2750	877	797.4	GO:0006511	9.69140671923458e-12	ubiquitin-dependent protein catabolic process
LbrM28_V2.0120	877	797.4	GO:0006511	9.69140671923458e-12	ubiquitin-dependent protein catabolic process
LbrM29_V2.1350	877	797.4	GO:0006511	9.69140671923458e-12	ubiquitin-dependent protein catabolic process
LbrM30_V2.2590	877	797.4	GO:0006511	9.69140671923458e-12	ubiquitin-dependent protein catabolic process
LbrM33_V2.0890	877	797.4	GO:0006511	9.69140671923458e-12	ubiquitin-dependent protein catabolic process
LbrM34_V2.3160	877	797.4	GO:0006511	9.69140671923458e-12	ubiquitin-dependent protein catabolic process
LbrM34_V2.3820	877	797.4	GO:0006511	9.69140671923458e-12	ubiquitin-dependent protein catabolic process
LbrM34_V2.4810	877	797.4	GO:0006511	9.69140671923458e-12	ubiquitin-dependent protein catabolic process
LbrM35_V2.1750	877	797.4	GO:0006511	9.69140671923458e-12	ubiquitin-dependent protein catabolic process
LbrM35_V2.7070	877	797.4	GO:0006511	9.69140671923458e-12	ubiquitin-dependent protein catabolic process
LinJ02_V3.0680	877	797.4	GO:0006511	9.69140671923458e-12	ubiquitin-dependent protein catabolic process
LinJ11_V3.0240	877	797.4	GO:0006511	9.69140671923458e-12	ubiquitin-dependent protein catabolic process
LinJ12_v4.0030	877	797.4	GO:0006511	9.69140671923458e-12	ubiquitin-dependent protein catabolic process
LinJ14_V3.0310	877	797.4	GO:0006511	9.69140671923458e-12	ubiquitin-dependent protein catabolic process
LinJ21_V3.2200	877	797.4	GO:0006511	9.69140671923458e-12	ubiquitin-dependent protein catabolic process
LinJ24_V3.1010	877	797.4	GO:0006511	9.69140671923458e-12	ubiquitin-dependent protein catabolic process
LinJ27_V3.0190	877	797.4	GO:0006511	9.69140671923458e-12	ubiquitin-dependent protein catabolic process
LinJ28_V3.0110	877	797.4	GO:0006511	9.69140671923458e-12	ubiquitin-dependent protein catabolic process
LinJ29_V3.1360	877	797.4	GO:0006511	9.69140671923458e-12	ubiquitin-dependent protein catabolic process
LinJ30_V3.2620	877	797.4	GO:0006511	9.69140671923458e-12	ubiquitin-dependent protein catabolic process
LinJ35_V3.3300	877	797.4	GO:0006511	9.69140671923458e-12	ubiquitin-dependent protein catabolic process
LinJ35_V3.3880	877	797.4	GO:0006511	9.69140671923458e-12	ubiquitin-dependent protein catabolic process
LinJ35_V3.4910	877	797.4	GO:0006511	9.69140671923458e-12	ubiquitin-dependent protein catabolic process
LinJ36_V3.1670	877	797.4	GO:0006511	9.69140671923458e-12	ubiquitin-dependent protein catabolic process
LinJ36_V3.7020	877	797.4	GO:0006511	9.69140671923458e-12	ubiquitin-dependent protein catabolic process
LmjF11.0240	877	797.4	GO:0006511	9.69140671923458e-12	ubiquitin-dependent protein catabolic process
LmjF12.0030	877	797.4	GO:0006511	9.69140671923458e-12	ubiquitin-dependent protein catabolic process
LmjF14.0310	877	797.4	GO:0006511	9.69140671923458e-12	ubiquitin-dependent protein catabolic process
LmjF21.1830	877	797.4	GO:0006511	9.69140671923458e-12	ubiquitin-dependent protein catabolic process
LmjF24.0990	877	797.4	GO:0006511	9.69140671923458e-12	ubiquitin-dependent protein catabolic process
LmjF27.0190	877	797.4	GO:0006511	9.69140671923458e-12	ubiquitin-dependent protein catabolic process
LmjF27.2630	877	797.4	GO:0006511	9.69140671923458e-12	ubiquitin-dependent protein catabolic process
LmjF28.0110	877	797.4	GO:0006511	9.69140671923458e-12	ubiquitin-dependent protein catabolic process
LmjF29.1270	877	797.4	GO:0006511	9.69140671923458e-12	ubiquitin-dependent protein catabolic process
LmjF30.2630	877	797.4	GO:0006511	9.69140671923458e-12	ubiquitin-dependent protein catabolic process
LmjF35.3250	877	797.4	GO:0006511	9.69140671923458e-12	ubiquitin-dependent protein catabolic process
LmjF35.3840	877	797.4	GO:0006511	9.69140671923458e-12	ubiquitin-dependent protein catabolic process
LmjF35.4850	877	797.4	GO:0006511	9.69140671923458e-12	ubiquitin-dependent protein catabolic process
LmjF36.1600	877	797.4	GO:0006511	9.69140671923458e-12	ubiquitin-dependent protein catabolic process
LmjF36.6710	877	797.4	GO:0006511	9.69140671923458e-12	ubiquitin-dependent protein catabolic process
LbrM15_V2.1440	911	797	GO:0006259	5.57259418900365e-13	DNA metabolic process
LbrM22_V2.0370	911	797	GO:0006259	5.57259418900365e-13	DNA metabolic process
LbrM27_V2.0270	911	797	GO:0006259	5.57259418900365e-13	DNA metabolic process
LbrM27_V2.2030	911	797	GO:0006259	5.57259418900365e-13	DNA metabolic process
LbrM28_V2.0550	911	797	GO:0006259	5.57259418900365e-13	DNA metabolic process
LbrM28_V2.0570	911	797	GO:0006259	5.57259418900365e-13	DNA metabolic process
LbrM28_V2.0920	911	797	GO:0006259	5.57259418900365e-13	DNA metabolic process
LbrM28_V2.1990	911	797	GO:0006259	5.57259418900365e-13	DNA metabolic process
LbrM30_V2.2590	911	797	GO:0006259	5.57259418900365e-13	DNA metabolic process
LbrM30_V2.3480	911	797	GO:0006259	5.57259418900365e-13	DNA metabolic process
LbrM33_V2.0400	911	797	GO:0006259	5.57259418900365e-13	DNA metabolic process
LbrM33_V2.1960	911	797	GO:0006259	5.57259418900365e-13	DNA metabolic process
LbrM34_V2.3160	911	797	GO:0006259	5.57259418900365e-13	DNA metabolic process
LbrM34_V2.4340	911	797	GO:0006259	5.57259418900365e-13	DNA metabolic process
LbrM34_V2.4850	911	797	GO:0006259	5.57259418900365e-13	DNA metabolic process
LinJ15_V3.1500	911	797	GO:0006259	5.57259418900365e-13	DNA metabolic process
LinJ22_V3.0270	911	797	GO:0006259	5.57259418900365e-13	DNA metabolic process
LinJ27_V3.0260	911	797	GO:0006259	5.57259418900365e-13	DNA metabolic process
LinJ27_V3.1790	911	797	GO:0006259	5.57259418900365e-13	DNA metabolic process
LinJ28_V3.0560	911	797	GO:0006259	5.57259418900365e-13	DNA metabolic process
LinJ28_V3.0580	911	797	GO:0006259	5.57259418900365e-13	DNA metabolic process
LinJ28_V3.0940	911	797	GO:0006259	5.57259418900365e-13	DNA metabolic process
LinJ28_V3.1940	911	797	GO:0006259	5.57259418900365e-13	DNA metabolic process
LinJ30_V3.2620	911	797	GO:0006259	5.57259418900365e-13	DNA metabolic process
LinJ30_V3.3490	911	797	GO:0006259	5.57259418900365e-13	DNA metabolic process
LinJ33_V3.0420	911	797	GO:0006259	5.57259418900365e-13	DNA metabolic process
LinJ33_V3.1790	911	797	GO:0006259	5.57259418900365e-13	DNA metabolic process
LinJ35_V3.3300	911	797	GO:0006259	5.57259418900365e-13	DNA metabolic process
LinJ35_V3.4430	911	797	GO:0006259	5.57259418900365e-13	DNA metabolic process
LinJ35_V3.4950	911	797	GO:0006259	5.57259418900365e-13	DNA metabolic process
LmjF15.1450	911	797	GO:0006259	5.57259418900365e-13	DNA metabolic process
LmjF22.0390	911	797	GO:0006259	5.57259418900365e-13	DNA metabolic process
LmjF27.0250	911	797	GO:0006259	5.57259418900365e-13	DNA metabolic process
LmjF27.1890	911	797	GO:0006259	5.57259418900365e-13	DNA metabolic process
LmjF28.0530	911	797	GO:0006259	5.57259418900365e-13	DNA metabolic process
LmjF28.0550	911	797	GO:0006259	5.57259418900365e-13	DNA metabolic process
LmjF28.0850	911	797	GO:0006259	5.57259418900365e-13	DNA metabolic process
LmjF28.1820	911	797	GO:0006259	5.57259418900365e-13	DNA metabolic process
LmjF30.2630	911	797	GO:0006259	5.57259418900365e-13	DNA metabolic process
LmjF30.3440	911	797	GO:0006259	5.57259418900365e-13	DNA metabolic process
LmjF33.0410	911	797	GO:0006259	5.57259418900365e-13	DNA metabolic process
LmjF33.1690	911	797	GO:0006259	5.57259418900365e-13	DNA metabolic process
LmjF35.3250	911	797	GO:0006259	5.57259418900365e-13	DNA metabolic process
LmjF35.4360	911	797	GO:0006259	5.57259418900365e-13	DNA metabolic process
LmjF35.4890	911	797	GO:0006259	5.57259418900365e-13	DNA metabolic process
LbrM02_V2.0400	1389	793.2	GO:0030163	2.19430869109447e-15	protein catabolic process
LbrM03_V2.0450	1389	793.2	GO:0030163	2.19430869109447e-15	protein catabolic process
LbrM06_V2.0120	1389	793.2	GO:0030163	2.19430869109447e-15	protein catabolic process
LbrM12_V2.0230	1389	793.2	GO:0030163	2.19430869109447e-15	protein catabolic process
LbrM13_V2.0890	1389	793.2	GO:0030163	2.19430869109447e-15	protein catabolic process
LbrM16_V2.0290	1389	793.2	GO:0030163	2.19430869109447e-15	protein catabolic process
LbrM19_V2.0440	1389	793.2	GO:0030163	2.19430869109447e-15	protein catabolic process
LbrM20_V2.3950	1389	793.2	GO:0030163	2.19430869109447e-15	protein catabolic process
LbrM22_V2.0510	1389	793.2	GO:0030163	2.19430869109447e-15	protein catabolic process
LbrM22_V2.0560	1389	793.2	GO:0030163	2.19430869109447e-15	protein catabolic process
LbrM27_V2.0200	1389	793.2	GO:0030163	2.19430869109447e-15	protein catabolic process
LbrM27_V2.1600	1389	793.2	GO:0030163	2.19430869109447e-15	protein catabolic process
LbrM28_V2.1900	1389	793.2	GO:0030163	2.19430869109447e-15	protein catabolic process
LbrM29_V2.0130	1389	793.2	GO:0030163	2.19430869109447e-15	protein catabolic process
LbrM35_V2.4600	1389	793.2	GO:0030163	2.19430869109447e-15	protein catabolic process
LinJ02_V3.0340	1389	793.2	GO:0030163	2.19430869109447e-15	protein catabolic process
LinJ03_V3.0520	1389	793.2	GO:0030163	2.19430869109447e-15	protein catabolic process
LinJ06_V3.0140	1389	793.2	GO:0030163	2.19430869109447e-15	protein catabolic process
LinJ12_V3.0190	1389	793.2	GO:0030163	2.19430869109447e-15	protein catabolic process
LinJ13_V3.0990	1389	793.2	GO:0030163	2.19430869109447e-15	protein catabolic process
LinJ16_V30300	1389	793.2	GO:0030163	2.19430869109447e-15	protein catabolic process
LinJ19_V3.0120	1389	793.2	GO:0030163	2.19430869109447e-15	protein catabolic process
LinJ22_V3.0440	1389	793.2	GO:0030163	2.19430869109447e-15	protein catabolic process
LinJ22_V3.0490	1389	793.2	GO:0030163	2.19430869109447e-15	protein catabolic process
LinJ27_V3.0190	1389	793.2	GO:0030163	2.19430869109447e-15	protein catabolic process
LinJ27_V3.1370	1389	793.2	GO:0030163	2.19430869109447e-15	protein catabolic process
LinJ28_V3.1850	1389	793.2	GO:0030163	2.19430869109447e-15	protein catabolic process
LinJ29_V3.0120	1389	793.2	GO:0030163	2.19430869109447e-15	protein catabolic process
LinJ34_V3.4390	1389	793.2	GO:0030163	2.19430869109447e-15	protein catabolic process
LinJ36_V3.4570	1389	793.2	GO:0030163	2.19430869109447e-15	protein catabolic process
LmjF02.0370	1389	793.2	GO:0030163	2.19430869109447e-15	protein catabolic process
LmjF03.0540	1389	793.2	GO:0030163	2.19430869109447e-15	protein catabolic process
LmjF06.0140	1389	793.2	GO:0030163	2.19430869109447e-15	protein catabolic process
LmjF12.0210	1389	793.2	GO:0030163	2.19430869109447e-15	protein catabolic process
LmjF13.1090	1389	793.2	GO:0030163	2.19430869109447e-15	protein catabolic process
LmjF16.0290	1389	793.2	GO:0030163	2.19430869109447e-15	protein catabolic process
LmjF19.0130	1389	793.2	GO:0030163	2.19430869109447e-15	protein catabolic process
LmjF22.0570	1389	793.2	GO:0030163	2.19430869109447e-15	protein catabolic process
LmjF22.0620	1389	793.2	GO:0030163	2.19430869109447e-15	protein catabolic process
LmjF27.0190	1389	793.2	GO:0030163	2.19430869109447e-15	protein catabolic process
LmjF27.1460	1389	793.2	GO:0030163	2.19430869109447e-15	protein catabolic process
LmjF28.1730	1389	793.2	GO:0030163	2.19430869109447e-15	protein catabolic process
LmjF29.0120	1389	793.2	GO:0030163	2.19430869109447e-15	protein catabolic process
LmjF34.4520	1389	793.2	GO:0030163	2.19430869109447e-15	protein catabolic process
LmjF36.4360	1389	793.2	GO:0030163	2.19430869109447e-15	protein catabolic process
LbrM04_V2.0500	53	773.4	GO:0072522	7.32748112639153e-06	purine-containing compound biosynthetic process
LbrM15_V2.1480	53	773.4	GO:0072522	7.32748112639153e-06	purine-containing compound biosynthetic process
LbrM20_V2.0050	53	773.4	GO:0072522	7.32748112639153e-06	purine-containing compound biosynthetic process
LbrM20_V2.0060	53	773.4	GO:0072522	7.32748112639153e-06	purine-containing compound biosynthetic process
LbrM20_V2.3180	53	773.4	GO:0072522	7.32748112639153e-06	purine-containing compound biosynthetic process
LbrM21_V2.0990	53	773.4	GO:0072522	7.32748112639153e-06	purine-containing compound biosynthetic process
LbrM21_V2.1450	53	773.4	GO:0072522	7.32748112639153e-06	purine-containing compound biosynthetic process
LbrM25_V2.1960	53	773.4	GO:0072522	7.32748112639153e-06	purine-containing compound biosynthetic process
LbrM26_V2.0130	53	773.4	GO:0072522	7.32748112639153e-06	purine-containing compound biosynthetic process
LbrM29_V2.2740	53	773.4	GO:0072522	7.32748112639153e-06	purine-containing compound biosynthetic process
LbrM30_V2.1010	53	773.4	GO:0072522	7.32748112639153e-06	purine-containing compound biosynthetic process
LbrM32_V2.2780	53	773.4	GO:0072522	7.32748112639153e-06	purine-containing compound biosynthetic process
LbrM34_V2.0010	53	773.4	GO:0072522	7.32748112639153e-06	purine-containing compound biosynthetic process
LbrM34_V2.4760	53	773.4	GO:0072522	7.32748112639153e-06	purine-containing compound biosynthetic process
LbrM35_V2.1480	53	773.4	GO:0072522	7.32748112639153e-06	purine-containing compound biosynthetic process
LinJ04_V3.0440	53	773.4	GO:0072522	7.32748112639153e-06	purine-containing compound biosynthetic process
LinJ15_V3.1550	53	773.4	GO:0072522	7.32748112639153e-06	purine-containing compound biosynthetic process
LinJ21_V3.0980	53	773.4	GO:0072522	7.32748112639153e-06	purine-containing compound biosynthetic process
LinJ21_V3.1490	53	773.4	GO:0072522	7.32748112639153e-06	purine-containing compound biosynthetic process
LinJ25_V3.2480	53	773.4	GO:0072522	7.32748112639153e-06	purine-containing compound biosynthetic process
LinJ26_V3.0120	53	773.4	GO:0072522	7.32748112639153e-06	purine-containing compound biosynthetic process
LinJ29_V3.2790	53	773.4	GO:0072522	7.32748112639153e-06	purine-containing compound biosynthetic process
LinJ30_V3.0940	53	773.4	GO:0072522	7.32748112639153e-06	purine-containing compound biosynthetic process
LinJ32_V3.2690	53	773.4	GO:0072522	7.32748112639153e-06	purine-containing compound biosynthetic process
LinJ34_V3.0120	53	773.4	GO:0072522	7.32748112639153e-06	purine-containing compound biosynthetic process
LinJ34_V3.0130	53	773.4	GO:0072522	7.32748112639153e-06	purine-containing compound biosynthetic process
LinJ34_V3.3380	53	773.4	GO:0072522	7.32748112639153e-06	purine-containing compound biosynthetic process
LinJ35_V3.4860	53	773.4	GO:0072522	7.32748112639153e-06	purine-containing compound biosynthetic process
LinJ35_V3.5450	53	773.4	GO:0072522	7.32748112639153e-06	purine-containing compound biosynthetic process
LinJ36_V3.1410	53	773.4	GO:0072522	7.32748112639153e-06	purine-containing compound biosynthetic process
LmjF04.0460	53	773.4	GO:0072522	7.32748112639153e-06	purine-containing compound biosynthetic process
LmjF15.1480	53	773.4	GO:0072522	7.32748112639153e-06	purine-containing compound biosynthetic process
LmjF21.0845	53	773.4	GO:0072522	7.32748112639153e-06	purine-containing compound biosynthetic process
LmjF21.1250	53	773.4	GO:0072522	7.32748112639153e-06	purine-containing compound biosynthetic process
LmjF25.2370	53	773.4	GO:0072522	7.32748112639153e-06	purine-containing compound biosynthetic process
LmjF26.0140	53	773.4	GO:0072522	7.32748112639153e-06	purine-containing compound biosynthetic process
LmjF29.2680	53	773.4	GO:0072522	7.32748112639153e-06	purine-containing compound biosynthetic process
LmjF30.0880	53	773.4	GO:0072522	7.32748112639153e-06	purine-containing compound biosynthetic process
LmjF32.2550	53	773.4	GO:0072522	7.32748112639153e-06	purine-containing compound biosynthetic process
LmjF34.0110	53	773.4	GO:0072522	7.32748112639153e-06	purine-containing compound biosynthetic process
LmjF34.0120	53	773.4	GO:0072522	7.32748112639153e-06	purine-containing compound biosynthetic process
LmjF34.3600	53	773.4	GO:0072522	7.32748112639153e-06	purine-containing compound biosynthetic process
LmjF35.0030	53	773.4	GO:0072522	7.32748112639153e-06	purine-containing compound biosynthetic process
LmjF35.4800	53	773.4	GO:0072522	7.32748112639153e-06	purine-containing compound biosynthetic process
LmjF36.1360	53	773.4	GO:0072522	7.32748112639153e-06	purine-containing compound biosynthetic process
LbrM05_V2.0520	55	770.8	GO:0015980	2.26329951447912e-13	energy derivation by oxidation of organic compounds
LbrM05_V2.0980	55	770.8	GO:0015980	2.26329951447912e-13	energy derivation by oxidation of organic compounds
LbrM07_V2.0060	55	770.8	GO:0015980	2.26329951447912e-13	energy derivation by oxidation of organic compounds
LbrM15_V2.1030	55	770.8	GO:0015980	2.26329951447912e-13	energy derivation by oxidation of organic compounds
LbrM17_V2.0250	55	770.8	GO:0015980	2.26329951447912e-13	energy derivation by oxidation of organic compounds
LbrM23_V2.1530	55	770.8	GO:0015980	2.26329951447912e-13	energy derivation by oxidation of organic compounds
LbrM24_V2.1690	55	770.8	GO:0015980	2.26329951447912e-13	energy derivation by oxidation of organic compounds
LbrM25_V2.1150	55	770.8	GO:0015980	2.26329951447912e-13	energy derivation by oxidation of organic compounds
LbrM27_V2.0820	55	770.8	GO:0015980	2.26329951447912e-13	energy derivation by oxidation of organic compounds
LbrM28_V2.2620	55	770.8	GO:0015980	2.26329951447912e-13	energy derivation by oxidation of organic compounds
LbrM30_V2.3630	55	770.8	GO:0015980	2.26329951447912e-13	energy derivation by oxidation of organic compounds
LbrM33_V2.0830	55	770.8	GO:0015980	2.26329951447912e-13	energy derivation by oxidation of organic compounds
LbrM33_V2.2820	55	770.8	GO:0015980	2.26329951447912e-13	energy derivation by oxidation of organic compounds
LbrM34_V2.1300	55	770.8	GO:0015980	2.26329951447912e-13	energy derivation by oxidation of organic compounds
LbrM34_V2.4410	55	770.8	GO:0015980	2.26329951447912e-13	energy derivation by oxidation of organic compounds
LinJ05_V3.0510	55	770.8	GO:0015980	2.26329951447912e-13	energy derivation by oxidation of organic compounds
LinJ05_V3.0980	55	770.8	GO:0015980	2.26329951447912e-13	energy derivation by oxidation of organic compounds
LinJ07_V3.0210	55	770.8	GO:0015980	2.26329951447912e-13	energy derivation by oxidation of organic compounds
LinJ15_V3.1050	55	770.8	GO:0015980	2.26329951447912e-13	energy derivation by oxidation of organic compounds
LinJ17_V3.0320	55	770.8	GO:0015980	2.26329951447912e-13	energy derivation by oxidation of organic compounds
LinJ21_V3.2140	55	770.8	GO:0015980	2.26329951447912e-13	energy derivation by oxidation of organic compounds
LinJ23_V3.1680	55	770.8	GO:0015980	2.26329951447912e-13	energy derivation by oxidation of organic compounds
LinJ24_V3.1700	55	770.8	GO:0015980	2.26329951447912e-13	energy derivation by oxidation of organic compounds
LinJ25_V3.1210	55	770.8	GO:0015980	2.26329951447912e-13	energy derivation by oxidation of organic compounds
LinJ27_V3.0590	55	770.8	GO:0015980	2.26329951447912e-13	energy derivation by oxidation of organic compounds
LinJ28_V3.2600	55	770.8	GO:0015980	2.26329951447912e-13	energy derivation by oxidation of organic compounds
LinJ30_V3.3660	55	770.8	GO:0015980	2.26329951447912e-13	energy derivation by oxidation of organic compounds
LinJ33_V3.2680	55	770.8	GO:0015980	2.26329951447912e-13	energy derivation by oxidation of organic compounds
LinJ35_V3.1390	55	770.8	GO:0015980	2.26329951447912e-13	energy derivation by oxidation of organic compounds
LinJ35_V3.4500	55	770.8	GO:0015980	2.26329951447912e-13	energy derivation by oxidation of organic compounds
LmjF05.0510	55	770.8	GO:0015980	2.26329951447912e-13	energy derivation by oxidation of organic compounds
LmjF05.0980	55	770.8	GO:0015980	2.26329951447912e-13	energy derivation by oxidation of organic compounds
LmjF07.0060	55	770.8	GO:0015980	2.26329951447912e-13	energy derivation by oxidation of organic compounds
LmjF15.0990	55	770.8	GO:0015980	2.26329951447912e-13	energy derivation by oxidation of organic compounds
LmjF17.0270	55	770.8	GO:0015980	2.26329951447912e-13	energy derivation by oxidation of organic compounds
LmjF21.1770	55	770.8	GO:0015980	2.26329951447912e-13	energy derivation by oxidation of organic compounds
LmjF23.1410	55	770.8	GO:0015980	2.26329951447912e-13	energy derivation by oxidation of organic compounds
LmjF24.1630	55	770.8	GO:0015980	2.26329951447912e-13	energy derivation by oxidation of organic compounds
LmjF25.1170	55	770.8	GO:0015980	2.26329951447912e-13	energy derivation by oxidation of organic compounds
LmjF27.0740	55	770.8	GO:0015980	2.26329951447912e-13	energy derivation by oxidation of organic compounds
LmjF28.2420	55	770.8	GO:0015980	2.26329951447912e-13	energy derivation by oxidation of organic compounds
LmjF30.3600	55	770.8	GO:0015980	2.26329951447912e-13	energy derivation by oxidation of organic compounds
LmjF33.2550	55	770.8	GO:0015980	2.26329951447912e-13	energy derivation by oxidation of organic compounds
LmjF35.1380	55	770.8	GO:0015980	2.26329951447912e-13	energy derivation by oxidation of organic compounds
LmjF35.4430	55	770.8	GO:0015980	2.26329951447912e-13	energy derivation by oxidation of organic compounds
LbrM11_V2.0760	22	759.6	GO:0006412	2.0657409304079e-08	translation
LbrM14_V2.0920	22	759.6	GO:0006412	2.0657409304079e-08	translation
LbrM15_V2.0990	22	759.6	GO:0006412	2.0657409304079e-08	translation
LbrM17_V2.0090	22	759.6	GO:0006412	2.0657409304079e-08	translation
LbrM19_V2.0370	22	759.6	GO:0006412	2.0657409304079e-08	translation
LbrM19_V2.0860	22	759.6	GO:0006412	2.0657409304079e-08	translation
LbrM20_V2.0060	22	759.6	GO:0006412	2.0657409304079e-08	translation
LbrM20_V2.3270	22	759.6	GO:0006412	2.0657409304079e-08	translation
LbrM22_V2.0030	22	759.6	GO:0006412	2.0657409304079e-08	translation
LbrM28_V2.2160	22	759.6	GO:0006412	2.0657409304079e-08	translation
LbrM32_V2.0520	22	759.6	GO:0006412	2.0657409304079e-08	translation
LbrM34_V2.1360	22	759.6	GO:0006412	2.0657409304079e-08	translation
LbrM34_V2.3830	22	759.6	GO:0006412	2.0657409304079e-08	translation
LbrM35_V2.0680	22	759.6	GO:0006412	2.0657409304079e-08	translation
LbrM35_V2.1480	22	759.6	GO:0006412	2.0657409304079e-08	translation
LinJ04_V3.0460	22	759.6	GO:0006412	2.0657409304079e-08	translation
LinJ11_V3.0960	22	759.6	GO:0006412	2.0657409304079e-08	translation
LinJ14_V3.1010	22	759.6	GO:0006412	2.0657409304079e-08	translation
LinJ15_V3.1010	22	759.6	GO:0006412	2.0657409304079e-08	translation
LinJ17_V3.0200	22	759.6	GO:0006412	2.0657409304079e-08	translation
LinJ19_V3.0050	22	759.6	GO:0006412	2.0657409304079e-08	translation
LinJ19_V3.0540	22	759.6	GO:0006412	2.0657409304079e-08	translation
LinJ28_V3.2090	22	759.6	GO:0006412	2.0657409304079e-08	translation
LinJ32_V3.0460	22	759.6	GO:0006412	2.0657409304079e-08	translation
LinJ34_V3.0120	22	759.6	GO:0006412	2.0657409304079e-08	translation
LinJ34_V3.3470	22	759.6	GO:0006412	2.0657409304079e-08	translation
LinJ35_V3.1450	22	759.6	GO:0006412	2.0657409304079e-08	translation
LinJ35_V3.3890	22	759.6	GO:0006412	2.0657409304079e-08	translation
LinJ36_V3.0620	22	759.6	GO:0006412	2.0657409304079e-08	translation
LinJ36_V3.1410	22	759.6	GO:0006412	2.0657409304079e-08	translation
LmjF11.0970	22	759.6	GO:0006412	2.0657409304079e-08	translation
LmjF14.0950	22	759.6	GO:0006412	2.0657409304079e-08	translation
LmjF17.0086	22	759.6	GO:0006412	2.0657409304079e-08	translation
LmjF19.0060	22	759.6	GO:0006412	2.0657409304079e-08	translation
LmjF19.0550	22	759.6	GO:0006412	2.0657409304079e-08	translation
LmjF22.0030	22	759.6	GO:0006412	2.0657409304079e-08	translation
LmjF28.1960	22	759.6	GO:0006412	2.0657409304079e-08	translation
LmjF32.0450	22	759.6	GO:0006412	2.0657409304079e-08	translation
LmjF33.0920	22	759.6	GO:0006412	2.0657409304079e-08	translation
LmjF34.0110	22	759.6	GO:0006412	2.0657409304079e-08	translation
LmjF34.3680	22	759.6	GO:0006412	2.0657409304079e-08	translation
LmjF35.1440	22	759.6	GO:0006412	2.0657409304079e-08	translation
LmjF35.3850	22	759.6	GO:0006412	2.0657409304079e-08	translation
LmjF36.0570	22	759.6	GO:0006412	2.0657409304079e-08	translation
LmjF36.1360	22	759.6	GO:0006412	2.0657409304079e-08	translation
LbrM03_V2.0820	666	756.7	GO:0006818	1.90907851222917e-20	hydrogen transport
LbrM05_V2.1140	666	756.7	GO:0006818	1.90907851222917e-20	hydrogen transport
LbrM18_V2.0620	666	756.7	GO:0006818	1.90907851222917e-20	hydrogen transport
LbrM20_V2.3260	666	756.7	GO:0006818	1.90907851222917e-20	hydrogen transport
LbrM21_V2.1580	666	756.7	GO:0006818	1.90907851222917e-20	hydrogen transport
LbrM23_V2.1750	666	756.7	GO:0006818	1.90907851222917e-20	hydrogen transport
LbrM25_V2.1150	666	756.7	GO:0006818	1.90907851222917e-20	hydrogen transport
LbrM27_V2.1970	666	756.7	GO:0006818	1.90907851222917e-20	hydrogen transport
LbrM28_V2.2630	666	756.7	GO:0006818	1.90907851222917e-20	hydrogen transport
LbrM30_V2.3690	666	756.7	GO:0006818	1.90907851222917e-20	hydrogen transport
LbrM31_V2.1450	666	756.7	GO:0006818	1.90907851222917e-20	hydrogen transport
LbrM32_V2.1010	666	756.7	GO:0006818	1.90907851222917e-20	hydrogen transport
LbrM33_V2.0830	666	756.7	GO:0006818	1.90907851222917e-20	hydrogen transport
LbrM34_V2.0690	666	756.7	GO:0006818	1.90907851222917e-20	hydrogen transport
LbrM35_V2.3320	666	756.7	GO:0006818	1.90907851222917e-20	hydrogen transport
LinJ03_V3.0890	666	756.7	GO:0006818	1.90907851222917e-20	hydrogen transport
LinJ05_V3.1140	666	756.7	GO:0006818	1.90907851222917e-20	hydrogen transport
LinJ18_V3.0560	666	756.7	GO:0006818	1.90907851222917e-20	hydrogen transport
LinJ21_V3.1590	666	756.7	GO:0006818	1.90907851222917e-20	hydrogen transport
LinJ21_V3.2140	666	756.7	GO:0006818	1.90907851222917e-20	hydrogen transport
LinJ23_V3.1910	666	756.7	GO:0006818	1.90907851222917e-20	hydrogen transport
LinJ25_V3.1210	666	756.7	GO:0006818	1.90907851222917e-20	hydrogen transport
LinJ27_V3.1730	666	756.7	GO:0006818	1.90907851222917e-20	hydrogen transport
LinJ28_V3.2610	666	756.7	GO:0006818	1.90907851222917e-20	hydrogen transport
LinJ30_V3.3720	666	756.7	GO:0006818	1.90907851222917e-20	hydrogen transport
LinJ31_V3.1240	666	756.7	GO:0006818	1.90907851222917e-20	hydrogen transport
LinJ32_V3.0970	666	756.7	GO:0006818	1.90907851222917e-20	hydrogen transport
LinJ34_V3.3460	666	756.7	GO:0006818	1.90907851222917e-20	hydrogen transport
LinJ35_V3.0710	666	756.7	GO:0006818	1.90907851222917e-20	hydrogen transport
LinJ36_V3.3250	666	756.7	GO:0006818	1.90907851222917e-20	hydrogen transport
LmjF03.0910	666	756.7	GO:0006818	1.90907851222917e-20	hydrogen transport
LmjF05.1140	666	756.7	GO:0006818	1.90907851222917e-20	hydrogen transport
LmjF18.0560	666	756.7	GO:0006818	1.90907851222917e-20	hydrogen transport
LmjF21.1340	666	756.7	GO:0006818	1.90907851222917e-20	hydrogen transport
LmjF21.1770	666	756.7	GO:0006818	1.90907851222917e-20	hydrogen transport
LmjF23.1510	666	756.7	GO:0006818	1.90907851222917e-20	hydrogen transport
LmjF25.1170	666	756.7	GO:0006818	1.90907851222917e-20	hydrogen transport
LmjF27.1830	666	756.7	GO:0006818	1.90907851222917e-20	hydrogen transport
LmjF28.2430	666	756.7	GO:0006818	1.90907851222917e-20	hydrogen transport
LmjF30.3660	666	756.7	GO:0006818	1.90907851222917e-20	hydrogen transport
LmjF31.1220	666	756.7	GO:0006818	1.90907851222917e-20	hydrogen transport
LmjF32.0920	666	756.7	GO:0006818	1.90907851222917e-20	hydrogen transport
LmjF34.3670	666	756.7	GO:0006818	1.90907851222917e-20	hydrogen transport
LmjF35.0700	666	756.7	GO:0006818	1.90907851222917e-20	hydrogen transport
LmjF36.3100	666	756.7	GO:0006818	1.90907851222917e-20	hydrogen transport
LbrM05_V2.1060	85	755.9	GO:0006099	2.03156232655464e-06	tricarboxylic acid cycle
LbrM15_V2.1030	85	755.9	GO:0006099	2.03156232655464e-06	tricarboxylic acid cycle
LbrM18_V2.0570	85	755.9	GO:0006099	2.03156232655464e-06	tricarboxylic acid cycle
LbrM18_V2.0760	85	755.9	GO:0006099	2.03156232655464e-06	tricarboxylic acid cycle
LbrM20_V2.0010	85	755.9	GO:0006099	2.03156232655464e-06	tricarboxylic acid cycle
LbrM20_V2.0020	85	755.9	GO:0006099	2.03156232655464e-06	tricarboxylic acid cycle
LbrM20_V2.0030	85	755.9	GO:0006099	2.03156232655464e-06	tricarboxylic acid cycle
LbrM23_V2.1530	85	755.9	GO:0006099	2.03156232655464e-06	tricarboxylic acid cycle
LbrM24_V2.1690	85	755.9	GO:0006099	2.03156232655464e-06	tricarboxylic acid cycle
LbrM25_V2.1710	85	755.9	GO:0006099	2.03156232655464e-06	tricarboxylic acid cycle
LbrM28_V2.3070	85	755.9	GO:0006099	2.03156232655464e-06	tricarboxylic acid cycle
LbrM29_V2.1930	85	755.9	GO:0006099	2.03156232655464e-06	tricarboxylic acid cycle
LbrM35_V2.1950	85	755.9	GO:0006099	2.03156232655464e-06	tricarboxylic acid cycle
LbrM35_V2.3170	85	755.9	GO:0006099	2.03156232655464e-06	tricarboxylic acid cycle
LbrM35_V2.3700	85	755.9	GO:0006099	2.03156232655464e-06	tricarboxylic acid cycle
LinJ05_V3.1060	85	755.9	GO:0006099	2.03156232655464e-06	tricarboxylic acid cycle
LinJ15_V3.1050	85	755.9	GO:0006099	2.03156232655464e-06	tricarboxylic acid cycle
LinJ18_V3.0510	85	755.9	GO:0006099	2.03156232655464e-06	tricarboxylic acid cycle
LinJ18_V3.0690	85	755.9	GO:0006099	2.03156232655464e-06	tricarboxylic acid cycle
LinJ23_V3.1680	85	755.9	GO:0006099	2.03156232655464e-06	tricarboxylic acid cycle
LinJ24_V3.1700	85	755.9	GO:0006099	2.03156232655464e-06	tricarboxylic acid cycle
LinJ25_V3.2220	85	755.9	GO:0006099	2.03156232655464e-06	tricarboxylic acid cycle
LinJ28_V3.3090	85	755.9	GO:0006099	2.03156232655464e-06	tricarboxylic acid cycle
LinJ29_V3.2080	85	755.9	GO:0006099	2.03156232655464e-06	tricarboxylic acid cycle
LinJ34_V3.0150	85	755.9	GO:0006099	2.03156232655464e-06	tricarboxylic acid cycle
LinJ34_V3.0160	85	755.9	GO:0006099	2.03156232655464e-06	tricarboxylic acid cycle
LinJ34_V3.0170	85	755.9	GO:0006099	2.03156232655464e-06	tricarboxylic acid cycle
LinJ36_V3.1840	85	755.9	GO:0006099	2.03156232655464e-06	tricarboxylic acid cycle
LinJ36_V3.3100	85	755.9	GO:0006099	2.03156232655464e-06	tricarboxylic acid cycle
LinJ36_V3.3630	85	755.9	GO:0006099	2.03156232655464e-06	tricarboxylic acid cycle
LmjF05.1060	85	755.9	GO:0006099	2.03156232655464e-06	tricarboxylic acid cycle
LmjF15.0990	85	755.9	GO:0006099	2.03156232655464e-06	tricarboxylic acid cycle
LmjF18.0510	85	755.9	GO:0006099	2.03156232655464e-06	tricarboxylic acid cycle
LmjF18.0680	85	755.9	GO:0006099	2.03156232655464e-06	tricarboxylic acid cycle
LmjF23.1410	85	755.9	GO:0006099	2.03156232655464e-06	tricarboxylic acid cycle
LmjF24.1630	85	755.9	GO:0006099	2.03156232655464e-06	tricarboxylic acid cycle
LmjF25.2140	85	755.9	GO:0006099	2.03156232655464e-06	tricarboxylic acid cycle
LmjF28.2860	85	755.9	GO:0006099	2.03156232655464e-06	tricarboxylic acid cycle
LmjF29.1960	85	755.9	GO:0006099	2.03156232655464e-06	tricarboxylic acid cycle
LmjF34.0140	85	755.9	GO:0006099	2.03156232655464e-06	tricarboxylic acid cycle
LmjF34.0150	85	755.9	GO:0006099	2.03156232655464e-06	tricarboxylic acid cycle
LmjF34.0160	85	755.9	GO:0006099	2.03156232655464e-06	tricarboxylic acid cycle
LmjF36.1760	85	755.9	GO:0006099	2.03156232655464e-06	tricarboxylic acid cycle
LmjF36.2950	85	755.9	GO:0006099	2.03156232655464e-06	tricarboxylic acid cycle
LmjF36.3470	85	755.9	GO:0006099	2.03156232655464e-06	tricarboxylic acid cycle
LbrM13_V2.1520	191	754.1	GO:0006457	5.41761578143224e-08	protein folding
LbrM14_V2.0460	191	754.1	GO:0006457	5.41761578143224e-08	protein folding
LbrM15_V2.1430	191	754.1	GO:0006457	5.41761578143224e-08	protein folding
LbrM16_V2.1670	191	754.1	GO:0006457	5.41761578143224e-08	protein folding
LbrM20_V2.2170	191	754.1	GO:0006457	5.41761578143224e-08	protein folding
LbrM21_V2.1320	191	754.1	GO:0006457	5.41761578143224e-08	protein folding
LbrM23_V2.1320	191	754.1	GO:0006457	5.41761578143224e-08	protein folding
LbrM27_V2.1370	191	754.1	GO:0006457	5.41761578143224e-08	protein folding
LbrM29_V2.2720	191	754.1	GO:0006457	5.41761578143224e-08	protein folding
LbrM32_V2.1040	191	754.1	GO:0006457	5.41761578143224e-08	protein folding
LbrM32_V2.1100	191	754.1	GO:0006457	5.41761578143224e-08	protein folding
LbrM32_V2.3560	191	754.1	GO:0006457	5.41761578143224e-08	protein folding
LbrM34_V2.0110	191	754.1	GO:0006457	5.41761578143224e-08	protein folding
LbrM34_V2.3840	191	754.1	GO:0006457	5.41761578143224e-08	protein folding
LbrM35_V2.7280	191	754.1	GO:0006457	5.41761578143224e-08	protein folding
LinJ13_V3.0260	191	754.1	GO:0006457	5.41761578143224e-08	protein folding
LinJ13_V3.1400	191	754.1	GO:0006457	5.41761578143224e-08	protein folding
LinJ14_V3.0460	191	754.1	GO:0006457	5.41761578143224e-08	protein folding
LinJ15_V3.1490	191	754.1	GO:0006457	5.41761578143224e-08	protein folding
LinJ16_V31710	191	754.1	GO:0006457	5.41761578143224e-08	protein folding
LinJ21_V3.1330	191	754.1	GO:0006457	5.41761578143224e-08	protein folding
LinJ23_V3.1460	191	754.1	GO:0006457	5.41761578143224e-08	protein folding
LinJ27_V3.1150	191	754.1	GO:0006457	5.41761578143224e-08	protein folding
LinJ32_V3.1000	191	754.1	GO:0006457	5.41761578143224e-08	protein folding
LinJ32_V3.1060	191	754.1	GO:0006457	5.41761578143224e-08	protein folding
LinJ32_V3.3470	191	754.1	GO:0006457	5.41761578143224e-08	protein folding
LinJ34_V3.2440	191	754.1	GO:0006457	5.41761578143224e-08	protein folding
LinJ35_V3.0070	191	754.1	GO:0006457	5.41761578143224e-08	protein folding
LinJ35_V3.3900	191	754.1	GO:0006457	5.41761578143224e-08	protein folding
LinJ36_V3.7240	191	754.1	GO:0006457	5.41761578143224e-08	protein folding
LmjF13.0260	191	754.1	GO:0006457	5.41761578143224e-08	protein folding
LmjF13.1660	191	754.1	GO:0006457	5.41761578143224e-08	protein folding
LmjF14.0450	191	754.1	GO:0006457	5.41761578143224e-08	protein folding
LmjF15.1440	191	754.1	GO:0006457	5.41761578143224e-08	protein folding
LmjF16.1610	191	754.1	GO:0006457	5.41761578143224e-08	protein folding
LmjF21.1090	191	754.1	GO:0006457	5.41761578143224e-08	protein folding
LmjF23.1220	191	754.1	GO:0006457	5.41761578143224e-08	protein folding
LmjF27.1260	191	754.1	GO:0006457	5.41761578143224e-08	protein folding
LmjF32.0950	191	754.1	GO:0006457	5.41761578143224e-08	protein folding
LmjF32.1000	191	754.1	GO:0006457	5.41761578143224e-08	protein folding
LmjF32.3270	191	754.1	GO:0006457	5.41761578143224e-08	protein folding
LmjF34.2610	191	754.1	GO:0006457	5.41761578143224e-08	protein folding
LmjF35.0070	191	754.1	GO:0006457	5.41761578143224e-08	protein folding
LmjF35.3860	191	754.1	GO:0006457	5.41761578143224e-08	protein folding
LmjF36.6910	191	754.1	GO:0006457	5.41761578143224e-08	protein folding
LbrM02_V2.0400	102	749.1	GO:0006457	1.23297112853182e-06	protein folding
LbrM11_V2.0040	102	749.1	GO:0006457	1.23297112853182e-06	protein folding
LbrM20_V2.0470	102	749.1	GO:0006457	1.23297112853182e-06	protein folding
LbrM21_V2.1320	102	749.1	GO:0006457	1.23297112853182e-06	protein folding
LbrM23_V2.1320	102	749.1	GO:0006457	1.23297112853182e-06	protein folding
LbrM25_V2.0190	102	749.1	GO:0006457	1.23297112853182e-06	protein folding
LbrM27_V2.1370	102	749.1	GO:0006457	1.23297112853182e-06	protein folding
LbrM29_V2.2140	102	749.1	GO:0006457	1.23297112853182e-06	protein folding
LbrM30_V2.0620	102	749.1	GO:0006457	1.23297112853182e-06	protein folding
LbrM32_V2.1100	102	749.1	GO:0006457	1.23297112853182e-06	protein folding
LbrM32_V2.3560	102	749.1	GO:0006457	1.23297112853182e-06	protein folding
LbrM34_V2.1300	102	749.1	GO:0006457	1.23297112853182e-06	protein folding
LbrM34_V2.3840	102	749.1	GO:0006457	1.23297112853182e-06	protein folding
LbrM35_V2.3430	102	749.1	GO:0006457	1.23297112853182e-06	protein folding
LbrM35_V2.7280	102	749.1	GO:0006457	1.23297112853182e-06	protein folding
LinJ02_V3.0340	102	749.1	GO:0006457	1.23297112853182e-06	protein folding
LinJ11_V3.0350	102	749.1	GO:0006457	1.23297112853182e-06	protein folding
LinJ21_V3.1330	102	749.1	GO:0006457	1.23297112853182e-06	protein folding
LinJ23_V3.1460	102	749.1	GO:0006457	1.23297112853182e-06	protein folding
LinJ25_V3.0190	102	749.1	GO:0006457	1.23297112853182e-06	protein folding
LinJ27_V3.1150	102	749.1	GO:0006457	1.23297112853182e-06	protein folding
LinJ29_V3.2270	102	749.1	GO:0006457	1.23297112853182e-06	protein folding
LinJ30_V3.0560	102	749.1	GO:0006457	1.23297112853182e-06	protein folding
LinJ32_V3.1060	102	749.1	GO:0006457	1.23297112853182e-06	protein folding
LinJ32_V3.3470	102	749.1	GO:0006457	1.23297112853182e-06	protein folding
LinJ34_V3.0510	102	749.1	GO:0006457	1.23297112853182e-06	protein folding
LinJ35_V3.1390	102	749.1	GO:0006457	1.23297112853182e-06	protein folding
LinJ35_V3.3900	102	749.1	GO:0006457	1.23297112853182e-06	protein folding
LinJ36_V3.3360	102	749.1	GO:0006457	1.23297112853182e-06	protein folding
LinJ36_V3.7240	102	749.1	GO:0006457	1.23297112853182e-06	protein folding
LmjF02.0370	102	749.1	GO:0006457	1.23297112853182e-06	protein folding
LmjF11.0350	102	749.1	GO:0006457	1.23297112853182e-06	protein folding
LmjF21.1090	102	749.1	GO:0006457	1.23297112853182e-06	protein folding
LmjF23.1220	102	749.1	GO:0006457	1.23297112853182e-06	protein folding
LmjF25.0190	102	749.1	GO:0006457	1.23297112853182e-06	protein folding
LmjF27.1260	102	749.1	GO:0006457	1.23297112853182e-06	protein folding
LmjF29.2160	102	749.1	GO:0006457	1.23297112853182e-06	protein folding
LmjF30.0540	102	749.1	GO:0006457	1.23297112853182e-06	protein folding
LmjF32.1000	102	749.1	GO:0006457	1.23297112853182e-06	protein folding
LmjF32.3270	102	749.1	GO:0006457	1.23297112853182e-06	protein folding
LmjF34.0490	102	749.1	GO:0006457	1.23297112853182e-06	protein folding
LmjF35.1380	102	749.1	GO:0006457	1.23297112853182e-06	protein folding
LmjF35.3860	102	749.1	GO:0006457	1.23297112853182e-06	protein folding
LmjF36.3210	102	749.1	GO:0006457	1.23297112853182e-06	protein folding
LmjF36.6910	102	749.1	GO:0006457	1.23297112853182e-06	protein folding
LbrM03_V2.0210	539	741.7	GO:0006520	4.34882132219921e-14	cellular amino acid metabolic process
LbrM06_V2.0350	539	741.7	GO:0006520	4.34882132219921e-14	cellular amino acid metabolic process
LbrM13_V2.0970	539	741.7	GO:0006520	4.34882132219921e-14	cellular amino acid metabolic process
LbrM14_V2.0470	539	741.7	GO:0006520	4.34882132219921e-14	cellular amino acid metabolic process
LbrM15_V2.0410	539	741.7	GO:0006520	4.34882132219921e-14	cellular amino acid metabolic process
LbrM15_V2.1050	539	741.7	GO:0006520	4.34882132219921e-14	cellular amino acid metabolic process
LbrM16_V2.0560	539	741.7	GO:0006520	4.34882132219921e-14	cellular amino acid metabolic process
LbrM18_V2.1700	539	741.7	GO:0006520	4.34882132219921e-14	cellular amino acid metabolic process
LbrM26_V2.0840	539	741.7	GO:0006520	4.34882132219921e-14	cellular amino acid metabolic process
LbrM26_V2.2640	539	741.7	GO:0006520	4.34882132219921e-14	cellular amino acid metabolic process
LbrM28_V2.3120	539	741.7	GO:0006520	4.34882132219921e-14	cellular amino acid metabolic process
LbrM32_V2.2880	539	741.7	GO:0006520	4.34882132219921e-14	cellular amino acid metabolic process
LbrM34_V2.0810	539	741.7	GO:0006520	4.34882132219921e-14	cellular amino acid metabolic process
LbrM35_V2.4040	539	741.7	GO:0006520	4.34882132219921e-14	cellular amino acid metabolic process
LbrM35_V2.4670	539	741.7	GO:0006520	4.34882132219921e-14	cellular amino acid metabolic process
LinJ03_V3.0190	539	741.7	GO:0006520	4.34882132219921e-14	cellular amino acid metabolic process
LinJ06_V3.0370	539	741.7	GO:0006520	4.34882132219921e-14	cellular amino acid metabolic process
LinJ13_V3.1090	539	741.7	GO:0006520	4.34882132219921e-14	cellular amino acid metabolic process
LinJ14_V3.0470	539	741.7	GO:0006520	4.34882132219921e-14	cellular amino acid metabolic process
LinJ15_V3.0440	539	741.7	GO:0006520	4.34882132219921e-14	cellular amino acid metabolic process
LinJ15_V3.1070	539	741.7	GO:0006520	4.34882132219921e-14	cellular amino acid metabolic process
LinJ16_V30550	539	741.7	GO:0006520	4.34882132219921e-14	cellular amino acid metabolic process
LinJ18_V3.1660	539	741.7	GO:0006520	4.34882132219921e-14	cellular amino acid metabolic process
LinJ26_V3.0790	539	741.7	GO:0006520	4.34882132219921e-14	cellular amino acid metabolic process
LinJ26_V3.2740	539	741.7	GO:0006520	4.34882132219921e-14	cellular amino acid metabolic process
LinJ28_V3.3140	539	741.7	GO:0006520	4.34882132219921e-14	cellular amino acid metabolic process
LinJ32_V3.2780	539	741.7	GO:0006520	4.34882132219921e-14	cellular amino acid metabolic process
LinJ35_V3.0840	539	741.7	GO:0006520	4.34882132219921e-14	cellular amino acid metabolic process
LinJ36_V3.4000	539	741.7	GO:0006520	4.34882132219921e-14	cellular amino acid metabolic process
LinJ36_V3.4650	539	741.7	GO:0006520	4.34882132219921e-14	cellular amino acid metabolic process
LmjF03.0200	539	741.7	GO:0006520	4.34882132219921e-14	cellular amino acid metabolic process
LmjF06.0370	539	741.7	GO:0006520	4.34882132219921e-14	cellular amino acid metabolic process
LmjF13.1190	539	741.7	GO:0006520	4.34882132219921e-14	cellular amino acid metabolic process
LmjF14.0460	539	741.7	GO:0006520	4.34882132219921e-14	cellular amino acid metabolic process
LmjF15.0390	539	741.7	GO:0006520	4.34882132219921e-14	cellular amino acid metabolic process
LmjF15.1010	539	741.7	GO:0006520	4.34882132219921e-14	cellular amino acid metabolic process
LmjF16.0540	539	741.7	GO:0006520	4.34882132219921e-14	cellular amino acid metabolic process
LmjF18.1660	539	741.7	GO:0006520	4.34882132219921e-14	cellular amino acid metabolic process
LmjF26.0830	539	741.7	GO:0006520	4.34882132219921e-14	cellular amino acid metabolic process
LmjF26.2710	539	741.7	GO:0006520	4.34882132219921e-14	cellular amino acid metabolic process
LmjF28.2910	539	741.7	GO:0006520	4.34882132219921e-14	cellular amino acid metabolic process
LmjF32.2640	539	741.7	GO:0006520	4.34882132219921e-14	cellular amino acid metabolic process
LmjF35.0820	539	741.7	GO:0006520	4.34882132219921e-14	cellular amino acid metabolic process
LmjF36.3810	539	741.7	GO:0006520	4.34882132219921e-14	cellular amino acid metabolic process
LmjF36.4430	539	741.7	GO:0006520	4.34882132219921e-14	cellular amino acid metabolic process
LbrM06_V2.0850	1166	734.8	GO:0006631	0.0402378766899858	fatty acid metabolic process
LbrM07_V2.0100	1166	734.8	GO:0006631	0.0402378766899858	fatty acid metabolic process
LbrM07_V2.0660	1166	734.8	GO:0006631	0.0402378766899858	fatty acid metabolic process
LbrM11_V2.0370	1166	734.8	GO:0006631	0.0402378766899858	fatty acid metabolic process
LbrM18_V2.0640	1166	734.8	GO:0006631	0.0402378766899858	fatty acid metabolic process
LbrM24_V2.2110	1166	734.8	GO:0006631	0.0402378766899858	fatty acid metabolic process
LbrM26_V2.1570	1166	734.8	GO:0006631	0.0402378766899858	fatty acid metabolic process
LbrM27_V2.1010	1166	734.8	GO:0006631	0.0402378766899858	fatty acid metabolic process
LbrM28_V2.1220	1166	734.8	GO:0006631	0.0402378766899858	fatty acid metabolic process
LbrM29_V2.2280	1166	734.8	GO:0006631	0.0402378766899858	fatty acid metabolic process
LbrM30_V2.0180	1166	734.8	GO:0006631	0.0402378766899858	fatty acid metabolic process
LbrM31_V2.1840	1166	734.8	GO:0006631	0.0402378766899858	fatty acid metabolic process
LbrM32_V2.3920	1166	734.8	GO:0006631	0.0402378766899858	fatty acid metabolic process
LbrM34_V2.2630	1166	734.8	GO:0006631	0.0402378766899858	fatty acid metabolic process
LbrM35_V2.1270	1166	734.8	GO:0006631	0.0402378766899858	fatty acid metabolic process
LinJ06_V3.0910	1166	734.8	GO:0006631	0.0402378766899858	fatty acid metabolic process
LinJ07_V3.0250	1166	734.8	GO:0006631	0.0402378766899858	fatty acid metabolic process
LinJ07_V3.0660	1166	734.8	GO:0006631	0.0402378766899858	fatty acid metabolic process
LinJ11_V3.0600	1166	734.8	GO:0006631	0.0402378766899858	fatty acid metabolic process
LinJ18_V3.0580	1166	734.8	GO:0006631	0.0402378766899858	fatty acid metabolic process
LinJ24_V3.2110	1166	734.8	GO:0006631	0.0402378766899858	fatty acid metabolic process
LinJ26_V3.1530	1166	734.8	GO:0006631	0.0402378766899858	fatty acid metabolic process
LinJ27_V3.0790	1166	734.8	GO:0006631	0.0402378766899858	fatty acid metabolic process
LinJ28_V3.1240	1166	734.8	GO:0006631	0.0402378766899858	fatty acid metabolic process
LinJ29_V3.2420	1166	734.8	GO:0006631	0.0402378766899858	fatty acid metabolic process
LinJ30_V3.0170	1166	734.8	GO:0006631	0.0402378766899858	fatty acid metabolic process
LinJ31_V3.1660	1166	734.8	GO:0006631	0.0402378766899858	fatty acid metabolic process
LinJ32_V3.3830	1166	734.8	GO:0006631	0.0402378766899858	fatty acid metabolic process
LinJ35_V3.2780	1166	734.8	GO:0006631	0.0402378766899858	fatty acid metabolic process
LinJ36_V3.1200	1166	734.8	GO:0006631	0.0402378766899858	fatty acid metabolic process
LmjF06.0880	1166	734.8	GO:0006631	0.0402378766899858	fatty acid metabolic process
LmjF07.0100	1166	734.8	GO:0006631	0.0402378766899858	fatty acid metabolic process
LmjF07.0600	1166	734.8	GO:0006631	0.0402378766899858	fatty acid metabolic process
LmjF11.0590	1166	734.8	GO:0006631	0.0402378766899858	fatty acid metabolic process
LmjF18.0580	1166	734.8	GO:0006631	0.0402378766899858	fatty acid metabolic process
LmjF24.2030	1166	734.8	GO:0006631	0.0402378766899858	fatty acid metabolic process
LmjF26.1550	1166	734.8	GO:0006631	0.0402378766899858	fatty acid metabolic process
LmjF27.0930	1166	734.8	GO:0006631	0.0402378766899858	fatty acid metabolic process
LmjF28.1140	1166	734.8	GO:0006631	0.0402378766899858	fatty acid metabolic process
LmjF29.2310	1166	734.8	GO:0006631	0.0402378766899858	fatty acid metabolic process
LmjF30.0180	1166	734.8	GO:0006631	0.0402378766899858	fatty acid metabolic process
LmjF31.1640	1166	734.8	GO:0006631	0.0402378766899858	fatty acid metabolic process
LmjF32.3680	1166	734.8	GO:0006631	0.0402378766899858	fatty acid metabolic process
LmjF35.2730	1166	734.8	GO:0006631	0.0402378766899858	fatty acid metabolic process
LmjF36.1140	1166	734.8	GO:0006631	0.0402378766899858	fatty acid metabolic process
LbrM05_V2.0350	78	733.9	GO:0019725	2.24914680900801e-05	cellular homeostasis
LbrM18_V2.1410	78	733.9	GO:0019725	2.24914680900801e-05	cellular homeostasis
LbrM19_V2.0670	78	733.9	GO:0019725	2.24914680900801e-05	cellular homeostasis
LbrM21_V2.1810	78	733.9	GO:0019725	2.24914680900801e-05	cellular homeostasis
LbrM25_V2.2280	78	733.9	GO:0019725	2.24914680900801e-05	cellular homeostasis
LbrM26_V2.0050	78	733.9	GO:0019725	2.24914680900801e-05	cellular homeostasis
LbrM27_V2.2210	78	733.9	GO:0019725	2.24914680900801e-05	cellular homeostasis
LbrM28_V2.2620	78	733.9	GO:0019725	2.24914680900801e-05	cellular homeostasis
LbrM31_V2.0230	78	733.9	GO:0019725	2.24914680900801e-05	cellular homeostasis
LbrM31_V2.2980	78	733.9	GO:0019725	2.24914680900801e-05	cellular homeostasis
LbrM32_V2.3600	78	733.9	GO:0019725	2.24914680900801e-05	cellular homeostasis
LbrM34_V2.0090	78	733.9	GO:0019725	2.24914680900801e-05	cellular homeostasis
LbrM35_V2.2870	78	733.9	GO:0019725	2.24914680900801e-05	cellular homeostasis
LbrM35_V2.3300	78	733.9	GO:0019725	2.24914680900801e-05	cellular homeostasis
LbrM35_V2.4040	78	733.9	GO:0019725	2.24914680900801e-05	cellular homeostasis
LinJ05_V3.0350	78	733.9	GO:0019725	2.24914680900801e-05	cellular homeostasis
LinJ18_V3.1360	78	733.9	GO:0019725	2.24914680900801e-05	cellular homeostasis
LinJ19_V3.0350	78	733.9	GO:0019725	2.24914680900801e-05	cellular homeostasis
LinJ21_V3.1670	78	733.9	GO:0019725	2.24914680900801e-05	cellular homeostasis
LinJ25_V3.1790	78	733.9	GO:0019725	2.24914680900801e-05	cellular homeostasis
LinJ26_V3.0040	78	733.9	GO:0019725	2.24914680900801e-05	cellular homeostasis
LinJ27_V3.1950	78	733.9	GO:0019725	2.24914680900801e-05	cellular homeostasis
LinJ28_V3.2600	78	733.9	GO:0019725	2.24914680900801e-05	cellular homeostasis
LinJ29_V3.1950	78	733.9	GO:0019725	2.24914680900801e-05	cellular homeostasis
LinJ31_V3.2710	78	733.9	GO:0019725	2.24914680900801e-05	cellular homeostasis
LinJ32_V3.3510	78	733.9	GO:0019725	2.24914680900801e-05	cellular homeostasis
LinJ35_V3.0050	78	733.9	GO:0019725	2.24914680900801e-05	cellular homeostasis
LinJ36_V3.2790	78	733.9	GO:0019725	2.24914680900801e-05	cellular homeostasis
LinJ36_V3.3230	78	733.9	GO:0019725	2.24914680900801e-05	cellular homeostasis
LinJ36_V3.4000	78	733.9	GO:0019725	2.24914680900801e-05	cellular homeostasis
LmjF05.0350	78	733.9	GO:0019725	2.24914680900801e-05	cellular homeostasis
LmjF18.1380	78	733.9	GO:0019725	2.24914680900801e-05	cellular homeostasis
LmjF19.0350	78	733.9	GO:0019725	2.24914680900801e-05	cellular homeostasis
LmjF21.1430	78	733.9	GO:0019725	2.24914680900801e-05	cellular homeostasis
LmjF25.1710	78	733.9	GO:0019725	2.24914680900801e-05	cellular homeostasis
LmjF26.0030	78	733.9	GO:0019725	2.24914680900801e-05	cellular homeostasis
LmjF27.2030	78	733.9	GO:0019725	2.24914680900801e-05	cellular homeostasis
LmjF28.2420	78	733.9	GO:0019725	2.24914680900801e-05	cellular homeostasis
LmjF29.1830	78	733.9	GO:0019725	2.24914680900801e-05	cellular homeostasis
LmjF31.2640	78	733.9	GO:0019725	2.24914680900801e-05	cellular homeostasis
LmjF32.3310	78	733.9	GO:0019725	2.24914680900801e-05	cellular homeostasis
LmjF35.0050	78	733.9	GO:0019725	2.24914680900801e-05	cellular homeostasis
LmjF36.2660	78	733.9	GO:0019725	2.24914680900801e-05	cellular homeostasis
LmjF36.3080	78	733.9	GO:0019725	2.24914680900801e-05	cellular homeostasis
LmjF36.3810	78	733.9	GO:0019725	2.24914680900801e-05	cellular homeostasis
LbrM08_V2.0880	644	718.8	GO:0006457	4.87585420328902e-08	protein folding
LbrM18_V2.0230	644	718.8	GO:0006457	4.87585420328902e-08	protein folding
LbrM19_V2.0470	644	718.8	GO:0006457	4.87585420328902e-08	protein folding
LbrM19_V2.1790	644	718.8	GO:0006457	4.87585420328902e-08	protein folding
LbrM21_V2.0600	644	718.8	GO:0006457	4.87585420328902e-08	protein folding
LbrM21_V2.1320	644	718.8	GO:0006457	4.87585420328902e-08	protein folding
LbrM26_V2.1400	644	718.8	GO:0006457	4.87585420328902e-08	protein folding
LbrM27_V2.1370	644	718.8	GO:0006457	4.87585420328902e-08	protein folding
LbrM29_V2.2720	644	718.8	GO:0006457	4.87585420328902e-08	protein folding
LbrM32_V2.0130	644	718.8	GO:0006457	4.87585420328902e-08	protein folding
LbrM32_V2.1100	644	718.8	GO:0006457	4.87585420328902e-08	protein folding
LbrM32_V2.3560	644	718.8	GO:0006457	4.87585420328902e-08	protein folding
LbrM34_V2.0110	644	718.8	GO:0006457	4.87585420328902e-08	protein folding
LbrM34_V2.3840	644	718.8	GO:0006457	4.87585420328902e-08	protein folding
LbrM35_V2.7280	644	718.8	GO:0006457	4.87585420328902e-08	protein folding
LinJ08_V3.1020	644	718.8	GO:0006457	4.87585420328902e-08	protein folding
LinJ13_V3.0260	644	718.8	GO:0006457	4.87585420328902e-08	protein folding
LinJ18_V3.0210	644	718.8	GO:0006457	4.87585420328902e-08	protein folding
LinJ19_V3.0150	644	718.8	GO:0006457	4.87585420328902e-08	protein folding
LinJ19_V3.1560	644	718.8	GO:0006457	4.87585420328902e-08	protein folding
LinJ21_V3.0600	644	718.8	GO:0006457	4.87585420328902e-08	protein folding
LinJ21_V3.1330	644	718.8	GO:0006457	4.87585420328902e-08	protein folding
LinJ26_V3.1360	644	718.8	GO:0006457	4.87585420328902e-08	protein folding
LinJ27_V3.1150	644	718.8	GO:0006457	4.87585420328902e-08	protein folding
LinJ32_V3.0080	644	718.8	GO:0006457	4.87585420328902e-08	protein folding
LinJ32_V3.1060	644	718.8	GO:0006457	4.87585420328902e-08	protein folding
LinJ32_V3.3470	644	718.8	GO:0006457	4.87585420328902e-08	protein folding
LinJ35_V3.0070	644	718.8	GO:0006457	4.87585420328902e-08	protein folding
LinJ35_V3.3900	644	718.8	GO:0006457	4.87585420328902e-08	protein folding
LinJ36_V3.7240	644	718.8	GO:0006457	4.87585420328902e-08	protein folding
LmjF08.1110	644	718.8	GO:0006457	4.87585420328902e-08	protein folding
LmjF13.0260	644	718.8	GO:0006457	4.87585420328902e-08	protein folding
LmjF18.0210	644	718.8	GO:0006457	4.87585420328902e-08	protein folding
LmjF19.0160	644	718.8	GO:0006457	4.87585420328902e-08	protein folding
LmjF19.1530	644	718.8	GO:0006457	4.87585420328902e-08	protein folding
LmjF21.0540	644	718.8	GO:0006457	4.87585420328902e-08	protein folding
LmjF21.1090	644	718.8	GO:0006457	4.87585420328902e-08	protein folding
LmjF26.1380	644	718.8	GO:0006457	4.87585420328902e-08	protein folding
LmjF27.1260	644	718.8	GO:0006457	4.87585420328902e-08	protein folding
LmjF32.0080	644	718.8	GO:0006457	4.87585420328902e-08	protein folding
LmjF32.1000	644	718.8	GO:0006457	4.87585420328902e-08	protein folding
LmjF32.3270	644	718.8	GO:0006457	4.87585420328902e-08	protein folding
LmjF35.0070	644	718.8	GO:0006457	4.87585420328902e-08	protein folding
LmjF35.3860	644	718.8	GO:0006457	4.87585420328902e-08	protein folding
LmjF36.6910	644	718.8	GO:0006457	4.87585420328902e-08	protein folding
LbrM04_V2.1170	1232	716.3	GO:0005975	1.78650839404014e-14	carbohydrate metabolic process
LbrM10_V2.0310	1232	716.3	GO:0005975	1.78650839404014e-14	carbohydrate metabolic process
LbrM12_V2.0490	1232	716.3	GO:0005975	1.78650839404014e-14	carbohydrate metabolic process
LbrM14_V2.1330	1232	716.3	GO:0005975	1.78650839404014e-14	carbohydrate metabolic process
LbrM16_V2.0750	1232	716.3	GO:0005975	1.78650839404014e-14	carbohydrate metabolic process
LbrM20_V2.0160	1232	716.3	GO:0005975	1.78650839404014e-14	carbohydrate metabolic process
LbrM20_V2.5360	1232	716.3	GO:0005975	1.78650839404014e-14	carbohydrate metabolic process
LbrM21_V2.0700	1232	716.3	GO:0005975	1.78650839404014e-14	carbohydrate metabolic process
LbrM28_V2.3070	1232	716.3	GO:0005975	1.78650839404014e-14	carbohydrate metabolic process
LbrM29_V2.2480	1232	716.3	GO:0005975	1.78650839404014e-14	carbohydrate metabolic process
LbrM30_V2.2950	1232	716.3	GO:0005975	1.78650839404014e-14	carbohydrate metabolic process
LbrM30_V2.3420	1232	716.3	GO:0005975	1.78650839404014e-14	carbohydrate metabolic process
LbrM32_V2.1750	1232	716.3	GO:0005975	1.78650839404014e-14	carbohydrate metabolic process
LbrM34_V2.0010	1232	716.3	GO:0005975	1.78650839404014e-14	carbohydrate metabolic process
LbrM35_V2.1390	1232	716.3	GO:0005975	1.78650839404014e-14	carbohydrate metabolic process
LinJ04_V3.1170	1232	716.3	GO:0005975	1.78650839404014e-14	carbohydrate metabolic process
LinJ10_V3.0310	1232	716.3	GO:0005975	1.78650839404014e-14	carbohydrate metabolic process
LinJ12_V3.0490	1232	716.3	GO:0005975	1.78650839404014e-14	carbohydrate metabolic process
LinJ14_V3.1240	1232	716.3	GO:0005975	1.78650839404014e-14	carbohydrate metabolic process
LinJ16_V30760	1232	716.3	GO:0005975	1.78650839404014e-14	carbohydrate metabolic process
LinJ21_V3.0700	1232	716.3	GO:0005975	1.78650839404014e-14	carbohydrate metabolic process
LinJ24_V3.0870	1232	716.3	GO:0005975	1.78650839404014e-14	carbohydrate metabolic process
LinJ28_V3.3090	1232	716.3	GO:0005975	1.78650839404014e-14	carbohydrate metabolic process
LinJ29_V3.2620	1232	716.3	GO:0005975	1.78650839404014e-14	carbohydrate metabolic process
LinJ30_V3.3000	1232	716.3	GO:0005975	1.78650839404014e-14	carbohydrate metabolic process
LinJ30_V3.3430	1232	716.3	GO:0005975	1.78650839404014e-14	carbohydrate metabolic process
LinJ32_V3.1660	1232	716.3	GO:0005975	1.78650839404014e-14	carbohydrate metabolic process
LinJ34_V3.0080	1232	716.3	GO:0005975	1.78650839404014e-14	carbohydrate metabolic process
LinJ35_V3.5450	1232	716.3	GO:0005975	1.78650839404014e-14	carbohydrate metabolic process
LinJ36_V3.1320	1232	716.3	GO:0005975	1.78650839404014e-14	carbohydrate metabolic process
LmjF04.1160	1232	716.3	GO:0005975	1.78650839404014e-14	carbohydrate metabolic process
LmjF10.0290	1232	716.3	GO:0005975	1.78650839404014e-14	carbohydrate metabolic process
LmjF12.0530	1232	716.3	GO:0005975	1.78650839404014e-14	carbohydrate metabolic process
LmjF14.1160	1232	716.3	GO:0005975	1.78650839404014e-14	carbohydrate metabolic process
LmjF16.0760	1232	716.3	GO:0005975	1.78650839404014e-14	carbohydrate metabolic process
LmjF21.0640	1232	716.3	GO:0005975	1.78650839404014e-14	carbohydrate metabolic process
LmjF24.0850	1232	716.3	GO:0005975	1.78650839404014e-14	carbohydrate metabolic process
LmjF28.2860	1232	716.3	GO:0005975	1.78650839404014e-14	carbohydrate metabolic process
LmjF29.2510	1232	716.3	GO:0005975	1.78650839404014e-14	carbohydrate metabolic process
LmjF30.2980	1232	716.3	GO:0005975	1.78650839404014e-14	carbohydrate metabolic process
LmjF30.3380	1232	716.3	GO:0005975	1.78650839404014e-14	carbohydrate metabolic process
LmjF32.1580	1232	716.3	GO:0005975	1.78650839404014e-14	carbohydrate metabolic process
LmjF34.0080	1232	716.3	GO:0005975	1.78650839404014e-14	carbohydrate metabolic process
LmjF35.0030	1232	716.3	GO:0005975	1.78650839404014e-14	carbohydrate metabolic process
LmjF36.1260	1232	716.3	GO:0005975	1.78650839404014e-14	carbohydrate metabolic process
LbrM09_V2.0250	1014	712.3	GO:0006260	7.3117298209486e-20	DNA replication
LbrM10_V2.0290	1014	712.3	GO:0006260	7.3117298209486e-20	DNA replication
LbrM16_V2.1600	1014	712.3	GO:0006260	7.3117298209486e-20	DNA replication
LbrM22_V2.0370	1014	712.3	GO:0006260	7.3117298209486e-20	DNA replication
LbrM24_V2.0920	1014	712.3	GO:0006260	7.3117298209486e-20	DNA replication
LbrM27_V2.2230	1014	712.3	GO:0006260	7.3117298209486e-20	DNA replication
LbrM28_V2.0920	1014	712.3	GO:0006260	7.3117298209486e-20	DNA replication
LbrM28_V2.2580	1014	712.3	GO:0006260	7.3117298209486e-20	DNA replication
LbrM29_V2.0480	1014	712.3	GO:0006260	7.3117298209486e-20	DNA replication
LbrM30_V2.2590	1014	712.3	GO:0006260	7.3117298209486e-20	DNA replication
LbrM30_V2.3480	1014	712.3	GO:0006260	7.3117298209486e-20	DNA replication
LbrM32_V2.3220	1014	712.3	GO:0006260	7.3117298209486e-20	DNA replication
LbrM33_V2.1960	1014	712.3	GO:0006260	7.3117298209486e-20	DNA replication
LbrM33_V2.2980	1014	712.3	GO:0006260	7.3117298209486e-20	DNA replication
LbrM34_V2.4340	1014	712.3	GO:0006260	7.3117298209486e-20	DNA replication
LinJ09_V3.0400	1014	712.3	GO:0006260	7.3117298209486e-20	DNA replication
LinJ10_V3.0290	1014	712.3	GO:0006260	7.3117298209486e-20	DNA replication
LinJ16_V31640	1014	712.3	GO:0006260	7.3117298209486e-20	DNA replication
LinJ22_V3.0270	1014	712.3	GO:0006260	7.3117298209486e-20	DNA replication
LinJ24_V3.0930	1014	712.3	GO:0006260	7.3117298209486e-20	DNA replication
LinJ27_V3.1970	1014	712.3	GO:0006260	7.3117298209486e-20	DNA replication
LinJ28_V3.0940	1014	712.3	GO:0006260	7.3117298209486e-20	DNA replication
LinJ28_V3.2550	1014	712.3	GO:0006260	7.3117298209486e-20	DNA replication
LinJ29_V3.0550	1014	712.3	GO:0006260	7.3117298209486e-20	DNA replication
LinJ30_V3.2620	1014	712.3	GO:0006260	7.3117298209486e-20	DNA replication
LinJ30_V3.3490	1014	712.3	GO:0006260	7.3117298209486e-20	DNA replication
LinJ32_V3.3120	1014	712.3	GO:0006260	7.3117298209486e-20	DNA replication
LinJ33_V3.1790	1014	712.3	GO:0006260	7.3117298209486e-20	DNA replication
LinJ33_V3.2840	1014	712.3	GO:0006260	7.3117298209486e-20	DNA replication
LinJ35_V3.4430	1014	712.3	GO:0006260	7.3117298209486e-20	DNA replication
LmjF09.0250	1014	712.3	GO:0006260	7.3117298209486e-20	DNA replication
LmjF10.0270	1014	712.3	GO:0006260	7.3117298209486e-20	DNA replication
LmjF16.1540	1014	712.3	GO:0006260	7.3117298209486e-20	DNA replication
LmjF22.0390	1014	712.3	GO:0006260	7.3117298209486e-20	DNA replication
LmjF24.0910	1014	712.3	GO:0006260	7.3117298209486e-20	DNA replication
LmjF27.2050	1014	712.3	GO:0006260	7.3117298209486e-20	DNA replication
LmjF28.0850	1014	712.3	GO:0006260	7.3117298209486e-20	DNA replication
LmjF28.2385	1014	712.3	GO:0006260	7.3117298209486e-20	DNA replication
LmjF29.0540	1014	712.3	GO:0006260	7.3117298209486e-20	DNA replication
LmjF30.2630	1014	712.3	GO:0006260	7.3117298209486e-20	DNA replication
LmjF30.3440	1014	712.3	GO:0006260	7.3117298209486e-20	DNA replication
LmjF32.2960	1014	712.3	GO:0006260	7.3117298209486e-20	DNA replication
LmjF33.1690	1014	712.3	GO:0006260	7.3117298209486e-20	DNA replication
LmjF33.2700	1014	712.3	GO:0006260	7.3117298209486e-20	DNA replication
LmjF35.4360	1014	712.3	GO:0006260	7.3117298209486e-20	DNA replication
LbrM01_V2.0470	219	712	GO:0006412	3.75530270472814e-11	translation
LbrM07_V2.0750	219	712	GO:0006412	3.75530270472814e-11	translation
LbrM13_V2.1000	219	712	GO:0006412	3.75530270472814e-11	translation
LbrM16_V2.0150	219	712	GO:0006412	3.75530270472814e-11	translation
LbrM16_V2.0480	219	712	GO:0006412	3.75530270472814e-11	translation
LbrM19_V2.1750	219	712	GO:0006412	3.75530270472814e-11	translation
LbrM20_V2.0830	219	712	GO:0006412	3.75530270472814e-11	translation
LbrM20_V2.2340	219	712	GO:0006412	3.75530270472814e-11	translation
LbrM24_V2.1350	219	712	GO:0006412	3.75530270472814e-11	translation
LbrM24_V2.2160	219	712	GO:0006412	3.75530270472814e-11	translation
LbrM27_V2.1750	219	712	GO:0006412	3.75530270472814e-11	translation
LbrM32_V2.0520	219	712	GO:0006412	3.75530270472814e-11	translation
LbrM32_V2.0970	219	712	GO:0006412	3.75530270472814e-11	translation
LbrM33_V2.0840	219	712	GO:0006412	3.75530270472814e-11	translation
LbrM34_V2.0440	219	712	GO:0006412	3.75530270472814e-11	translation
LinJ01_V3.0440	219	712	GO:0006412	3.75530270472814e-11	translation
LinJ07_V3.0760	219	712	GO:0006412	3.75530270472814e-11	translation
LinJ13_V3.1130	219	712	GO:0006412	3.75530270472814e-11	translation
LinJ15_V3.0220	219	712	GO:0006412	3.75530270472814e-11	translation
LinJ16_V30150	219	712	GO:0006412	3.75530270472814e-11	translation
LinJ19_V3.1520	219	712	GO:0006412	3.75530270472814e-11	translation
LinJ21_V3.2150	219	712	GO:0006412	3.75530270472814e-11	translation
LinJ24_V3.1570	219	712	GO:0006412	3.75530270472814e-11	translation
LinJ24_V3.2170	219	712	GO:0006412	3.75530270472814e-11	translation
LinJ27_V3.1520	219	712	GO:0006412	3.75530270472814e-11	translation
LinJ32_V3.0460	219	712	GO:0006412	3.75530270472814e-11	translation
LinJ34_V3.2620	219	712	GO:0006412	3.75530270472814e-11	translation
LinJ34_V3.3440	219	712	GO:0006412	3.75530270472814e-11	translation
LinJ35_V3.0410	219	712	GO:0006412	3.75530270472814e-11	translation
LinJ35_V3.0600	219	712	GO:0006412	3.75530270472814e-11	translation
LmjF01.0420	219	712	GO:0006412	3.75530270472814e-11	translation
LmjF07.0680	219	712	GO:0006412	3.75530270472814e-11	translation
LmjF13.1230	219	712	GO:0006412	3.75530270472814e-11	translation
LmjF16.0140	219	712	GO:0006412	3.75530270472814e-11	translation
LmjF16.0460	219	712	GO:0006412	3.75530270472814e-11	translation
LmjF19.1500	219	712	GO:0006412	3.75530270472814e-11	translation
LmjF24.1510	219	712	GO:0006412	3.75530270472814e-11	translation
LmjF24.2080	219	712	GO:0006412	3.75530270472814e-11	translation
LmjF27.1620	219	712	GO:0006412	3.75530270472814e-11	translation
LmjF32.0450	219	712	GO:0006412	3.75530270472814e-11	translation
LmjF34.0860	219	712	GO:0006412	3.75530270472814e-11	translation
LmjF34.2780	219	712	GO:0006412	3.75530270472814e-11	translation
LmjF35.0420	219	712	GO:0006412	3.75530270472814e-11	translation
LmjF35.0600	219	712	GO:0006412	3.75530270472814e-11	translation
LmjF35.2010	219	712	GO:0006412	3.75530270472814e-11	translation
LbrM01_V2.0470	261	707.6	GO:0006412	4.7876399188454e-09	translation
LbrM06_V2.0410	261	707.6	GO:0006412	4.7876399188454e-09	translation
LbrM07_V2.0750	261	707.6	GO:0006412	4.7876399188454e-09	translation
LbrM13_V2.1000	261	707.6	GO:0006412	4.7876399188454e-09	translation
LbrM20_V2.0830	261	707.6	GO:0006412	4.7876399188454e-09	translation
LbrM20_V2.2340	261	707.6	GO:0006412	4.7876399188454e-09	translation
LbrM24_V2.1350	261	707.6	GO:0006412	4.7876399188454e-09	translation
LbrM24_V2.2160	261	707.6	GO:0006412	4.7876399188454e-09	translation
LbrM27_V2.1750	261	707.6	GO:0006412	4.7876399188454e-09	translation
LbrM28_V2.2510	261	707.6	GO:0006412	4.7876399188454e-09	translation
LbrM32_V2.0970	261	707.6	GO:0006412	4.7876399188454e-09	translation
LbrM33_V2.0840	261	707.6	GO:0006412	4.7876399188454e-09	translation
LbrM34_V2.0440	261	707.6	GO:0006412	4.7876399188454e-09	translation
LbrM35_V2.4110	261	707.6	GO:0006412	4.7876399188454e-09	translation
LbrM35_V2.5370	261	707.6	GO:0006412	4.7876399188454e-09	translation
LinJ01_V3.0440	261	707.6	GO:0006412	4.7876399188454e-09	translation
LinJ06_V3.0430	261	707.6	GO:0006412	4.7876399188454e-09	translation
LinJ07_V3.0760	261	707.6	GO:0006412	4.7876399188454e-09	translation
LinJ13_V3.1130	261	707.6	GO:0006412	4.7876399188454e-09	translation
LinJ15_V3.0220	261	707.6	GO:0006412	4.7876399188454e-09	translation
LinJ21_V3.2150	261	707.6	GO:0006412	4.7876399188454e-09	translation
LinJ24_V3.1570	261	707.6	GO:0006412	4.7876399188454e-09	translation
LinJ24_V3.2170	261	707.6	GO:0006412	4.7876399188454e-09	translation
LinJ27_V3.1520	261	707.6	GO:0006412	4.7876399188454e-09	translation
LinJ28_V3.2480	261	707.6	GO:0006412	4.7876399188454e-09	translation
LinJ34_V3.2620	261	707.6	GO:0006412	4.7876399188454e-09	translation
LinJ35_V3.0410	261	707.6	GO:0006412	4.7876399188454e-09	translation
LinJ35_V3.0600	261	707.6	GO:0006412	4.7876399188454e-09	translation
LinJ36_V3.4070	261	707.6	GO:0006412	4.7876399188454e-09	translation
LinJ36_V3.5350	261	707.6	GO:0006412	4.7876399188454e-09	translation
LmjF01.0420	261	707.6	GO:0006412	4.7876399188454e-09	translation
LmjF06.0410	261	707.6	GO:0006412	4.7876399188454e-09	translation
LmjF07.0680	261	707.6	GO:0006412	4.7876399188454e-09	translation
LmjF13.1230	261	707.6	GO:0006412	4.7876399188454e-09	translation
LmjF24.1510	261	707.6	GO:0006412	4.7876399188454e-09	translation
LmjF24.2080	261	707.6	GO:0006412	4.7876399188454e-09	translation
LmjF27.1620	261	707.6	GO:0006412	4.7876399188454e-09	translation
LmjF28.2310	261	707.6	GO:0006412	4.7876399188454e-09	translation
LmjF34.0860	261	707.6	GO:0006412	4.7876399188454e-09	translation
LmjF34.2780	261	707.6	GO:0006412	4.7876399188454e-09	translation
LmjF35.0420	261	707.6	GO:0006412	4.7876399188454e-09	translation
LmjF35.0600	261	707.6	GO:0006412	4.7876399188454e-09	translation
LmjF35.2010	261	707.6	GO:0006412	4.7876399188454e-09	translation
LmjF36.3880	261	707.6	GO:0006412	4.7876399188454e-09	translation
LmjF36.5120	261	707.6	GO:0006412	4.7876399188454e-09	translation
LbrM06_V2.0330	664	695.7	GO:0006694	0.000150245221665486	steroid biosynthetic process
LbrM06_V2.0650	664	695.7	GO:0006694	0.000150245221665486	steroid biosynthetic process
LbrM11_V2.0880	664	695.7	GO:0006694	0.000150245221665486	steroid biosynthetic process
LbrM13_V2.1480	664	695.7	GO:0006694	0.000150245221665486	steroid biosynthetic process
LbrM18_V2.0030	664	695.7	GO:0006694	0.000150245221665486	steroid biosynthetic process
LbrM22_V2.1240	664	695.7	GO:0006694	0.000150245221665486	steroid biosynthetic process
LbrM23_V2.1420	664	695.7	GO:0006694	0.000150245221665486	steroid biosynthetic process
LbrM29_V2.2120	664	695.7	GO:0006694	0.000150245221665486	steroid biosynthetic process
LbrM30_V2.3580	664	695.7	GO:0006694	0.000150245221665486	steroid biosynthetic process
LbrM31_V2.3310	664	695.7	GO:0006694	0.000150245221665486	steroid biosynthetic process
LbrM32_V2.0980	664	695.7	GO:0006694	0.000150245221665486	steroid biosynthetic process
LbrM32_V2.2550	664	695.7	GO:0006694	0.000150245221665486	steroid biosynthetic process
LbrM33_V2.0720	664	695.7	GO:0006694	0.000150245221665486	steroid biosynthetic process
LbrM35_V2.2600	664	695.7	GO:0006694	0.000150245221665486	steroid biosynthetic process
LbrM35_V2.6200	664	695.7	GO:0006694	0.000150245221665486	steroid biosynthetic process
LinJ06_V3.0350	664	695.7	GO:0006694	0.000150245221665486	steroid biosynthetic process
LinJ06_V3.0670	664	695.7	GO:0006694	0.000150245221665486	steroid biosynthetic process
LinJ11_V3.1100	664	695.7	GO:0006694	0.000150245221665486	steroid biosynthetic process
LinJ13_V3.1360	664	695.7	GO:0006694	0.000150245221665486	steroid biosynthetic process
LinJ18_V3.0020	664	695.7	GO:0006694	0.000150245221665486	steroid biosynthetic process
LinJ22_V3.1210	664	695.7	GO:0006694	0.000150245221665486	steroid biosynthetic process
LinJ23_V3.1560	664	695.7	GO:0006694	0.000150245221665486	steroid biosynthetic process
LinJ29_V3.2250	664	695.7	GO:0006694	0.000150245221665486	steroid biosynthetic process
LinJ30_V3.3610	664	695.7	GO:0006694	0.000150245221665486	steroid biosynthetic process
LinJ31_V3.3050	664	695.7	GO:0006694	0.000150245221665486	steroid biosynthetic process
LinJ32_V3.0940	664	695.7	GO:0006694	0.000150245221665486	steroid biosynthetic process
LinJ32_V3.2470	664	695.7	GO:0006694	0.000150245221665486	steroid biosynthetic process
LinJ33_V3.0730	664	695.7	GO:0006694	0.000150245221665486	steroid biosynthetic process
LinJ36_V3.2520	664	695.7	GO:0006694	0.000150245221665486	steroid biosynthetic process
LinJ36_V3.6160	664	695.7	GO:0006694	0.000150245221665486	steroid biosynthetic process
LmjF06.0350	664	695.7	GO:0006694	0.000150245221665486	steroid biosynthetic process
LmjF06.0650	664	695.7	GO:0006694	0.000150245221665486	steroid biosynthetic process
LmjF11.1100	664	695.7	GO:0006694	0.000150245221665486	steroid biosynthetic process
LmjF13.1620	664	695.7	GO:0006694	0.000150245221665486	steroid biosynthetic process
LmjF18.0020	664	695.7	GO:0006694	0.000150245221665486	steroid biosynthetic process
LmjF22.1360	664	695.7	GO:0006694	0.000150245221665486	steroid biosynthetic process
LmjF23.1300	664	695.7	GO:0006694	0.000150245221665486	steroid biosynthetic process
LmjF29.2140	664	695.7	GO:0006694	0.000150245221665486	steroid biosynthetic process
LmjF30.3550	664	695.7	GO:0006694	0.000150245221665486	steroid biosynthetic process
LmjF31.2940	664	695.7	GO:0006694	0.000150245221665486	steroid biosynthetic process
LmjF32.0890	664	695.7	GO:0006694	0.000150245221665486	steroid biosynthetic process
LmjF32.2320	664	695.7	GO:0006694	0.000150245221665486	steroid biosynthetic process
LmjF33.0680	664	695.7	GO:0006694	0.000150245221665486	steroid biosynthetic process
LmjF36.2380	664	695.7	GO:0006694	0.000150245221665486	steroid biosynthetic process
LmjF36.5900	664	695.7	GO:0006694	0.000150245221665486	steroid biosynthetic process
LbrM04_V2.0950	1149	693.5	GO:0006412	3.0469970832473e-14	translation
LbrM06_V2.0410	1149	693.5	GO:0006412	3.0469970832473e-14	translation
LbrM13_V2.1000	1149	693.5	GO:0006412	3.0469970832473e-14	translation
LbrM16_V2.0480	1149	693.5	GO:0006412	3.0469970832473e-14	translation
LbrM18_V2.0700	1149	693.5	GO:0006412	3.0469970832473e-14	translation
LbrM20_V2.2340	1149	693.5	GO:0006412	3.0469970832473e-14	translation
LbrM20_V2.2480	1149	693.5	GO:0006412	3.0469970832473e-14	translation
LbrM22_V2.1460	1149	693.5	GO:0006412	3.0469970832473e-14	translation
LbrM25_V2.0610	1149	693.5	GO:0006412	3.0469970832473e-14	translation
LbrM27_V2.1520	1149	693.5	GO:0006412	3.0469970832473e-14	translation
LbrM32_V2.0500	1149	693.5	GO:0006412	3.0469970832473e-14	translation
LbrM32_V2.0970	1149	693.5	GO:0006412	3.0469970832473e-14	translation
LbrM33_V2.0840	1149	693.5	GO:0006412	3.0469970832473e-14	translation
LbrM34_V2.0440	1149	693.5	GO:0006412	3.0469970832473e-14	translation
LbrM34_V2.1360	1149	693.5	GO:0006412	3.0469970832473e-14	translation
LinJ04_V3.0950	1149	693.5	GO:0006412	3.0469970832473e-14	translation
LinJ06_V3.0430	1149	693.5	GO:0006412	3.0469970832473e-14	translation
LinJ13_V3.1130	1149	693.5	GO:0006412	3.0469970832473e-14	translation
LinJ18_V3.0630	1149	693.5	GO:0006412	3.0469970832473e-14	translation
LinJ21_V3.2150	1149	693.5	GO:0006412	3.0469970832473e-14	translation
LinJ22_V3.1370	1149	693.5	GO:0006412	3.0469970832473e-14	translation
LinJ25_V3.0760	1149	693.5	GO:0006412	3.0469970832473e-14	translation
LinJ27_V3.1300	1149	693.5	GO:0006412	3.0469970832473e-14	translation
LinJ32_V3.0440	1149	693.5	GO:0006412	3.0469970832473e-14	translation
LinJ32_V3.3320	1149	693.5	GO:0006412	3.0469970832473e-14	translation
LinJ34_V3.2620	1149	693.5	GO:0006412	3.0469970832473e-14	translation
LinJ34_V3.3440	1149	693.5	GO:0006412	3.0469970832473e-14	translation
LinJ35_V3.0410	1149	693.5	GO:0006412	3.0469970832473e-14	translation
LinJ35_V3.0600	1149	693.5	GO:0006412	3.0469970832473e-14	translation
LinJ35_V3.1450	1149	693.5	GO:0006412	3.0469970832473e-14	translation
LmjF04.0950	1149	693.5	GO:0006412	3.0469970832473e-14	translation
LmjF06.0410	1149	693.5	GO:0006412	3.0469970832473e-14	translation
LmjF13.1230	1149	693.5	GO:0006412	3.0469970832473e-14	translation
LmjF16.0460	1149	693.5	GO:0006412	3.0469970832473e-14	translation
LmjF22.1560	1149	693.5	GO:0006412	3.0469970832473e-14	translation
LmjF24.0040	1149	693.5	GO:0006412	3.0469970832473e-14	translation
LmjF25.0730	1149	693.5	GO:0006412	3.0469970832473e-14	translation
LmjF27.1390	1149	693.5	GO:0006412	3.0469970832473e-14	translation
LmjF34.2780	1149	693.5	GO:0006412	3.0469970832473e-14	translation
LmjF34.2900	1149	693.5	GO:0006412	3.0469970832473e-14	translation
LmjF35.0420	1149	693.5	GO:0006412	3.0469970832473e-14	translation
LmjF35.0600	1149	693.5	GO:0006412	3.0469970832473e-14	translation
LmjF35.1440	1149	693.5	GO:0006412	3.0469970832473e-14	translation
LmjF35.2010	1149	693.5	GO:0006412	3.0469970832473e-14	translation
LmjF36.3760	1149	693.5	GO:0006412	3.0469970832473e-14	translation
LbrM02_V2.0410	468	693.3	GO:0006396	0.0058427374487255	RNA processing
LbrM05_V2.0200	468	693.3	GO:0006396	0.0058427374487255	RNA processing
LbrM05_V2.0470	468	693.3	GO:0006396	0.0058427374487255	RNA processing
LbrM17_V2.0330	468	693.3	GO:0006396	0.0058427374487255	RNA processing
LbrM18_V2.0920	468	693.3	GO:0006396	0.0058427374487255	RNA processing
LbrM20_V2.1170	468	693.3	GO:0006396	0.0058427374487255	RNA processing
LbrM20_V2.6060	468	693.3	GO:0006396	0.0058427374487255	RNA processing
LbrM22_V2.1260	468	693.3	GO:0006396	0.0058427374487255	RNA processing
LbrM24_V2.2340	468	693.3	GO:0006396	0.0058427374487255	RNA processing
LbrM28_V2.2600	468	693.3	GO:0006396	0.0058427374487255	RNA processing
LbrM30_V2.0700	468	693.3	GO:0006396	0.0058427374487255	RNA processing
LbrM31_V2.0170	468	693.3	GO:0006396	0.0058427374487255	RNA processing
LbrM34_V2.1610	468	693.3	GO:0006396	0.0058427374487255	RNA processing
LbrM34_V2.5180	468	693.3	GO:0006396	0.0058427374487255	RNA processing
LbrM35_V2.3220	468	693.3	GO:0006396	0.0058427374487255	RNA processing
LinJ02_V3.0350	468	693.3	GO:0006396	0.0058427374487255	RNA processing
LinJ05_V3.0200	468	693.3	GO:0006396	0.0058427374487255	RNA processing
LinJ05_V3.0460	468	693.3	GO:0006396	0.0058427374487255	RNA processing
LinJ12_V3.0850	468	693.3	GO:0006396	0.0058427374487255	RNA processing
LinJ17_V3.0400	468	693.3	GO:0006396	0.0058427374487255	RNA processing
LinJ18_V3.0830	468	693.3	GO:0006396	0.0058427374487255	RNA processing
LinJ22_V3.1230	468	693.3	GO:0006396	0.0058427374487255	RNA processing
LinJ24_V3.2350	468	693.3	GO:0006396	0.0058427374487255	RNA processing
LinJ28_V3.2570	468	693.3	GO:0006396	0.0058427374487255	RNA processing
LinJ29_V3.1900	468	693.3	GO:0006396	0.0058427374487255	RNA processing
LinJ30_V3.0640	468	693.3	GO:0006396	0.0058427374487255	RNA processing
LinJ34_V3.1220	468	693.3	GO:0006396	0.0058427374487255	RNA processing
LinJ35_V3.1700	468	693.3	GO:0006396	0.0058427374487255	RNA processing
LinJ35_V3.5200	468	693.3	GO:0006396	0.0058427374487255	RNA processing
LinJ36_V3.3150	468	693.3	GO:0006396	0.0058427374487255	RNA processing
LmjF02.0380	468	693.3	GO:0006396	0.0058427374487255	RNA processing
LmjF05.0200	468	693.3	GO:0006396	0.0058427374487255	RNA processing
LmjF05.0460	468	693.3	GO:0006396	0.0058427374487255	RNA processing
LmjF12.1270	468	693.3	GO:0006396	0.0058427374487255	RNA processing
LmjF17.0350	468	693.3	GO:0006396	0.0058427374487255	RNA processing
LmjF18.0830	468	693.3	GO:0006396	0.0058427374487255	RNA processing
LmjF22.1380	468	693.3	GO:0006396	0.0058427374487255	RNA processing
LmjF24.2260	468	693.3	GO:0006396	0.0058427374487255	RNA processing
LmjF28.2400	468	693.3	GO:0006396	0.0058427374487255	RNA processing
LmjF29.1780	468	693.3	GO:0006396	0.0058427374487255	RNA processing
LmjF30.0620	468	693.3	GO:0006396	0.0058427374487255	RNA processing
LmjF34.1140	468	693.3	GO:0006396	0.0058427374487255	RNA processing
LmjF35.1700	468	693.3	GO:0006396	0.0058427374487255	RNA processing
LmjF35.5230	468	693.3	GO:0006396	0.0058427374487255	RNA processing
LmjF36.3000	468	693.3	GO:0006396	0.0058427374487255	RNA processing
LbrM04_V2.0950	283	684	GO:0006412	1.53285887019591e-10	translation
LbrM06_V2.0410	283	684	GO:0006412	1.53285887019591e-10	translation
LbrM13_V2.1000	283	684	GO:0006412	1.53285887019591e-10	translation
LbrM16_V2.0480	283	684	GO:0006412	1.53285887019591e-10	translation
LbrM18_V2.0700	283	684	GO:0006412	1.53285887019591e-10	translation
LbrM20_V2.2340	283	684	GO:0006412	1.53285887019591e-10	translation
LbrM22_V2.1460	283	684	GO:0006412	1.53285887019591e-10	translation
LbrM27_V2.1520	283	684	GO:0006412	1.53285887019591e-10	translation
LbrM28_V2.2950	283	684	GO:0006412	1.53285887019591e-10	translation
LbrM32_V2.0500	283	684	GO:0006412	1.53285887019591e-10	translation
LbrM32_V2.0970	283	684	GO:0006412	1.53285887019591e-10	translation
LbrM33_V2.0760	283	684	GO:0006412	1.53285887019591e-10	translation
LbrM34_V2.1490	283	684	GO:0006412	1.53285887019591e-10	translation
LbrM34_V2.1800	283	684	GO:0006412	1.53285887019591e-10	translation
LbrM34_V2.2120	283	684	GO:0006412	1.53285887019591e-10	translation
LinJ04_V3.0950	283	684	GO:0006412	1.53285887019591e-10	translation
LinJ06_V3.0430	283	684	GO:0006412	1.53285887019591e-10	translation
LinJ13_V3.1130	283	684	GO:0006412	1.53285887019591e-10	translation
LinJ15_V3.1060	283	684	GO:0006412	1.53285887019591e-10	translation
LinJ18_V3.0630	283	684	GO:0006412	1.53285887019591e-10	translation
LinJ22_V3.1370	283	684	GO:0006412	1.53285887019591e-10	translation
LinJ24_V3.2300	283	684	GO:0006412	1.53285887019591e-10	translation
LinJ27_V3.1300	283	684	GO:0006412	1.53285887019591e-10	translation
LinJ28_V3.2970	283	684	GO:0006412	1.53285887019591e-10	translation
LinJ32_V3.0440	283	684	GO:0006412	1.53285887019591e-10	translation
LinJ34_V3.2620	283	684	GO:0006412	1.53285887019591e-10	translation
LinJ34_V3.3440	283	684	GO:0006412	1.53285887019591e-10	translation
LinJ35_V3.0600	283	684	GO:0006412	1.53285887019591e-10	translation
LinJ35_V3.1580	283	684	GO:0006412	1.53285887019591e-10	translation
LinJ35_V3.1880	283	684	GO:0006412	1.53285887019591e-10	translation
LmjF04.0950	283	684	GO:0006412	1.53285887019591e-10	translation
LmjF06.0410	283	684	GO:0006412	1.53285887019591e-10	translation
LmjF13.1230	283	684	GO:0006412	1.53285887019591e-10	translation
LmjF16.0460	283	684	GO:0006412	1.53285887019591e-10	translation
LmjF22.1560	283	684	GO:0006412	1.53285887019591e-10	translation
LmjF24.0040	283	684	GO:0006412	1.53285887019591e-10	translation
LmjF27.1390	283	684	GO:0006412	1.53285887019591e-10	translation
LmjF28.2750	283	684	GO:0006412	1.53285887019591e-10	translation
LmjF33.0720	283	684	GO:0006412	1.53285887019591e-10	translation
LmjF34.2780	283	684	GO:0006412	1.53285887019591e-10	translation
LmjF35.0600	283	684	GO:0006412	1.53285887019591e-10	translation
LmjF35.1580	283	684	GO:0006412	1.53285887019591e-10	translation
LmjF35.1890	283	684	GO:0006412	1.53285887019591e-10	translation
LmjF35.2190	283	684	GO:0006412	1.53285887019591e-10	translation
LmjF36.3760	283	684	GO:0006412	1.53285887019591e-10	translation
LbrM09_V2.0250	1009	681.7	GO:0006260	6.37405853220959e-17	DNA replication
LbrM09_V2.1400	1009	681.7	GO:0006260	6.37405853220959e-17	DNA replication
LbrM15_V2.1440	1009	681.7	GO:0006260	6.37405853220959e-17	DNA replication
LbrM16_V2.1600	1009	681.7	GO:0006260	6.37405853220959e-17	DNA replication
LbrM22_V2.0370	1009	681.7	GO:0006260	6.37405853220959e-17	DNA replication
LbrM24_V2.0920	1009	681.7	GO:0006260	6.37405853220959e-17	DNA replication
LbrM25_V2.2330	1009	681.7	GO:0006260	6.37405853220959e-17	DNA replication
LbrM28_V2.0920	1009	681.7	GO:0006260	6.37405853220959e-17	DNA replication
LbrM28_V2.2580	1009	681.7	GO:0006260	6.37405853220959e-17	DNA replication
LbrM29_V2.1820	1009	681.7	GO:0006260	6.37405853220959e-17	DNA replication
LbrM30_V2.2590	1009	681.7	GO:0006260	6.37405853220959e-17	DNA replication
LbrM30_V2.3480	1009	681.7	GO:0006260	6.37405853220959e-17	DNA replication
LbrM32_V2.3220	1009	681.7	GO:0006260	6.37405853220959e-17	DNA replication
LbrM33_V2.2980	1009	681.7	GO:0006260	6.37405853220959e-17	DNA replication
LbrM34_V2.4340	1009	681.7	GO:0006260	6.37405853220959e-17	DNA replication
LinJ09_V3.0400	1009	681.7	GO:0006260	6.37405853220959e-17	DNA replication
LinJ15_V3.1500	1009	681.7	GO:0006260	6.37405853220959e-17	DNA replication
LinJ16_V31640	1009	681.7	GO:0006260	6.37405853220959e-17	DNA replication
LinJ19_V3.0040	1009	681.7	GO:0006260	6.37405853220959e-17	DNA replication
LinJ21_V3.1160	1009	681.7	GO:0006260	6.37405853220959e-17	DNA replication
LinJ22_V3.0270	1009	681.7	GO:0006260	6.37405853220959e-17	DNA replication
LinJ24_V3.0930	1009	681.7	GO:0006260	6.37405853220959e-17	DNA replication
LinJ25_V3.1740	1009	681.7	GO:0006260	6.37405853220959e-17	DNA replication
LinJ28_V3.0940	1009	681.7	GO:0006260	6.37405853220959e-17	DNA replication
LinJ28_V3.2550	1009	681.7	GO:0006260	6.37405853220959e-17	DNA replication
LinJ30_V3.2620	1009	681.7	GO:0006260	6.37405853220959e-17	DNA replication
LinJ30_V3.3490	1009	681.7	GO:0006260	6.37405853220959e-17	DNA replication
LinJ32_V3.3120	1009	681.7	GO:0006260	6.37405853220959e-17	DNA replication
LinJ33_V3.2840	1009	681.7	GO:0006260	6.37405853220959e-17	DNA replication
LinJ35_V3.4430	1009	681.7	GO:0006260	6.37405853220959e-17	DNA replication
LmjF09.0250	1009	681.7	GO:0006260	6.37405853220959e-17	DNA replication
LmjF09.1340	1009	681.7	GO:0006260	6.37405853220959e-17	DNA replication
LmjF15.1450	1009	681.7	GO:0006260	6.37405853220959e-17	DNA replication
LmjF16.1540	1009	681.7	GO:0006260	6.37405853220959e-17	DNA replication
LmjF22.0390	1009	681.7	GO:0006260	6.37405853220959e-17	DNA replication
LmjF24.0910	1009	681.7	GO:0006260	6.37405853220959e-17	DNA replication
LmjF25.1670	1009	681.7	GO:0006260	6.37405853220959e-17	DNA replication
LmjF28.0850	1009	681.7	GO:0006260	6.37405853220959e-17	DNA replication
LmjF28.2385	1009	681.7	GO:0006260	6.37405853220959e-17	DNA replication
LmjF29.1720	1009	681.7	GO:0006260	6.37405853220959e-17	DNA replication
LmjF30.2630	1009	681.7	GO:0006260	6.37405853220959e-17	DNA replication
LmjF30.3440	1009	681.7	GO:0006260	6.37405853220959e-17	DNA replication
LmjF32.2960	1009	681.7	GO:0006260	6.37405853220959e-17	DNA replication
LmjF33.2700	1009	681.7	GO:0006260	6.37405853220959e-17	DNA replication
LmjF35.4360	1009	681.7	GO:0006260	6.37405853220959e-17	DNA replication
LbrM03_V2.0450	903	681.7	GO:0030163	1.65451342947158e-16	protein catabolic process
LbrM12_V2.0230	903	681.7	GO:0030163	1.65451342947158e-16	protein catabolic process
LbrM13_V2.0890	903	681.7	GO:0030163	1.65451342947158e-16	protein catabolic process
LbrM14_V2.0310	903	681.7	GO:0030163	1.65451342947158e-16	protein catabolic process
LbrM22_V2.0510	903	681.7	GO:0030163	1.65451342947158e-16	protein catabolic process
LbrM22_V2.0560	903	681.7	GO:0030163	1.65451342947158e-16	protein catabolic process
LbrM26_V2.2600	903	681.7	GO:0030163	1.65451342947158e-16	protein catabolic process
LbrM27_V2.1600	903	681.7	GO:0030163	1.65451342947158e-16	protein catabolic process
LbrM29_V2.0130	903	681.7	GO:0030163	1.65451342947158e-16	protein catabolic process
LbrM32_V2.0460	903	681.7	GO:0030163	1.65451342947158e-16	protein catabolic process
LbrM34_V2.2940	903	681.7	GO:0030163	1.65451342947158e-16	protein catabolic process
LbrM34_V2.3820	903	681.7	GO:0030163	1.65451342947158e-16	protein catabolic process
LbrM35_V2.0400	903	681.7	GO:0030163	1.65451342947158e-16	protein catabolic process
LbrM35_V2.1840	903	681.7	GO:0030163	1.65451342947158e-16	protein catabolic process
LbrM35_V2.4600	903	681.7	GO:0030163	1.65451342947158e-16	protein catabolic process
LinJ03_V3.0520	903	681.7	GO:0030163	1.65451342947158e-16	protein catabolic process
LinJ12_V3.0190	903	681.7	GO:0030163	1.65451342947158e-16	protein catabolic process
LinJ13_V3.0990	903	681.7	GO:0030163	1.65451342947158e-16	protein catabolic process
LinJ14_V3.0310	903	681.7	GO:0030163	1.65451342947158e-16	protein catabolic process
LinJ22_V3.0440	903	681.7	GO:0030163	1.65451342947158e-16	protein catabolic process
LinJ22_V3.0490	903	681.7	GO:0030163	1.65451342947158e-16	protein catabolic process
LinJ26_V3.2700	903	681.7	GO:0030163	1.65451342947158e-16	protein catabolic process
LinJ27_V3.1370	903	681.7	GO:0030163	1.65451342947158e-16	protein catabolic process
LinJ29_V3.0120	903	681.7	GO:0030163	1.65451342947158e-16	protein catabolic process
LinJ32_V3.0400	903	681.7	GO:0030163	1.65451342947158e-16	protein catabolic process
LinJ35_V3.3080	903	681.7	GO:0030163	1.65451342947158e-16	protein catabolic process
LinJ35_V3.3880	903	681.7	GO:0030163	1.65451342947158e-16	protein catabolic process
LinJ36_V3.0340	903	681.7	GO:0030163	1.65451342947158e-16	protein catabolic process
LinJ36_V3.1730	903	681.7	GO:0030163	1.65451342947158e-16	protein catabolic process
LinJ36_V3.4570	903	681.7	GO:0030163	1.65451342947158e-16	protein catabolic process
LmjF03.0540	903	681.7	GO:0030163	1.65451342947158e-16	protein catabolic process
LmjF12.0210	903	681.7	GO:0030163	1.65451342947158e-16	protein catabolic process
LmjF13.1090	903	681.7	GO:0030163	1.65451342947158e-16	protein catabolic process
LmjF14.0310	903	681.7	GO:0030163	1.65451342947158e-16	protein catabolic process
LmjF22.0570	903	681.7	GO:0030163	1.65451342947158e-16	protein catabolic process
LmjF22.0620	903	681.7	GO:0030163	1.65451342947158e-16	protein catabolic process
LmjF26.2670	903	681.7	GO:0030163	1.65451342947158e-16	protein catabolic process
LmjF27.1460	903	681.7	GO:0030163	1.65451342947158e-16	protein catabolic process
LmjF29.0120	903	681.7	GO:0030163	1.65451342947158e-16	protein catabolic process
LmjF32.0390	903	681.7	GO:0030163	1.65451342947158e-16	protein catabolic process
LmjF35.3030	903	681.7	GO:0030163	1.65451342947158e-16	protein catabolic process
LmjF35.3840	903	681.7	GO:0030163	1.65451342947158e-16	protein catabolic process
LmjF36.0320	903	681.7	GO:0030163	1.65451342947158e-16	protein catabolic process
LmjF36.1650	903	681.7	GO:0030163	1.65451342947158e-16	protein catabolic process
LmjF36.4360	903	681.7	GO:0030163	1.65451342947158e-16	protein catabolic process
LbrM05_V2.0520	432	680	GO:0006120	6.46071464919226e-06	mitochondrial electron transport, NADH to ubiquinone
LbrM05_V2.0980	432	680	GO:0006120	6.46071464919226e-06	mitochondrial electron transport, NADH to ubiquinone
LbrM07_V2.0060	432	680	GO:0006120	6.46071464919226e-06	mitochondrial electron transport, NADH to ubiquinone
LbrM15_V2.1030	432	680	GO:0006120	6.46071464919226e-06	mitochondrial electron transport, NADH to ubiquinone
LbrM16_V2.1670	432	680	GO:0006120	6.46071464919226e-06	mitochondrial electron transport, NADH to ubiquinone
LbrM17_V2.0250	432	680	GO:0006120	6.46071464919226e-06	mitochondrial electron transport, NADH to ubiquinone
LbrM20_V2.5360	432	680	GO:0006120	6.46071464919226e-06	mitochondrial electron transport, NADH to ubiquinone
LbrM24_V2.2110	432	680	GO:0006120	6.46071464919226e-06	mitochondrial electron transport, NADH to ubiquinone
LbrM25_V2.0120	432	680	GO:0006120	6.46071464919226e-06	mitochondrial electron transport, NADH to ubiquinone
LbrM25_V2.1710	432	680	GO:0006120	6.46071464919226e-06	mitochondrial electron transport, NADH to ubiquinone
LbrM25_V2.2280	432	680	GO:0006120	6.46071464919226e-06	mitochondrial electron transport, NADH to ubiquinone
LbrM27_V2.0820	432	680	GO:0006120	6.46071464919226e-06	mitochondrial electron transport, NADH to ubiquinone
LbrM29_V2.2280	432	680	GO:0006120	6.46071464919226e-06	mitochondrial electron transport, NADH to ubiquinone
LbrM34_V2.0110	432	680	GO:0006120	6.46071464919226e-06	mitochondrial electron transport, NADH to ubiquinone
LbrM34_V2.1300	432	680	GO:0006120	6.46071464919226e-06	mitochondrial electron transport, NADH to ubiquinone
LinJ05_V3.0510	432	680	GO:0006120	6.46071464919226e-06	mitochondrial electron transport, NADH to ubiquinone
LinJ05_V3.0980	432	680	GO:0006120	6.46071464919226e-06	mitochondrial electron transport, NADH to ubiquinone
LinJ07_V3.0210	432	680	GO:0006120	6.46071464919226e-06	mitochondrial electron transport, NADH to ubiquinone
LinJ15_V3.1050	432	680	GO:0006120	6.46071464919226e-06	mitochondrial electron transport, NADH to ubiquinone
LinJ16_V31710	432	680	GO:0006120	6.46071464919226e-06	mitochondrial electron transport, NADH to ubiquinone
LinJ17_V3.0320	432	680	GO:0006120	6.46071464919226e-06	mitochondrial electron transport, NADH to ubiquinone
LinJ24_V3.0870	432	680	GO:0006120	6.46071464919226e-06	mitochondrial electron transport, NADH to ubiquinone
LinJ24_V3.2110	432	680	GO:0006120	6.46071464919226e-06	mitochondrial electron transport, NADH to ubiquinone
LinJ25_V3.0120	432	680	GO:0006120	6.46071464919226e-06	mitochondrial electron transport, NADH to ubiquinone
LinJ25_V3.1790	432	680	GO:0006120	6.46071464919226e-06	mitochondrial electron transport, NADH to ubiquinone
LinJ25_V3.2220	432	680	GO:0006120	6.46071464919226e-06	mitochondrial electron transport, NADH to ubiquinone
LinJ27_V3.0590	432	680	GO:0006120	6.46071464919226e-06	mitochondrial electron transport, NADH to ubiquinone
LinJ29_V3.2420	432	680	GO:0006120	6.46071464919226e-06	mitochondrial electron transport, NADH to ubiquinone
LinJ35_V3.0070	432	680	GO:0006120	6.46071464919226e-06	mitochondrial electron transport, NADH to ubiquinone
LinJ35_V3.1390	432	680	GO:0006120	6.46071464919226e-06	mitochondrial electron transport, NADH to ubiquinone
LmjF05.0510	432	680	GO:0006120	6.46071464919226e-06	mitochondrial electron transport, NADH to ubiquinone
LmjF05.0980	432	680	GO:0006120	6.46071464919226e-06	mitochondrial electron transport, NADH to ubiquinone
LmjF07.0060	432	680	GO:0006120	6.46071464919226e-06	mitochondrial electron transport, NADH to ubiquinone
LmjF15.0990	432	680	GO:0006120	6.46071464919226e-06	mitochondrial electron transport, NADH to ubiquinone
LmjF16.1610	432	680	GO:0006120	6.46071464919226e-06	mitochondrial electron transport, NADH to ubiquinone
LmjF17.0270	432	680	GO:0006120	6.46071464919226e-06	mitochondrial electron transport, NADH to ubiquinone
LmjF24.0850	432	680	GO:0006120	6.46071464919226e-06	mitochondrial electron transport, NADH to ubiquinone
LmjF24.2030	432	680	GO:0006120	6.46071464919226e-06	mitochondrial electron transport, NADH to ubiquinone
LmjF25.0120	432	680	GO:0006120	6.46071464919226e-06	mitochondrial electron transport, NADH to ubiquinone
LmjF25.1710	432	680	GO:0006120	6.46071464919226e-06	mitochondrial electron transport, NADH to ubiquinone
LmjF25.2140	432	680	GO:0006120	6.46071464919226e-06	mitochondrial electron transport, NADH to ubiquinone
LmjF27.0740	432	680	GO:0006120	6.46071464919226e-06	mitochondrial electron transport, NADH to ubiquinone
LmjF29.2310	432	680	GO:0006120	6.46071464919226e-06	mitochondrial electron transport, NADH to ubiquinone
LmjF35.0070	432	680	GO:0006120	6.46071464919226e-06	mitochondrial electron transport, NADH to ubiquinone
LmjF35.1380	432	680	GO:0006120	6.46071464919226e-06	mitochondrial electron transport, NADH to ubiquinone
LbrM03_V2.0050	536	678.8	GO:0006520	2.06123327551695e-06	cellular amino acid metabolic process
LbrM07_V2.0090	536	678.8	GO:0006520	2.06123327551695e-06	cellular amino acid metabolic process
LbrM07_V2.0270	536	678.8	GO:0006520	2.06123327551695e-06	cellular amino acid metabolic process
LbrM14_V2.0470	536	678.8	GO:0006520	2.06123327551695e-06	cellular amino acid metabolic process
LbrM14_V2.1490	536	678.8	GO:0006520	2.06123327551695e-06	cellular amino acid metabolic process
LbrM28_V2.2560	536	678.8	GO:0006520	2.06123327551695e-06	cellular amino acid metabolic process
LbrM30_V2.3070	536	678.8	GO:0006520	2.06123327551695e-06	cellular amino acid metabolic process
LbrM30_V2.3550	536	678.8	GO:0006520	2.06123327551695e-06	cellular amino acid metabolic process
LbrM31_V2.0010	536	678.8	GO:0006520	2.06123327551695e-06	cellular amino acid metabolic process
LbrM32_V2.2880	536	678.8	GO:0006520	2.06123327551695e-06	cellular amino acid metabolic process
LbrM34_V2.3140	536	678.8	GO:0006520	2.06123327551695e-06	cellular amino acid metabolic process
LbrM35_V2.2820	536	678.8	GO:0006520	2.06123327551695e-06	cellular amino acid metabolic process
LbrM35_V2.3820	536	678.8	GO:0006520	2.06123327551695e-06	cellular amino acid metabolic process
LbrM35_V2.4150	536	678.8	GO:0006520	2.06123327551695e-06	cellular amino acid metabolic process
LbrM35_V2.6720	536	678.8	GO:0006520	2.06123327551695e-06	cellular amino acid metabolic process
LinJ03_V3.0030	536	678.8	GO:0006520	2.06123327551695e-06	cellular amino acid metabolic process
LinJ07_V3.0240	536	678.8	GO:0006520	2.06123327551695e-06	cellular amino acid metabolic process
LinJ07_V3.0420	536	678.8	GO:0006520	2.06123327551695e-06	cellular amino acid metabolic process
LinJ14_V3.0470	536	678.8	GO:0006520	2.06123327551695e-06	cellular amino acid metabolic process
LinJ14_V3.1400	536	678.8	GO:0006520	2.06123327551695e-06	cellular amino acid metabolic process
LinJ28_V3.2530	536	678.8	GO:0006520	2.06123327551695e-06	cellular amino acid metabolic process
LinJ30_V3.3120	536	678.8	GO:0006520	2.06123327551695e-06	cellular amino acid metabolic process
LinJ30_V3.3580	536	678.8	GO:0006520	2.06123327551695e-06	cellular amino acid metabolic process
LinJ31_V3.0010	536	678.8	GO:0006520	2.06123327551695e-06	cellular amino acid metabolic process
LinJ32_V3.2780	536	678.8	GO:0006520	2.06123327551695e-06	cellular amino acid metabolic process
LinJ35_V3.3280	536	678.8	GO:0006520	2.06123327551695e-06	cellular amino acid metabolic process
LinJ36_V3.2740	536	678.8	GO:0006520	2.06123327551695e-06	cellular amino acid metabolic process
LinJ36_V3.3750	536	678.8	GO:0006520	2.06123327551695e-06	cellular amino acid metabolic process
LinJ36_V3.4100	536	678.8	GO:0006520	2.06123327551695e-06	cellular amino acid metabolic process
LinJ36_V3.6670	536	678.8	GO:0006520	2.06123327551695e-06	cellular amino acid metabolic process
LmjF03.0030	536	678.8	GO:0006520	2.06123327551695e-06	cellular amino acid metabolic process
LmjF07.0090	536	678.8	GO:0006520	2.06123327551695e-06	cellular amino acid metabolic process
LmjF07.0260	536	678.8	GO:0006520	2.06123327551695e-06	cellular amino acid metabolic process
LmjF14.0460	536	678.8	GO:0006520	2.06123327551695e-06	cellular amino acid metabolic process
LmjF14.1320	536	678.8	GO:0006520	2.06123327551695e-06	cellular amino acid metabolic process
LmjF28.2370	536	678.8	GO:0006520	2.06123327551695e-06	cellular amino acid metabolic process
LmjF30.3080	536	678.8	GO:0006520	2.06123327551695e-06	cellular amino acid metabolic process
LmjF30.3520	536	678.8	GO:0006520	2.06123327551695e-06	cellular amino acid metabolic process
LmjF31.0010	536	678.8	GO:0006520	2.06123327551695e-06	cellular amino acid metabolic process
LmjF32.2640	536	678.8	GO:0006520	2.06123327551695e-06	cellular amino acid metabolic process
LmjF35.3230	536	678.8	GO:0006520	2.06123327551695e-06	cellular amino acid metabolic process
LmjF36.2610	536	678.8	GO:0006520	2.06123327551695e-06	cellular amino acid metabolic process
LmjF36.3590	536	678.8	GO:0006520	2.06123327551695e-06	cellular amino acid metabolic process
LmjF36.3910	536	678.8	GO:0006520	2.06123327551695e-06	cellular amino acid metabolic process
LmjF36.6390	536	678.8	GO:0006520	2.06123327551695e-06	cellular amino acid metabolic process
LbrM06_V2.0120	1143	663.1	GO:0006511	4.00247967701498e-12	ubiquitin-dependent protein catabolic process
LbrM09_V2.0920	1143	663.1	GO:0006511	4.00247967701498e-12	ubiquitin-dependent protein catabolic process
LbrM12_V2.0040	1143	663.1	GO:0006511	4.00247967701498e-12	ubiquitin-dependent protein catabolic process
LbrM17_V2.1540	1143	663.1	GO:0006511	4.00247967701498e-12	ubiquitin-dependent protein catabolic process
LbrM18_V2.0520	1143	663.1	GO:0006511	4.00247967701498e-12	ubiquitin-dependent protein catabolic process
LbrM20_V2.0990	1143	663.1	GO:0006511	4.00247967701498e-12	ubiquitin-dependent protein catabolic process
LbrM20_V2.3950	1143	663.1	GO:0006511	4.00247967701498e-12	ubiquitin-dependent protein catabolic process
LbrM21_V2.2010	1143	663.1	GO:0006511	4.00247967701498e-12	ubiquitin-dependent protein catabolic process
LbrM28_V2.0120	1143	663.1	GO:0006511	4.00247967701498e-12	ubiquitin-dependent protein catabolic process
LbrM31_V2.0300	1143	663.1	GO:0006511	4.00247967701498e-12	ubiquitin-dependent protein catabolic process
LbrM32_V2.1150	1143	663.1	GO:0006511	4.00247967701498e-12	ubiquitin-dependent protein catabolic process
LbrM32_V2.1350	1143	663.1	GO:0006511	4.00247967701498e-12	ubiquitin-dependent protein catabolic process
LbrM33_V2.0890	1143	663.1	GO:0006511	4.00247967701498e-12	ubiquitin-dependent protein catabolic process
LbrM34_V2.3820	1143	663.1	GO:0006511	4.00247967701498e-12	ubiquitin-dependent protein catabolic process
LbrM35_V2.1840	1143	663.1	GO:0006511	4.00247967701498e-12	ubiquitin-dependent protein catabolic process
LinJ06_V3.0140	1143	663.1	GO:0006511	4.00247967701498e-12	ubiquitin-dependent protein catabolic process
LinJ09_V3.0890	1143	663.1	GO:0006511	4.00247967701498e-12	ubiquitin-dependent protein catabolic process
LinJ12_v4.0030	1143	663.1	GO:0006511	4.00247967701498e-12	ubiquitin-dependent protein catabolic process
LinJ17_V3.1520	1143	663.1	GO:0006511	4.00247967701498e-12	ubiquitin-dependent protein catabolic process
LinJ18_V3.0460	1143	663.1	GO:0006511	4.00247967701498e-12	ubiquitin-dependent protein catabolic process
LinJ21_V3.2070	1143	663.1	GO:0006511	4.00247967701498e-12	ubiquitin-dependent protein catabolic process
LinJ21_V3.2200	1143	663.1	GO:0006511	4.00247967701498e-12	ubiquitin-dependent protein catabolic process
LinJ28_V3.0110	1143	663.1	GO:0006511	4.00247967701498e-12	ubiquitin-dependent protein catabolic process
LinJ31_V3.0200	1143	663.1	GO:0006511	4.00247967701498e-12	ubiquitin-dependent protein catabolic process
LinJ32_V3.1110	1143	663.1	GO:0006511	4.00247967701498e-12	ubiquitin-dependent protein catabolic process
LinJ32_V3.1260	1143	663.1	GO:0006511	4.00247967701498e-12	ubiquitin-dependent protein catabolic process
LinJ34_V3.1090	1143	663.1	GO:0006511	4.00247967701498e-12	ubiquitin-dependent protein catabolic process
LinJ34_V3.4390	1143	663.1	GO:0006511	4.00247967701498e-12	ubiquitin-dependent protein catabolic process
LinJ35_V3.3880	1143	663.1	GO:0006511	4.00247967701498e-12	ubiquitin-dependent protein catabolic process
LinJ36_V3.1730	1143	663.1	GO:0006511	4.00247967701498e-12	ubiquitin-dependent protein catabolic process
LmjF06.0140	1143	663.1	GO:0006511	4.00247967701498e-12	ubiquitin-dependent protein catabolic process
LmjF09.0840	1143	663.1	GO:0006511	4.00247967701498e-12	ubiquitin-dependent protein catabolic process
LmjF12.0030	1143	663.1	GO:0006511	4.00247967701498e-12	ubiquitin-dependent protein catabolic process
LmjF17.1400	1143	663.1	GO:0006511	4.00247967701498e-12	ubiquitin-dependent protein catabolic process
LmjF18.0460	1143	663.1	GO:0006511	4.00247967701498e-12	ubiquitin-dependent protein catabolic process
LmjF21.1700	1143	663.1	GO:0006511	4.00247967701498e-12	ubiquitin-dependent protein catabolic process
LmjF21.1830	1143	663.1	GO:0006511	4.00247967701498e-12	ubiquitin-dependent protein catabolic process
LmjF28.0110	1143	663.1	GO:0006511	4.00247967701498e-12	ubiquitin-dependent protein catabolic process
LmjF31.0190	1143	663.1	GO:0006511	4.00247967701498e-12	ubiquitin-dependent protein catabolic process
LmjF32.1050	1143	663.1	GO:0006511	4.00247967701498e-12	ubiquitin-dependent protein catabolic process
LmjF32.1200	1143	663.1	GO:0006511	4.00247967701498e-12	ubiquitin-dependent protein catabolic process
LmjF34.1020	1143	663.1	GO:0006511	4.00247967701498e-12	ubiquitin-dependent protein catabolic process
LmjF34.4520	1143	663.1	GO:0006511	4.00247967701498e-12	ubiquitin-dependent protein catabolic process
LmjF35.3840	1143	663.1	GO:0006511	4.00247967701498e-12	ubiquitin-dependent protein catabolic process
LmjF36.1650	1143	663.1	GO:0006511	4.00247967701498e-12	ubiquitin-dependent protein catabolic process
LbrM05_V2.0470	469	661.1	GO:0006396	0.000209605893255666	RNA processing
LbrM14_V2.0010	469	661.1	GO:0006396	0.000209605893255666	RNA processing
LbrM17_V2.1500	469	661.1	GO:0006396	0.000209605893255666	RNA processing
LbrM20_V2.2660	469	661.1	GO:0006396	0.000209605893255666	RNA processing
LbrM20_V2.4670	469	661.1	GO:0006396	0.000209605893255666	RNA processing
LbrM22_V2.1490	469	661.1	GO:0006396	0.000209605893255666	RNA processing
LbrM27_V2.0540	469	661.1	GO:0006396	0.000209605893255666	RNA processing
LbrM28_V2.0340	469	661.1	GO:0006396	0.000209605893255666	RNA processing
LbrM28_V2.2600	469	661.1	GO:0006396	0.000209605893255666	RNA processing
LbrM30_V2.0700	469	661.1	GO:0006396	0.000209605893255666	RNA processing
LbrM31_V2.0170	469	661.1	GO:0006396	0.000209605893255666	RNA processing
LbrM34_V2.1610	469	661.1	GO:0006396	0.000209605893255666	RNA processing
LbrM35_V2.3220	469	661.1	GO:0006396	0.000209605893255666	RNA processing
LbrM35_V2.3240	469	661.1	GO:0006396	0.000209605893255666	RNA processing
LbrM35_V2.5140	469	661.1	GO:0006396	0.000209605893255666	RNA processing
LinJ05_V3.0460	469	661.1	GO:0006396	0.000209605893255666	RNA processing
LinJ14_V3.0010	469	661.1	GO:0006396	0.000209605893255666	RNA processing
LinJ17_V3.1480	469	661.1	GO:0006396	0.000209605893255666	RNA processing
LinJ20_V3.0490	469	661.1	GO:0006396	0.000209605893255666	RNA processing
LinJ22_V3.1430	469	661.1	GO:0006396	0.000209605893255666	RNA processing
LinJ27_V3.0460	469	661.1	GO:0006396	0.000209605893255666	RNA processing
LinJ28_V3.0470	469	661.1	GO:0006396	0.000209605893255666	RNA processing
LinJ28_V3.2570	469	661.1	GO:0006396	0.000209605893255666	RNA processing
LinJ29_V3.1900	469	661.1	GO:0006396	0.000209605893255666	RNA processing
LinJ30_V3.0640	469	661.1	GO:0006396	0.000209605893255666	RNA processing
LinJ34_V3.4330	469	661.1	GO:0006396	0.000209605893255666	RNA processing
LinJ35_V3.1700	469	661.1	GO:0006396	0.000209605893255666	RNA processing
LinJ36_V3.3150	469	661.1	GO:0006396	0.000209605893255666	RNA processing
LinJ36_V3.3170	469	661.1	GO:0006396	0.000209605893255666	RNA processing
LinJ36_V3.5120	469	661.1	GO:0006396	0.000209605893255666	RNA processing
LmjF05.0460	469	661.1	GO:0006396	0.000209605893255666	RNA processing
LmjF14.0010	469	661.1	GO:0006396	0.000209605893255666	RNA processing
LmjF17.1370	469	661.1	GO:0006396	0.000209605893255666	RNA processing
LmjF20.0420	469	661.1	GO:0006396	0.000209605893255666	RNA processing
LmjF22.1580	469	661.1	GO:0006396	0.000209605893255666	RNA processing
LmjF27.0450	469	661.1	GO:0006396	0.000209605893255666	RNA processing
LmjF28.0330	469	661.1	GO:0006396	0.000209605893255666	RNA processing
LmjF28.2400	469	661.1	GO:0006396	0.000209605893255666	RNA processing
LmjF29.1780	469	661.1	GO:0006396	0.000209605893255666	RNA processing
LmjF30.0620	469	661.1	GO:0006396	0.000209605893255666	RNA processing
LmjF34.3080	469	661.1	GO:0006396	0.000209605893255666	RNA processing
LmjF35.1700	469	661.1	GO:0006396	0.000209605893255666	RNA processing
LmjF36.3000	469	661.1	GO:0006396	0.000209605893255666	RNA processing
LmjF36.3020	469	661.1	GO:0006396	0.000209605893255666	RNA processing
LmjF36.4895	469	661.1	GO:0006396	0.000209605893255666	RNA processing
LbrM06_V2.0850	1191	660.9	GO:0006631	0.0473562698181747	fatty acid metabolic process
LbrM07_V2.0660	1191	660.9	GO:0006631	0.0473562698181747	fatty acid metabolic process
LbrM18_V2.0640	1191	660.9	GO:0006631	0.0473562698181747	fatty acid metabolic process
LbrM24_V2.2110	1191	660.9	GO:0006631	0.0473562698181747	fatty acid metabolic process
LbrM25_V2.0120	1191	660.9	GO:0006631	0.0473562698181747	fatty acid metabolic process
LbrM26_V2.1570	1191	660.9	GO:0006631	0.0473562698181747	fatty acid metabolic process
LbrM26_V2.2150	1191	660.9	GO:0006631	0.0473562698181747	fatty acid metabolic process
LbrM27_V2.1010	1191	660.9	GO:0006631	0.0473562698181747	fatty acid metabolic process
LbrM28_V2.1220	1191	660.9	GO:0006631	0.0473562698181747	fatty acid metabolic process
LbrM29_V2.2280	1191	660.9	GO:0006631	0.0473562698181747	fatty acid metabolic process
LbrM31_V2.1840	1191	660.9	GO:0006631	0.0473562698181747	fatty acid metabolic process
LbrM32_V2.3030	1191	660.9	GO:0006631	0.0473562698181747	fatty acid metabolic process
LbrM32_V2.3920	1191	660.9	GO:0006631	0.0473562698181747	fatty acid metabolic process
LbrM34_V2.2630	1191	660.9	GO:0006631	0.0473562698181747	fatty acid metabolic process
LbrM35_V2.1270	1191	660.9	GO:0006631	0.0473562698181747	fatty acid metabolic process
LinJ06_V3.0910	1191	660.9	GO:0006631	0.0473562698181747	fatty acid metabolic process
LinJ07_V3.0660	1191	660.9	GO:0006631	0.0473562698181747	fatty acid metabolic process
LinJ18_V3.0580	1191	660.9	GO:0006631	0.0473562698181747	fatty acid metabolic process
LinJ24_V3.2110	1191	660.9	GO:0006631	0.0473562698181747	fatty acid metabolic process
LinJ25_V3.0120	1191	660.9	GO:0006631	0.0473562698181747	fatty acid metabolic process
LinJ26_V3.1530	1191	660.9	GO:0006631	0.0473562698181747	fatty acid metabolic process
LinJ26_V3.2240	1191	660.9	GO:0006631	0.0473562698181747	fatty acid metabolic process
LinJ27_V3.0790	1191	660.9	GO:0006631	0.0473562698181747	fatty acid metabolic process
LinJ28_V3.1240	1191	660.9	GO:0006631	0.0473562698181747	fatty acid metabolic process
LinJ29_V3.2420	1191	660.9	GO:0006631	0.0473562698181747	fatty acid metabolic process
LinJ31_V3.1660	1191	660.9	GO:0006631	0.0473562698181747	fatty acid metabolic process
LinJ32_V3.2930	1191	660.9	GO:0006631	0.0473562698181747	fatty acid metabolic process
LinJ32_V3.3830	1191	660.9	GO:0006631	0.0473562698181747	fatty acid metabolic process
LinJ35_V3.2780	1191	660.9	GO:0006631	0.0473562698181747	fatty acid metabolic process
LinJ36_V3.1200	1191	660.9	GO:0006631	0.0473562698181747	fatty acid metabolic process
LmjF06.0880	1191	660.9	GO:0006631	0.0473562698181747	fatty acid metabolic process
LmjF07.0600	1191	660.9	GO:0006631	0.0473562698181747	fatty acid metabolic process
LmjF18.0580	1191	660.9	GO:0006631	0.0473562698181747	fatty acid metabolic process
LmjF24.2030	1191	660.9	GO:0006631	0.0473562698181747	fatty acid metabolic process
LmjF25.0120	1191	660.9	GO:0006631	0.0473562698181747	fatty acid metabolic process
LmjF26.1550	1191	660.9	GO:0006631	0.0473562698181747	fatty acid metabolic process
LmjF26.2230	1191	660.9	GO:0006631	0.0473562698181747	fatty acid metabolic process
LmjF27.0930	1191	660.9	GO:0006631	0.0473562698181747	fatty acid metabolic process
LmjF28.1140	1191	660.9	GO:0006631	0.0473562698181747	fatty acid metabolic process
LmjF29.2310	1191	660.9	GO:0006631	0.0473562698181747	fatty acid metabolic process
LmjF31.1640	1191	660.9	GO:0006631	0.0473562698181747	fatty acid metabolic process
LmjF32.2790	1191	660.9	GO:0006631	0.0473562698181747	fatty acid metabolic process
LmjF32.3680	1191	660.9	GO:0006631	0.0473562698181747	fatty acid metabolic process
LmjF35.2730	1191	660.9	GO:0006631	0.0473562698181747	fatty acid metabolic process
LmjF36.1140	1191	660.9	GO:0006631	0.0473562698181747	fatty acid metabolic process
LbrM06_V2.0410	290	657.7	GO:0006412	1.80307726570165e-09	translation
LbrM16_V2.0480	290	657.7	GO:0006412	1.80307726570165e-09	translation
LbrM18_V2.0700	290	657.7	GO:0006412	1.80307726570165e-09	translation
LbrM20_V2.2340	290	657.7	GO:0006412	1.80307726570165e-09	translation
LbrM21_V2.1280	290	657.7	GO:0006412	1.80307726570165e-09	translation
LbrM22_V2.1460	290	657.7	GO:0006412	1.80307726570165e-09	translation
LbrM24_V2.1350	290	657.7	GO:0006412	1.80307726570165e-09	translation
LbrM24_V2.2160	290	657.7	GO:0006412	1.80307726570165e-09	translation
LbrM32_V2.0970	290	657.7	GO:0006412	1.80307726570165e-09	translation
LbrM32_V2.2170	290	657.7	GO:0006412	1.80307726570165e-09	translation
LbrM33_V2.0760	290	657.7	GO:0006412	1.80307726570165e-09	translation
LbrM34_V2.1800	290	657.7	GO:0006412	1.80307726570165e-09	translation
LbrM34_V2.2120	290	657.7	GO:0006412	1.80307726570165e-09	translation
LbrM35_V2.1570	290	657.7	GO:0006412	1.80307726570165e-09	translation
LbrM35_V2.6730	290	657.7	GO:0006412	1.80307726570165e-09	translation
LinJ06_V3.0430	290	657.7	GO:0006412	1.80307726570165e-09	translation
LinJ15_V3.1060	290	657.7	GO:0006412	1.80307726570165e-09	translation
LinJ18_V3.0630	290	657.7	GO:0006412	1.80307726570165e-09	translation
LinJ21_V3.1290	290	657.7	GO:0006412	1.80307726570165e-09	translation
LinJ22_V3.1370	290	657.7	GO:0006412	1.80307726570165e-09	translation
LinJ24_V3.1570	290	657.7	GO:0006412	1.80307726570165e-09	translation
LinJ24_V3.2170	290	657.7	GO:0006412	1.80307726570165e-09	translation
LinJ24_V3.2300	290	657.7	GO:0006412	1.80307726570165e-09	translation
LinJ32_V3.2090	290	657.7	GO:0006412	1.80307726570165e-09	translation
LinJ34_V3.2620	290	657.7	GO:0006412	1.80307726570165e-09	translation
LinJ34_V3.3440	290	657.7	GO:0006412	1.80307726570165e-09	translation
LinJ35_V3.0600	290	657.7	GO:0006412	1.80307726570165e-09	translation
LinJ35_V3.1880	290	657.7	GO:0006412	1.80307726570165e-09	translation
LinJ36_V3.1490	290	657.7	GO:0006412	1.80307726570165e-09	translation
LinJ36_V3.6680	290	657.7	GO:0006412	1.80307726570165e-09	translation
LmjF06.0410	290	657.7	GO:0006412	1.80307726570165e-09	translation
LmjF16.0460	290	657.7	GO:0006412	1.80307726570165e-09	translation
LmjF21.1050	290	657.7	GO:0006412	1.80307726570165e-09	translation
LmjF22.1560	290	657.7	GO:0006412	1.80307726570165e-09	translation
LmjF24.1510	290	657.7	GO:0006412	1.80307726570165e-09	translation
LmjF24.2080	290	657.7	GO:0006412	1.80307726570165e-09	translation
LmjF32.1970	290	657.7	GO:0006412	1.80307726570165e-09	translation
LmjF33.0720	290	657.7	GO:0006412	1.80307726570165e-09	translation
LmjF34.2780	290	657.7	GO:0006412	1.80307726570165e-09	translation
LmjF35.0600	290	657.7	GO:0006412	1.80307726570165e-09	translation
LmjF35.1890	290	657.7	GO:0006412	1.80307726570165e-09	translation
LmjF35.2190	290	657.7	GO:0006412	1.80307726570165e-09	translation
LmjF36.1430	290	657.7	GO:0006412	1.80307726570165e-09	translation
LmjF36.3760	290	657.7	GO:0006412	1.80307726570165e-09	translation
LmjF36.6400	290	657.7	GO:0006412	1.80307726570165e-09	translation
LbrM13_V2.1520	1224	657.2	GO:0006457	1.9244637718962e-10	protein folding
LbrM16_V2.1670	1224	657.2	GO:0006457	1.9244637718962e-10	protein folding
LbrM21_V2.0950	1224	657.2	GO:0006457	1.9244637718962e-10	protein folding
LbrM21_V2.1320	1224	657.2	GO:0006457	1.9244637718962e-10	protein folding
LbrM23_V2.1320	1224	657.2	GO:0006457	1.9244637718962e-10	protein folding
LbrM26_V2.1400	1224	657.2	GO:0006457	1.9244637718962e-10	protein folding
LbrM27_V2.1370	1224	657.2	GO:0006457	1.9244637718962e-10	protein folding
LbrM29_V2.2720	1224	657.2	GO:0006457	1.9244637718962e-10	protein folding
LbrM32_V2.1100	1224	657.2	GO:0006457	1.9244637718962e-10	protein folding
LbrM32_V2.3560	1224	657.2	GO:0006457	1.9244637718962e-10	protein folding
LbrM34_V2.0110	1224	657.2	GO:0006457	1.9244637718962e-10	protein folding
LbrM34_V2.3840	1224	657.2	GO:0006457	1.9244637718962e-10	protein folding
LbrM35_V2.2490	1224	657.2	GO:0006457	1.9244637718962e-10	protein folding
LbrM35_V2.4110	1224	657.2	GO:0006457	1.9244637718962e-10	protein folding
LbrM35_V2.7280	1224	657.2	GO:0006457	1.9244637718962e-10	protein folding
LinJ13_V3.0260	1224	657.2	GO:0006457	1.9244637718962e-10	protein folding
LinJ13_V3.1400	1224	657.2	GO:0006457	1.9244637718962e-10	protein folding
LinJ16_V31710	1224	657.2	GO:0006457	1.9244637718962e-10	protein folding
LinJ21_V3.0960	1224	657.2	GO:0006457	1.9244637718962e-10	protein folding
LinJ21_V3.1330	1224	657.2	GO:0006457	1.9244637718962e-10	protein folding
LinJ23_V3.1460	1224	657.2	GO:0006457	1.9244637718962e-10	protein folding
LinJ26_V3.1360	1224	657.2	GO:0006457	1.9244637718962e-10	protein folding
LinJ27_V3.1150	1224	657.2	GO:0006457	1.9244637718962e-10	protein folding
LinJ32_V3.1060	1224	657.2	GO:0006457	1.9244637718962e-10	protein folding
LinJ32_V3.3470	1224	657.2	GO:0006457	1.9244637718962e-10	protein folding
LinJ35_V3.0070	1224	657.2	GO:0006457	1.9244637718962e-10	protein folding
LinJ35_V3.3900	1224	657.2	GO:0006457	1.9244637718962e-10	protein folding
LinJ36_V3.2380	1224	657.2	GO:0006457	1.9244637718962e-10	protein folding
LinJ36_V3.4070	1224	657.2	GO:0006457	1.9244637718962e-10	protein folding
LinJ36_V3.7240	1224	657.2	GO:0006457	1.9244637718962e-10	protein folding
LmjF13.0260	1224	657.2	GO:0006457	1.9244637718962e-10	protein folding
LmjF13.1660	1224	657.2	GO:0006457	1.9244637718962e-10	protein folding
LmjF16.1610	1224	657.2	GO:0006457	1.9244637718962e-10	protein folding
LmjF21.0840	1224	657.2	GO:0006457	1.9244637718962e-10	protein folding
LmjF21.1090	1224	657.2	GO:0006457	1.9244637718962e-10	protein folding
LmjF23.1220	1224	657.2	GO:0006457	1.9244637718962e-10	protein folding
LmjF26.1380	1224	657.2	GO:0006457	1.9244637718962e-10	protein folding
LmjF27.1260	1224	657.2	GO:0006457	1.9244637718962e-10	protein folding
LmjF32.1000	1224	657.2	GO:0006457	1.9244637718962e-10	protein folding
LmjF32.3270	1224	657.2	GO:0006457	1.9244637718962e-10	protein folding
LmjF35.0070	1224	657.2	GO:0006457	1.9244637718962e-10	protein folding
LmjF35.3860	1224	657.2	GO:0006457	1.9244637718962e-10	protein folding
LmjF36.2250	1224	657.2	GO:0006457	1.9244637718962e-10	protein folding
LmjF36.3880	1224	657.2	GO:0006457	1.9244637718962e-10	protein folding
LmjF36.6910	1224	657.2	GO:0006457	1.9244637718962e-10	protein folding
LbrM15_V2.0260	227	655.7	GO:0006418	3.30893311037181e-24	tRNA aminoacylation for protein translation
LbrM15_V2.1430	227	655.7	GO:0006418	3.30893311037181e-24	tRNA aminoacylation for protein translation
LbrM18_V2.1310	227	655.7	GO:0006418	3.30893311037181e-24	tRNA aminoacylation for protein translation
LbrM19_V2.0220	227	655.7	GO:0006418	3.30893311037181e-24	tRNA aminoacylation for protein translation
LbrM20_V2.1840	227	655.7	GO:0006418	3.30893311037181e-24	tRNA aminoacylation for protein translation
LbrM22_V2.1440	227	655.7	GO:0006418	3.30893311037181e-24	tRNA aminoacylation for protein translation
LbrM26_V2.0840	227	655.7	GO:0006418	3.30893311037181e-24	tRNA aminoacylation for protein translation
LbrM27_V2.1450	227	655.7	GO:0006418	3.30893311037181e-24	tRNA aminoacylation for protein translation
LbrM29_V2.0070	227	655.7	GO:0006418	3.30893311037181e-24	tRNA aminoacylation for protein translation
LbrM30_V2.0140	227	655.7	GO:0006418	3.30893311037181e-24	tRNA aminoacylation for protein translation
LbrM30_V2.0540	227	655.7	GO:0006418	3.30893311037181e-24	tRNA aminoacylation for protein translation
LbrM30_V2.0710	227	655.7	GO:0006418	3.30893311037181e-24	tRNA aminoacylation for protein translation
LbrM30_V2.3280	227	655.7	GO:0006418	3.30893311037181e-24	tRNA aminoacylation for protein translation
LbrM32_V2.0960	227	655.7	GO:0006418	3.30893311037181e-24	tRNA aminoacylation for protein translation
LbrM35_V2.4070	227	655.7	GO:0006418	3.30893311037181e-24	tRNA aminoacylation for protein translation
LinJ11_V3.0100	227	655.7	GO:0006418	3.30893311037181e-24	tRNA aminoacylation for protein translation
LinJ15_V3.0270	227	655.7	GO:0006418	3.30893311037181e-24	tRNA aminoacylation for protein translation
LinJ15_V3.1490	227	655.7	GO:0006418	3.30893311037181e-24	tRNA aminoacylation for protein translation
[truncated: 4,853 more rows]
