# Supplementary material for: Computational Prediction of Protein-Protein Interactions in Leishmania Predicted Proteomes
Source: PLoS One. 2012 Dec 10;7(12):e51304. doi: 10.1371/journal.pone.0051304 (PMC3519578; doi:10.1371/journal.pone.0051304)
Supplement: Table S5 — Topological analysis. Values of MCC and Degree indexes calculated for the proteins present in the three PPI networks modeled. (TXT) [file pone.0051304.s005.txt]

Title: Topological analysis of the three PPI networks
protein	MCC	degree
LbrM01_V2.0030	2	2
LbrM01_V2.0060	11	9
LbrM01_V2.0080	66	23
LbrM01_V2.0120	13	5
LbrM01_V2.0140	3	3
LbrM01_V2.0210	1	1
LbrM01_V2.0280	0	0
LbrM01_V2.0300	2	2
LbrM01_V2.0310	4	4
LbrM01_V2.0360	13	8
LbrM01_V2.0470	252162	57
LbrM01_V2.0500	39	24
LbrM01_V2.0520	2	2
LbrM01_V2.0540	1	1
LbrM01_V2.0550	2	2
LbrM01_V2.0600	0	0
LbrM01_V2.0690	5	5
LbrM01_V2.0740	80	17
LbrM02_V2.0070	1	1
LbrM02_V2.0140	0	0
LbrM02_V2.0290	17	13
LbrM02_V2.0390	4	3
LbrM02_V2.0400	1418627	40
LbrM02_V2.0410	36222	22
LbrM02_V2.0420	0	0
LbrM02_V2.0580	2	2
LbrM02_V2.0610	6	3
LbrM02_V2.0650	4	4
LbrM03_V2.0030	0	0
LbrM03_V2.0050	92	36
LbrM03_V2.0060	5	5
LbrM03_V2.0070	3	3
LbrM03_V2.0090	9	6
LbrM03_V2.0100	4	4
LbrM03_V2.0110	15	10
LbrM03_V2.0140	0	0
LbrM03_V2.0170	10	7
LbrM03_V2.0200	11	7
LbrM03_V2.0210	103	15
LbrM03_V2.0240	1	1
LbrM03_V2.0350	4	3
LbrM03_V2.0360	1	1
LbrM03_V2.0450	93122	16
LbrM03_V2.0480	1	1
LbrM03_V2.0510	50	24
LbrM03_V2.0580	0	0
LbrM03_V2.0610	2	2
LbrM03_V2.0650	0	0
LbrM03_V2.0700	0	0
LbrM03_V2.0810	17946	26
LbrM03_V2.0820	120	27
LbrM03_V2.0840	0	0
LbrM03_V2.0880	2	2
LbrM03_V2.0890	3194	55
LbrM03_V2.0900	0	0
LbrM04_V2.0010	7	6
LbrM04_V2.0030	4	4
LbrM04_V2.0110	0	0
LbrM04_V2.0170	2	2
LbrM04_V2.0440	0	0
LbrM04_V2.0500	903	33
LbrM04_V2.0530	14	10
LbrM04_V2.0610	6	6
LbrM04_V2.0630	1799	49
LbrM04_V2.0730	17	7
LbrM04_V2.0780	275201	68
LbrM04_V2.0800	1	1
LbrM04_V2.0880	4	4
LbrM04_V2.0950	482844	29
LbrM04_V2.0960	29	12
LbrM04_V2.1140	5	5
LbrM04_V2.1170	5327	34
LbrM04_V2.1210	0	0
LbrM04_V2.1230	0	0
LbrM04_V2.1250	48	16
LbrM05_V2.0030	18	15
LbrM05_V2.0060	0	0
LbrM05_V2.0090	2	2
LbrM05_V2.0130	1	1
LbrM05_V2.0140	0	0
LbrM05_V2.0180	0	0
LbrM05_V2.0200	248176	52
LbrM05_V2.0270	1	1
LbrM05_V2.0310	1	1
LbrM05_V2.0320	2	2
LbrM05_V2.0350	36	18
LbrM05_V2.0360	4	4
LbrM05_V2.0400	7	5
LbrM05_V2.0410	300	18
LbrM05_V2.0470	105538	52
LbrM05_V2.0520	1344	62
LbrM05_V2.0560	1	1
LbrM05_V2.0650	0	0
LbrM05_V2.0670	2	2
LbrM05_V2.0720	6	4
LbrM05_V2.0730	1496	17
LbrM05_V2.0800	17918	55
LbrM05_V2.0940	10	9
LbrM05_V2.0970	5	4
LbrM05_V2.0980	563	39
LbrM05_V2.1040	134	36
LbrM05_V2.1060	9	7
LbrM05_V2.1140	749	13
LbrM05_V2.1200	5	5
LbrM06_V2.0030	6	6
LbrM06_V2.0080	1	1
LbrM06_V2.0100	10	9
LbrM06_V2.0120	426443	32
LbrM06_V2.0140	8	8
LbrM06_V2.0240	13	5
LbrM06_V2.0270	1	1
LbrM06_V2.0320	1	1
LbrM06_V2.0330	5	5
LbrM06_V2.0350	169	15
LbrM06_V2.0390	1	1
LbrM06_V2.0410	155448	34
LbrM06_V2.0470	2	2
LbrM06_V2.0570	5	5
LbrM06_V2.0620	9	8
LbrM06_V2.0650	14	5
LbrM06_V2.0720	37	23
LbrM06_V2.0830	118	37
LbrM06_V2.0850	751	27
LbrM06_V2.0870	0	0
LbrM06_V2.0890	1	1
LbrM06_V2.0910	1	1
LbrM06_V2.0930	278	48
LbrM06_V2.0940	1	1
LbrM06_V2.1030	0	0
LbrM06_V2.1050	1409	42
LbrM06_V2.1060	2	2
LbrM06_V2.1160	1	1
LbrM06_V2.1230	3	3
LbrM06_V2.1260	11	11
LbrM06_V2.1270	1	1
LbrM07_V2.0010	1	1
LbrM07_V2.0050	3	3
LbrM07_V2.0060	1092	37
LbrM07_V2.0090	345	33
LbrM07_V2.0100	12	9
LbrM07_V2.0130	2	2
LbrM07_V2.0190	10	9
LbrM07_V2.0200	1	1
LbrM07_V2.0270	55	23
LbrM07_V2.0280	6	6
LbrM07_V2.0290	4	4
LbrM07_V2.0360	209	11
LbrM07_V2.0450	0	0
LbrM07_V2.0460	0	0
LbrM07_V2.0490	1	1
LbrM07_V2.0570	648646	52
LbrM07_V2.0620	33	12
LbrM07_V2.0660	195	23
LbrM07_V2.0700	1	1
LbrM07_V2.0750	743418	58
LbrM07_V2.0780	3	3
LbrM07_V2.0810	6	3
LbrM07_V2.0840	0	0
LbrM07_V2.0960	14	8
LbrM07_V2.1080	12	11
LbrM07_V2.1110	2	2
LbrM07_V2.1130	1	1
LbrM07_V2.1160	1	1
LbrM07_V2.1200	1146835	42
LbrM07_V2.1220	0	0
LbrM08_V2.0010	62	21
LbrM08_V2.0030	4	4
LbrM08_V2.0060	46	15
LbrM08_V2.0080	1	1
LbrM08_V2.0090	0	0
LbrM08_V2.0190	6	6
LbrM08_V2.0240	3	3
LbrM08_V2.0320	1	1
LbrM08_V2.0330	0	0
LbrM08_V2.0500	3	3
LbrM08_V2.0540	18	5
LbrM08_V2.0590	11	10
LbrM08_V2.0600	265	17
LbrM08_V2.0710	26	5
LbrM08_V2.0810	2	2
LbrM08_V2.0820	1	1
LbrM08_V2.0830	2	2
LbrM08_V2.0880	436	37
LbrM08_V2.0900	167	22
LbrM08_V2.0960	0	0
LbrM08_V2.1020	1	1
LbrM09_V2.0020	0	0
LbrM09_V2.0060	2	2
LbrM09_V2.0070	208	50
LbrM09_V2.0080	1	1
LbrM09_V2.0090	2	2
LbrM09_V2.0100	2	2
LbrM09_V2.0220	0	0
LbrM09_V2.0230	6	5
LbrM09_V2.0250	456	15
LbrM09_V2.0430	5	5
LbrM09_V2.0450	5	5
LbrM09_V2.0670	0	0
LbrM09_V2.0800	2	2
LbrM09_V2.0850	5	5
LbrM09_V2.0920	1797962	90
LbrM09_V2.0980	4	3
LbrM09_V2.1000	2	2
LbrM09_V2.1020	1326	26
LbrM09_V2.1100	1	1
LbrM09_V2.1130	2851	55
LbrM09_V2.1140	27	8
LbrM09_V2.1170	0	0
LbrM09_V2.1400	0	0
LbrM09_V2.1490	8	4
LbrM09_V2.1540	0	0
LbrM10_V2.0010	0	0
LbrM10_V2.0030	1	1
LbrM10_V2.0060	16	6
LbrM10_V2.0110	8	7
LbrM10_V2.0180	1	1
LbrM10_V2.0210	680973	98
LbrM10_V2.0290	1	1
LbrM10_V2.0310	591	31
LbrM10_V2.0330	1	1
LbrM10_V2.0420	19	13
LbrM10_V2.0620	30	13
LbrM10_V2.0640	113	29
LbrM10_V2.0690	1	1
LbrM10_V2.0740	2	2
LbrM10_V2.0750	0	0
LbrM10_V2.0830	55	9
LbrM10_V2.0880	21	18
LbrM10_V2.0950	9	6
LbrM10_V2.0990	5	4
LbrM10_V2.1010	22	11
LbrM10_V2.1090	1	1
LbrM10_V2.1110	2	2
LbrM10_V2.1270	10	6
LbrM10_V2.1280	1	1
LbrM10_V2.1370	1	1
LbrM11_V2.0040	42	18
LbrM11_V2.0090	441422	72
LbrM11_V2.0230	203628	41
LbrM11_V2.0330	1	1
LbrM11_V2.0350	27	13
LbrM11_V2.0370	454	31
LbrM11_V2.0410	2	2
LbrM11_V2.0480	1	1
LbrM11_V2.0490	25	19
LbrM11_V2.0700	305461	83
LbrM11_V2.0710	0	0
LbrM11_V2.0760	861780	67
LbrM11_V2.0800	142	20
LbrM11_V2.0850	262	23
LbrM11_V2.0880	44	16
LbrM11_V2.0950	6561	31
LbrM11_V2.0970	23	15
LbrM11_V2.1030	61	25
LbrM12_V2.0020	3043	15
LbrM12_V2.0040	948280	34
LbrM12_V2.0080	4	4
LbrM12_V2.0230	175703	19
LbrM12_V2.0240	29	18
LbrM12_V2.0270	82517	61
LbrM12_V2.0300	12	8
LbrM12_V2.0490	6778	55
LbrM12_V2.0630	48	12
LbrM12_V2.0680	5	4
LbrM12_V2.0750	0	0
LbrM12_V2.0810	16	12
LbrM12_V2.0820	3	3
LbrM12_V2.0910	0	0
LbrM13_V2.0020	76	20
LbrM13_V2.0050	11	9
LbrM13_V2.0070	2	2
LbrM13_V2.0080	0	0
LbrM13_V2.0120	1	1
LbrM13_V2.0150	2	2
LbrM13_V2.0200	8	7
LbrM13_V2.0240	7	6
LbrM13_V2.0260	36	27
LbrM13_V2.0320	4	4
LbrM13_V2.0380	361756	47
LbrM13_V2.0490	1	1
LbrM13_V2.0530	0	0
LbrM13_V2.0540	0	0
LbrM13_V2.0750	34	7
LbrM13_V2.0760	6	6
LbrM13_V2.0770	1	1
LbrM13_V2.0880	0	0
LbrM13_V2.0890	470490	22
LbrM13_V2.0900	5129	65
LbrM13_V2.0970	426	15
LbrM13_V2.1000	43590	26
LbrM13_V2.1050	70	13
LbrM13_V2.1150	1	1
LbrM13_V2.1220	1	1
LbrM13_V2.1240	8	8
LbrM13_V2.1400	3	3
LbrM13_V2.1420	7	7
LbrM13_V2.1440	3	3
LbrM13_V2.1470	12	9
LbrM13_V2.1480	8	5
LbrM13_V2.1490	0	0
LbrM13_V2.1510	1	1
LbrM13_V2.1520	587	38
LbrM13_V2.1540	143	36
LbrM14_V2.0010	21936	47
LbrM14_V2.0040	0	0
LbrM14_V2.0130	0	0
LbrM14_V2.0140	6	6
LbrM14_V2.0240	0	0
LbrM14_V2.0310	49838	24
LbrM14_V2.0350	18	13
LbrM14_V2.0420	1	1
LbrM14_V2.0460	104	24
LbrM14_V2.0470	318	15
LbrM14_V2.0550	0	0
LbrM14_V2.0690	0	0
LbrM14_V2.0720	4	4
LbrM14_V2.0760	9	5
LbrM14_V2.0810	1	1
LbrM14_V2.0880	4	3
LbrM14_V2.0890	0	0
LbrM14_V2.0920	243	8
LbrM14_V2.0950	0	0
LbrM14_V2.1020	2	2
LbrM14_V2.1080	3	3
LbrM14_V2.1240	13	5
LbrM14_V2.1280	2	2
LbrM14_V2.1300	6	5
LbrM14_V2.1330	774	68
LbrM14_V2.1350	7	6
LbrM14_V2.1360	129	27
LbrM14_V2.1370	0	0
LbrM14_V2.1490	498	37
LbrM14_V2.1500	0	0
LbrM14_V2.1510	0	0
LbrM14_V2.1540	25	15
LbrM14_V2.1560	6	3
LbrM14_V2.1670	1	1
LbrM15_V2.0030	76	12
LbrM15_V2.0040	21	13
LbrM15_V2.0050	5	5
LbrM15_V2.0090	185	33
LbrM15_V2.0130	80	9
LbrM15_V2.0170	1	1
LbrM15_V2.0210	0	0
LbrM15_V2.0260	3302	59
LbrM15_V2.0270	6	3
LbrM15_V2.0300	6	4
LbrM15_V2.0410	295	12
LbrM15_V2.0700	0	0
LbrM15_V2.0820	2	2
LbrM15_V2.0920	0	0
LbrM15_V2.0930	0	0
LbrM15_V2.0990	134887	57
LbrM15_V2.1000	0	0
LbrM15_V2.1010	17	12
LbrM15_V2.1030	186	21
LbrM15_V2.1050	1185	22
LbrM15_V2.1060	108	33
LbrM15_V2.1080	1	1
LbrM15_V2.1100	10	6
LbrM15_V2.1190	22	15
LbrM15_V2.1230	35	16
LbrM15_V2.1250	87	10
LbrM15_V2.1360	1	1
LbrM15_V2.1380	716584	80
LbrM15_V2.1430	2068	61
LbrM15_V2.1440	4072	63
LbrM15_V2.1450	2	2
LbrM15_V2.1470	1	1
LbrM15_V2.1480	444	11
LbrM15_V2.1510	24	7
LbrM15_V2.1530	0	0
LbrM15_V2.1540	8	6
LbrM15_V2.1560	1	1
LbrM16_V2.0040	2	2
LbrM16_V2.0070	3	3
LbrM16_V2.0090	522	15
LbrM16_V2.0150	19459	54
LbrM16_V2.0170	1	1
LbrM16_V2.0210	0	0
LbrM16_V2.0240	0	0
LbrM16_V2.0250	385	16
LbrM16_V2.0260	5	5
LbrM16_V2.0270	0	0
LbrM16_V2.0290	14	5
LbrM16_V2.0300	4	4
LbrM16_V2.0320	5	5
LbrM16_V2.0360	0	0
LbrM16_V2.0480	364458	28
LbrM16_V2.0500	0	0
LbrM16_V2.0550	2	2
LbrM16_V2.0560	584	42
LbrM16_V2.0570	71	21
LbrM16_V2.0590	66	25
LbrM16_V2.0600	101	23
LbrM16_V2.0670	1	1
LbrM16_V2.0750	1358	40
LbrM16_V2.0800	1	1
LbrM16_V2.0840	7	5
LbrM16_V2.0860	2	2
LbrM16_V2.0890	0	0
LbrM16_V2.0940	8	5
LbrM16_V2.1000	3	3
LbrM16_V2.1160	0	0
LbrM16_V2.1220	46	15
LbrM16_V2.1360	0	0
LbrM16_V2.1370	1	1
LbrM16_V2.1400	808	18
LbrM16_V2.1410	1	1
LbrM16_V2.1430	1	1
LbrM16_V2.1450	25898	44
LbrM16_V2.1590	2	2
LbrM16_V2.1600	1412	17
LbrM16_V2.1660	2	2
LbrM16_V2.1670	198	27
LbrM16_V2.1690	1	1
LbrM17_V2.0070	2	2
LbrM17_V2.0080	16	12
LbrM17_V2.0090	31927	50
LbrM17_V2.0100	10	8
LbrM17_V2.0180	6	6
LbrM17_V2.0210	3	3
LbrM17_V2.0250	549	38
LbrM17_V2.0260	1	1
LbrM17_V2.0330	43985	49
LbrM17_V2.0340	67	23
LbrM17_V2.0370	2	2
LbrM17_V2.0570	0	0
LbrM17_V2.0590	1	1
LbrM17_V2.0690	2	2
LbrM17_V2.0790	519	35
LbrM17_V2.0800	6	6
LbrM17_V2.0810	0	0
LbrM17_V2.0840	2	2
LbrM17_V2.0880	220	48
LbrM17_V2.0910	1	1
LbrM17_V2.1030	1	1
LbrM17_V2.1120	0	0
LbrM17_V2.1150	0	0
LbrM17_V2.1160	0	0
LbrM17_V2.1170	0	0
LbrM17_V2.1410	1506901	92
LbrM17_V2.1470	3	3
LbrM17_V2.1490	1	1
LbrM17_V2.1500	35338	43
LbrM17_V2.1530	84	20
LbrM17_V2.1540	8	6
LbrM17_V2.1550	21	10
LbrM17_V2.1610	14	14
LbrM18_V2.0030	28	13
LbrM18_V2.0110	75	20
LbrM18_V2.0130	0	0
LbrM18_V2.0170	10	8
LbrM18_V2.0180	0	0
LbrM18_V2.0220	1	1
LbrM18_V2.0230	19	11
LbrM18_V2.0250	0	0
LbrM18_V2.0290	19	12
LbrM18_V2.0370	0	0
LbrM18_V2.0380	2	2
LbrM18_V2.0390	0	0
LbrM18_V2.0510	4	4
LbrM18_V2.0520	24	11
LbrM18_V2.0530	2	2
LbrM18_V2.0540	70	21
LbrM18_V2.0570	25	13
LbrM18_V2.0620	535	14
LbrM18_V2.0640	31	12
LbrM18_V2.0690	3	3
LbrM18_V2.0700	91058	44
LbrM18_V2.0720	10	7
LbrM18_V2.0760	1125	34
LbrM18_V2.0830	21	12
LbrM18_V2.0870	47788	67
LbrM18_V2.0880	0	0
LbrM18_V2.0920	430174	56
LbrM18_V2.0950	13	9
LbrM18_V2.0960	2	2
LbrM18_V2.1020	1	1
LbrM18_V2.1050	13	12
LbrM18_V2.1100	11	7
LbrM18_V2.1180	18	11
LbrM18_V2.1190	1	1
LbrM18_V2.1200	0	0
LbrM18_V2.1230	18	12
LbrM18_V2.1310	1007	31
LbrM18_V2.1410	1344	44
LbrM18_V2.1520	106	12
LbrM18_V2.1550	5	5
LbrM18_V2.1570	0	0
LbrM18_V2.1610	12	8
LbrM18_V2.1640	8198	30
LbrM18_V2.1700	84	14
LbrM19_V2.0080	1049345	35
LbrM19_V2.0110	4	4
LbrM19_V2.0140	1764	32
LbrM19_V2.0180	2	2
LbrM19_V2.0190	20	11
LbrM19_V2.0210	7	6
LbrM19_V2.0220	21393	80
LbrM19_V2.0250	0	0
LbrM19_V2.0270	1	1
LbrM19_V2.0280	64	17
LbrM19_V2.0290	7	6
LbrM19_V2.0360	2	2
LbrM19_V2.0370	288745	44
LbrM19_V2.0410	33616	48
LbrM19_V2.0440	0	0
LbrM19_V2.0460	0	0
LbrM19_V2.0470	3195	39
LbrM19_V2.0490	0	0
LbrM19_V2.0520	0	0
LbrM19_V2.0530	0	0
LbrM19_V2.0570	16	11
LbrM19_V2.0630	1686	32
LbrM19_V2.0640	3	3
LbrM19_V2.0650	2	2
LbrM19_V2.0670	310	37
LbrM19_V2.0720	1	1
LbrM19_V2.0760	1	1
LbrM19_V2.0860	3709	60
LbrM19_V2.0980	227	13
LbrM19_V2.1020	1694	18
LbrM19_V2.1040	5	5
LbrM19_V2.1050	0	0
LbrM19_V2.1110	167	20
LbrM19_V2.1280	28	6
LbrM19_V2.1320	5721	64
LbrM19_V2.1360	368876	47
LbrM19_V2.1370	2	2
LbrM19_V2.1440	39720	14
LbrM19_V2.1500	1	1
LbrM19_V2.1660	6	6
LbrM19_V2.1670	0	0
LbrM19_V2.1690	0	0
LbrM19_V2.1710	22	12
LbrM19_V2.1750	12	6
LbrM19_V2.1770	1	1
LbrM19_V2.1790	37	21
LbrM19_V2.1800	2	2
LbrM19_V2.1810	1	1
LbrM19_V2.1820	4351	44
LbrM19_V2.1850	1	1
LbrM20_V2.0010	826	20
LbrM20_V2.0020	1579	21
LbrM20_V2.0030	1376	25
LbrM20_V2.0040	54	6
LbrM20_V2.0050	374	16
LbrM20_V2.0060	1018	34
LbrM20_V2.0090	9	9
LbrM20_V2.0110	1	1
LbrM20_V2.0130	1	1
LbrM20_V2.0150	1	1
LbrM20_V2.0160	5415	36
LbrM20_V2.0220	2	2
LbrM20_V2.0240	1	1
LbrM20_V2.0300	0	0
LbrM20_V2.0320	44490	29
LbrM20_V2.0330	1688	28
LbrM20_V2.0470	72	26
LbrM20_V2.0500	168	43
LbrM20_V2.0540	42	18
LbrM20_V2.0580	1903166	83
LbrM20_V2.0670	18594	25
LbrM20_V2.0720	0	0
LbrM20_V2.0730	0	0
LbrM20_V2.0770	352	15
LbrM20_V2.0820	0	0
LbrM20_V2.0830	827516	45
LbrM20_V2.0860	2	2
LbrM20_V2.0890	0	0
LbrM20_V2.0900	0	0
LbrM20_V2.0970	8	8
LbrM20_V2.0990	12	6
LbrM20_V2.1010	257593	103
LbrM20_V2.1030	0	0
LbrM20_V2.1120	4	3
LbrM20_V2.1140	0	0
LbrM20_V2.1170	9	5
LbrM20_V2.1290	4	4
LbrM20_V2.1360	0	0
LbrM20_V2.1540	414	15
LbrM20_V2.1580	0	0
LbrM20_V2.1640	42	21
LbrM20_V2.1760	451	14
LbrM20_V2.1830	4	4
LbrM20_V2.1840	531	45
LbrM20_V2.1910	1	1
LbrM20_V2.1920	4	4
LbrM20_V2.1950	0	0
LbrM20_V2.2050	0	0
LbrM20_V2.2060	4	4
LbrM20_V2.2150	0	0
LbrM20_V2.2170	3630	51
LbrM20_V2.2180	4	4
LbrM20_V2.2210	6	5
LbrM20_V2.2230	0	0
LbrM20_V2.2280	1	1
LbrM20_V2.2300	5168	22
LbrM20_V2.2340	223503	34
LbrM20_V2.2460	5	5
LbrM20_V2.2480	73183	25
LbrM20_V2.2660	10415	30
LbrM20_V2.2670	0	0
LbrM20_V2.2700	65	13
LbrM20_V2.2770	1	1
LbrM20_V2.2830	45	17
LbrM20_V2.2890	0	0
LbrM20_V2.2920	1	1
LbrM20_V2.2940	7	6
LbrM20_V2.2950	0	0
LbrM20_V2.2970	89	14
LbrM20_V2.3010	10	10
LbrM20_V2.3020	54	24
LbrM20_V2.3050	1	1
LbrM20_V2.3070	0	0
LbrM20_V2.3080	8896	41
LbrM20_V2.3100	3	3
LbrM20_V2.3140	1	1
LbrM20_V2.3170	2	2
LbrM20_V2.3180	903	15
LbrM20_V2.3200	0	0
LbrM20_V2.3260	1054	28
LbrM20_V2.3270	162	26
LbrM20_V2.3330	31	15
LbrM20_V2.3380	101	27
LbrM20_V2.3460	2	2
LbrM20_V2.3470	6	3
LbrM20_V2.3490	0	0
LbrM20_V2.3600	8	5
LbrM20_V2.3660	23	16
LbrM20_V2.3790	1	1
LbrM20_V2.3820	1	1
LbrM20_V2.3890	12	9
LbrM20_V2.3930	49	18
LbrM20_V2.3950	135447	39
LbrM20_V2.3970	3	3
LbrM20_V2.3980	4	3
LbrM20_V2.3990	3	3
LbrM20_V2.4010	10	9
LbrM20_V2.4060	2	2
LbrM20_V2.4090	2	2
LbrM20_V2.4100	3	3
LbrM20_V2.4120	0	0
LbrM20_V2.4140	2	2
LbrM20_V2.4190	0	0
LbrM20_V2.4210	1	1
LbrM20_V2.4450	1	1
LbrM20_V2.4460	171	10
LbrM20_V2.4500	0	0
LbrM20_V2.4670	2820	19
LbrM20_V2.4680	2	2
LbrM20_V2.4780	1	1
LbrM20_V2.4790	2	2
LbrM20_V2.4800	117385	96
LbrM20_V2.4820	0	0
LbrM20_V2.4890	43	26
LbrM20_V2.4990	203	25
LbrM20_V2.5020	2	2
LbrM20_V2.5060	1	1
LbrM20_V2.5150	2	2
LbrM20_V2.5280	1	1
LbrM20_V2.5290	0	0
LbrM20_V2.5360	6526	63
LbrM20_V2.5370	5	5
LbrM20_V2.5380	1	1
LbrM20_V2.5550	0	0
LbrM20_V2.5560	119	23
LbrM20_V2.5640	3	3
LbrM20_V2.5800	5	5
LbrM20_V2.5830	2766959	110
LbrM20_V2.5850	5	5
LbrM20_V2.5870	5	5
LbrM20_V2.5910	0	0
LbrM20_V2.5930	0	0
LbrM20_V2.5980	0	0
LbrM20_V2.6060	10903	51
LbrM21_V2.0040	5	5
LbrM21_V2.0100	4	3
LbrM21_V2.0160	0	0
LbrM21_V2.0170	9	8
LbrM21_V2.0210	0	0
LbrM21_V2.0310	77	13
LbrM21_V2.0440	3	3
LbrM21_V2.0480	3	3
LbrM21_V2.0500	1	1
LbrM21_V2.0530	0	0
LbrM21_V2.0550	4	4
LbrM21_V2.0600	50	11
LbrM21_V2.0610	25	9
LbrM21_V2.0690	0	0
LbrM21_V2.0700	35	12
LbrM21_V2.0720	7	5
LbrM21_V2.0730	3	3
LbrM21_V2.0740	10	10
LbrM21_V2.0770	772138	97
LbrM21_V2.0840	705913	40
LbrM21_V2.0870	8	6
LbrM21_V2.0890	0	0
LbrM21_V2.0900	171	37
LbrM21_V2.0950	26	12
LbrM21_V2.0990	295	33
LbrM21_V2.1000	39	13
LbrM21_V2.1130	10	5
LbrM21_V2.1210	2	2
LbrM21_V2.1280	706350	43
LbrM21_V2.1310	33	18
LbrM21_V2.1320	1432	35
LbrM21_V2.1370	0	0
LbrM21_V2.1390	0	0
LbrM21_V2.1410	109	28
LbrM21_V2.1450	158	14
LbrM21_V2.1490	1	1
LbrM21_V2.1570	27	6
LbrM21_V2.1580	264	7
LbrM21_V2.1700	30	12
LbrM21_V2.1760	0	0
LbrM21_V2.1810	182	17
LbrM21_V2.1830	0	0
LbrM21_V2.1920	6	6
LbrM21_V2.1950	4	4
LbrM21_V2.1990	0	0
LbrM21_V2.2000	0	0
LbrM21_V2.2010	1202576	34
LbrM21_V2.2020	2	2
LbrM21_V2.2070	2824607	126
LbrM22_V2.0030	566974	48
LbrM22_V2.0060	11	6
LbrM22_V2.0080	2	2
LbrM22_V2.0110	892663	116
LbrM22_V2.0300	1	1
LbrM22_V2.0370	1429	22
LbrM22_V2.0420	24	9
LbrM22_V2.0510	1331220	24
LbrM22_V2.0550	3	3
LbrM22_V2.0560	46826	16
LbrM22_V2.0650	3	3
LbrM22_V2.0720	0	0
LbrM22_V2.0750	2	2
LbrM22_V2.0850	2	2
LbrM22_V2.0960	6	3
LbrM22_V2.1010	1	1
LbrM22_V2.1040	13	8
LbrM22_V2.1120	86	35
LbrM22_V2.1130	2	2
LbrM22_V2.1170	365	25
LbrM22_V2.1240	18	11
LbrM22_V2.1250	0	0
LbrM22_V2.1260	189981	56
LbrM22_V2.1280	0	0
LbrM22_V2.1310	7	7
LbrM22_V2.1330	0	0
LbrM22_V2.1390	0	0
LbrM22_V2.1400	3	3
LbrM22_V2.1430	46	22
LbrM22_V2.1440	113326	77
LbrM22_V2.1460	6826	15
LbrM22_V2.1490	102	16
LbrM22_V2.1540	18	12
LbrM22_V2.1560	0	0
LbrM22_V2.1590	0	0
LbrM23_V2.0040	1	1
LbrM23_V2.0050	3	3
LbrM23_V2.0060	6	5
LbrM23_V2.0080	2	2
LbrM23_V2.0120	82	28
LbrM23_V2.0130	1	1
LbrM23_V2.0160	0	0
LbrM23_V2.0270	1	1
LbrM23_V2.0300	3	3
LbrM23_V2.0330	126	15
LbrM23_V2.0400	15	10
LbrM23_V2.0420	2	2
LbrM23_V2.0460	6	6
LbrM23_V2.0570	21	13
LbrM23_V2.0580	66	18
LbrM23_V2.0680	0	0
LbrM23_V2.0700	18	9
LbrM23_V2.0750	8	6
LbrM23_V2.0800	159	24
LbrM23_V2.0840	37	12
LbrM23_V2.0900	22	14
LbrM23_V2.0920	0	0
LbrM23_V2.0970	8	5
LbrM23_V2.0980	0	0
LbrM23_V2.0990	1	1
LbrM23_V2.1000	4	4
LbrM23_V2.1030	42	14
LbrM23_V2.1260	8	8
LbrM23_V2.1300	1	1
LbrM23_V2.1310	4	4
LbrM23_V2.1320	653	41
LbrM23_V2.1420	23	10
LbrM23_V2.1430	1	1
LbrM23_V2.1450	1	1
LbrM23_V2.1470	5950	28
LbrM23_V2.1500	0	0
LbrM23_V2.1520	1	1
LbrM23_V2.1530	322	19
LbrM23_V2.1640	0	0
LbrM23_V2.1650	5	4
LbrM23_V2.1700	0	0
LbrM23_V2.1720	136	38
LbrM23_V2.1750	509	12
LbrM23_V2.1760	8	7
LbrM23_V2.1980	1	1
LbrM24_V2.0130	7	6
LbrM24_V2.0240	0	0
LbrM24_V2.0370	2	2
LbrM24_V2.0420	1	1
LbrM24_V2.0500	0	0
LbrM24_V2.0650	0	0
LbrM24_V2.0690	19	15
LbrM24_V2.0740	1961	59
LbrM24_V2.0770	11	7
LbrM24_V2.0780	542	15
LbrM24_V2.0790	837	22
LbrM24_V2.0830	1	1
LbrM24_V2.0840	0	0
LbrM24_V2.0920	186	19
LbrM24_V2.1000	199	11
LbrM24_V2.1040	0	0
LbrM24_V2.1110	0	0
LbrM24_V2.1120	0	0
LbrM24_V2.1170	0	0
LbrM24_V2.1210	0	0
LbrM24_V2.1320	2	2
LbrM24_V2.1330	1	1
LbrM24_V2.1350	930	15
LbrM24_V2.1360	18696	36
LbrM24_V2.1510	4	4
LbrM24_V2.1690	896	51
LbrM24_V2.1700	0	0
LbrM24_V2.1780	7	6
LbrM24_V2.1910	0	0
LbrM24_V2.2090	3	3
LbrM24_V2.2110	657	42
LbrM24_V2.2140	7022	67
LbrM24_V2.2160	295345	37
LbrM24_V2.2190	4	3
LbrM24_V2.2210	4	4
LbrM24_V2.2240	2	2
LbrM24_V2.2320	10	8
LbrM24_V2.2330	0	0
LbrM24_V2.2340	1110550	56
LbrM24_V2.2360	38	19
LbrM24_V2.2370	3	3
LbrM24_V2.2400	7	6
LbrM24_V2.2450	1	1
LbrM25_V2.0020	3	3
LbrM25_V2.0080	5	5
LbrM25_V2.0120	678	51
LbrM25_V2.0130	150	29
LbrM25_V2.0190	31	18
LbrM25_V2.0200	3	3
LbrM25_V2.0210	0	0
LbrM25_V2.0300	0	0
LbrM25_V2.0360	0	0
LbrM25_V2.0380	1902	13
LbrM25_V2.0450	2	2
LbrM25_V2.0470	2	2
LbrM25_V2.0480	32	15
LbrM25_V2.0610	21	11
LbrM25_V2.0620	1	1
LbrM25_V2.0750	4	4
LbrM25_V2.0810	0	0
LbrM25_V2.0840	1	1
LbrM25_V2.0860	0	0
LbrM25_V2.0910	0	0
LbrM25_V2.0940	3	3
LbrM25_V2.0950	0	0
LbrM25_V2.0990	4	4
LbrM25_V2.1040	0	0
LbrM25_V2.1100	50	22
LbrM25_V2.1150	657	46
LbrM25_V2.1170	2	2
LbrM25_V2.1300	1	1
LbrM25_V2.1310	166	34
LbrM25_V2.1330	64	15
LbrM25_V2.1400	1	1
LbrM25_V2.1410	9	9
LbrM25_V2.1460	2	2
LbrM25_V2.1530	20	11
LbrM25_V2.1570	5	5
LbrM25_V2.1610	0	0
LbrM25_V2.1640	0	0
LbrM25_V2.1670	0	0
LbrM25_V2.1710	2018	70
LbrM25_V2.1760	0	0
LbrM25_V2.1770	12	8
LbrM25_V2.1780	0	0
LbrM25_V2.1790	0	0
LbrM25_V2.1880	1	1
LbrM25_V2.1930	0	0
LbrM25_V2.1960	168	17
LbrM25_V2.2020	7	7
LbrM25_V2.2040	1	1
LbrM25_V2.2050	33	16
LbrM25_V2.2060	2	2
LbrM25_V2.2130	383	18
LbrM25_V2.2210	3	3
LbrM25_V2.2220	5	5
LbrM25_V2.2280	1087	45
LbrM25_V2.2330	1906	42
LbrM25_V2.2380	0	0
LbrM25_V2.2430	0	0
LbrM25_V2.2550	2	2
LbrM26_V2.0030	1386992	73
LbrM26_V2.0050	195	22
LbrM26_V2.0060	0	0
LbrM26_V2.0130	7105	71
LbrM26_V2.0170	623204	60
LbrM26_V2.0190	6	6
LbrM26_V2.0200	256	17
LbrM26_V2.0210a	1	1
LbrM26_V2.0300	174	37
LbrM26_V2.0320	4	4
LbrM26_V2.0330	0	0
LbrM26_V2.0340	6	3
LbrM26_V2.0350	506	50
LbrM26_V2.0370	0	0
LbrM26_V2.0400	1	1
LbrM26_V2.0450	5	4
LbrM26_V2.0500	2	2
LbrM26_V2.0520	0	0
LbrM26_V2.0610	0	0
LbrM26_V2.0670	3	3
LbrM26_V2.0700	1	1
LbrM26_V2.0750	1	1
LbrM26_V2.0760	4	4
LbrM26_V2.0830	0	0
LbrM26_V2.0840	302	17
LbrM26_V2.0910	0	0
LbrM26_V2.0980	2032439	83
LbrM26_V2.1070	1	1
LbrM26_V2.1230	0	0
LbrM26_V2.1260	71	19
LbrM26_V2.1270	84223	47
LbrM26_V2.1370	0	0
LbrM26_V2.1400	644	64
LbrM26_V2.1450	1	1
LbrM26_V2.1550	0	0
LbrM26_V2.1570	466	31
LbrM26_V2.1590	9	8
LbrM26_V2.1630	3	3
LbrM26_V2.1640	4	4
LbrM26_V2.1730	5	5
LbrM26_V2.1840	2415074	83
LbrM26_V2.1890	2	2
LbrM26_V2.1920	0	0
LbrM26_V2.2150	60	19
LbrM26_V2.2160	21	11
LbrM26_V2.2180	0	0
LbrM26_V2.2200	27	17
LbrM26_V2.2290	13	9
LbrM26_V2.2310	1	1
LbrM26_V2.2470	3	3
LbrM26_V2.2500	2	2
LbrM26_V2.2600	4	4
LbrM26_V2.2630	0	0
LbrM26_V2.2640	323	40
LbrM26_V2.2660	1	1
LbrM26_V2.2680	16	14
LbrM27_V2.0040	0	0
LbrM27_V2.0050	14	13
LbrM27_V2.0060	318	11
LbrM27_V2.0100	0	0
LbrM27_V2.0200	239346	23
LbrM27_V2.0220	3	3
LbrM27_V2.0270	1608	39
LbrM27_V2.0310	77	24
LbrM27_V2.0430	2	2
LbrM27_V2.0450	6	6
LbrM27_V2.0500	1	1
LbrM27_V2.0510	134	30
LbrM27_V2.0540	98763	37
LbrM27_V2.0600	0	0
LbrM27_V2.0610	1	1
LbrM27_V2.0630	1	1
LbrM27_V2.0660	2170	32
LbrM27_V2.0670	1	1
LbrM27_V2.0820	519	35
LbrM27_V2.0850	18	14
LbrM27_V2.0960	253	18
LbrM27_V2.1000	0	0
LbrM27_V2.1010	223	14
LbrM27_V2.1050	0	0
LbrM27_V2.1080	0	0
LbrM27_V2.1140	281	18
LbrM27_V2.1150	352	55
LbrM27_V2.1200	0	0
LbrM27_V2.1230	3	3
LbrM27_V2.1360	46	17
LbrM27_V2.1370	512	43
LbrM27_V2.1380	2	2
LbrM27_V2.1390	3	3
LbrM27_V2.1450	800	41
LbrM27_V2.1460	2	2
LbrM27_V2.1510	5	5
LbrM27_V2.1520	459398	46
LbrM27_V2.1580	25	12
LbrM27_V2.1600	55376	28
LbrM27_V2.1750	2952	34
LbrM27_V2.1790	2	2
LbrM27_V2.1800	57	27
LbrM27_V2.1850	151144	102
LbrM27_V2.1870	1	1
LbrM27_V2.1920	13	8
LbrM27_V2.1970	22	15
LbrM27_V2.1980	3	3
LbrM27_V2.2010	0	0
LbrM27_V2.2030	75	10
LbrM27_V2.2050	3	3
LbrM27_V2.2130	6	3
LbrM27_V2.2160	77772	34
LbrM27_V2.2180	0	0
LbrM27_V2.2200	9	8
LbrM27_V2.2210	82	19
LbrM27_V2.2230	612	28
LbrM27_V2.2380	0	0
LbrM27_V2.2390	5	5
LbrM27_V2.2400	4	4
LbrM27_V2.2430	3134	22
LbrM27_V2.2510	2	2
LbrM27_V2.2520	4361	77
LbrM27_V2.2550	3	3
LbrM27_V2.2560	4	4
LbrM27_V2.2610	18	8
LbrM27_V2.2620	1	1
LbrM27_V2.2650	30	16
LbrM27_V2.2680	8	7
LbrM27_V2.2690	62	16
LbrM27_V2.2700	1	1
LbrM27_V2.2710	1	1
LbrM27_V2.2750	36	18
LbrM27_V2.2760	9	9
LbrM28_V2.0120	27172	26
LbrM28_V2.0150	0	0
LbrM28_V2.0180	11	6
LbrM28_V2.0250	16	11
LbrM28_V2.0280	1	1
LbrM28_V2.0340	6980	29
LbrM28_V2.0350	0	0
LbrM28_V2.0410	4	4
LbrM28_V2.0460	0	0
LbrM28_V2.0510	1	1
LbrM28_V2.0530	1	1
LbrM28_V2.0540	12	9
LbrM28_V2.0550	27	8
LbrM28_V2.0570	70	18
LbrM28_V2.0630	0	0
LbrM28_V2.0650	3	3
LbrM28_V2.0670	0	0
LbrM28_V2.0700	0	0
LbrM28_V2.0710	6	5
LbrM28_V2.0790	1	1
LbrM28_V2.0850	1	1
LbrM28_V2.0920	1552	28
LbrM28_V2.0960	2669	56
LbrM28_V2.1010	0	0
LbrM28_V2.1030	2	2
LbrM28_V2.1060	1	1
LbrM28_V2.1190	0	0
LbrM28_V2.1220	573	41
LbrM28_V2.1230	0	0
LbrM28_V2.1290	0	0
LbrM28_V2.1300	44	19
LbrM28_V2.1340	9	8
LbrM28_V2.1380	4	4
LbrM28_V2.1410	398	14
LbrM28_V2.1420	23	13
LbrM28_V2.1460	6	6
LbrM28_V2.1490	0	0
LbrM28_V2.1500	4	4
LbrM28_V2.1510	5	5
LbrM28_V2.1520	9	7
LbrM28_V2.1570	0	0
LbrM28_V2.1580	2	2
LbrM28_V2.1620	5	5
LbrM28_V2.1640	0	0
LbrM28_V2.1700	97	17
LbrM28_V2.1740	0	0
LbrM28_V2.1750	0	0
LbrM28_V2.1900	167837	25
LbrM28_V2.1930	3	3
LbrM28_V2.1950	5	5
LbrM28_V2.1990	177	27
LbrM28_V2.2010	11	9
LbrM28_V2.2050	222023	56
LbrM28_V2.2160	2	2
LbrM28_V2.2230	2	2
LbrM28_V2.2240	0	0
LbrM28_V2.2260	557	34
LbrM28_V2.2270	284	15
LbrM28_V2.2300	2	2
LbrM28_V2.2340	10	10
LbrM28_V2.2360	1	1
LbrM28_V2.2400	4	4
LbrM28_V2.2420	18	5
LbrM28_V2.2480	0	0
LbrM28_V2.2510	40	15
LbrM28_V2.2560	409	40
LbrM28_V2.2580	793	20
LbrM28_V2.2600	113055	45
LbrM28_V2.2620	1827	61
LbrM28_V2.2630	543	27
LbrM28_V2.2670	15	8
LbrM28_V2.2710	16	11
LbrM28_V2.2760	1	1
LbrM28_V2.2790	6	6
LbrM28_V2.2830	91	22
LbrM28_V2.2880	1	1
LbrM28_V2.2890	16	11
LbrM28_V2.2950	125393	63
LbrM28_V2.2990	79	26
LbrM28_V2.3030	11	7
LbrM28_V2.3070	2703	44
LbrM28_V2.3120	1297	48
LbrM28_V2.3140	2	2
LbrM28_V2.3220	4	4
LbrM28_V2.3230	0	0
LbrM28_V2.3250	1	1
LbrM29_V2.0020	3	3
LbrM29_V2.0030	0	0
LbrM29_V2.0040	1	1
LbrM29_V2.0070	4672	43
LbrM29_V2.0080	2	2
LbrM29_V2.0100	0	0
LbrM29_V2.0120	0	0
LbrM29_V2.0130	778289	42
LbrM29_V2.0150	478	36
LbrM29_V2.0160	1	1
LbrM29_V2.0230	7	6
LbrM29_V2.0250	1129	19
LbrM29_V2.0260	2	2
LbrM29_V2.0270	0	0
LbrM29_V2.0330	1	1
LbrM29_V2.0380	0	0
LbrM29_V2.0480	1	1
LbrM29_V2.0510	5	5
LbrM29_V2.0600	1	1
LbrM29_V2.0610	0	0
LbrM29_V2.0630	1	1
LbrM29_V2.0650	1	1
LbrM29_V2.0730	23	16
LbrM29_V2.0760	4	4
LbrM29_V2.0770	4	3
LbrM29_V2.0780	2	2
LbrM29_V2.0850	2	2
LbrM29_V2.0880	1	1
LbrM29_V2.0900	0	0
LbrM29_V2.0910	104	24
LbrM29_V2.0940	19	13
LbrM29_V2.0960	0	0
LbrM29_V2.0980	4	4
LbrM29_V2.1020	3	3
LbrM29_V2.1090	2	2
LbrM29_V2.1160	0	0
LbrM29_V2.1180	0	0
LbrM29_V2.1210	2	2
LbrM29_V2.1220	2	2
LbrM29_V2.1230	1	1
LbrM29_V2.1320	2	2
LbrM29_V2.1350	44	20
LbrM29_V2.1390	0	0
LbrM29_V2.1440	1	1
LbrM29_V2.1530	3	3
LbrM29_V2.1540	1	1
LbrM29_V2.1660	7	7
LbrM29_V2.1710	8	4
LbrM29_V2.1750	0	0
LbrM29_V2.1820	0	0
LbrM29_V2.1930	413	22
LbrM29_V2.2120	18	9
LbrM29_V2.2140	188	46
LbrM29_V2.2180	36	22
LbrM29_V2.2190	0	0
LbrM29_V2.2220	7	7
LbrM29_V2.2270	1	1
LbrM29_V2.2280	877	49
LbrM29_V2.2290	1	1
LbrM29_V2.2320	8	5
LbrM29_V2.2330	22	18
LbrM29_V2.2350	0	0
LbrM29_V2.2360	0	0
LbrM29_V2.2430	1	1
LbrM29_V2.2440	525424	47
LbrM29_V2.2460	0	0
LbrM29_V2.2470	7	7
LbrM29_V2.2480	33	14
LbrM29_V2.2510	0	0
LbrM29_V2.2540	4	4
LbrM29_V2.2570	1	1
LbrM29_V2.2640	0	0
LbrM29_V2.2670	13	11
LbrM29_V2.2720	1672	35
LbrM29_V2.2740	444	11
LbrM29_V2.2820	3	3
LbrM29_V2.2840	1	1
LbrM29_V2.2850	1	1
LbrM29_V2.2890	1	1
LbrM30_V2.0020	1	1
LbrM30_V2.0130	4	4
LbrM30_V2.0140	127	22
LbrM30_V2.0150	0	0
LbrM30_V2.0160	0	0
LbrM30_V2.0180	71	29
LbrM30_V2.0220	969219	85
LbrM30_V2.0270	0	0
LbrM30_V2.0390	1	1
LbrM30_V2.0400	7	5
LbrM30_V2.0410	1	1
LbrM30_V2.0490	3	3
LbrM30_V2.0540	1305	53
LbrM30_V2.0560	311657	84
LbrM30_V2.0610	2	2
LbrM30_V2.0620	58	31
LbrM30_V2.0670	7	5
LbrM30_V2.0680	6	6
LbrM30_V2.0700	206216	55
LbrM30_V2.0710	497	42
LbrM30_V2.0800	1	1
LbrM30_V2.0820	148	44
LbrM30_V2.0830	5	5
LbrM30_V2.0920	1	1
LbrM30_V2.0940	3	3
LbrM30_V2.1010	362	32
LbrM30_V2.1070	4	4
LbrM30_V2.1130	0	0
LbrM30_V2.1170	1	1
LbrM30_V2.1180	0	0
LbrM30_V2.1190	0	0
LbrM30_V2.1220	0	0
LbrM30_V2.1240	165	37
LbrM30_V2.1370	6	5
LbrM30_V2.1420	752134	66
LbrM30_V2.1450	1	1
LbrM30_V2.1480	144638	39
LbrM30_V2.1590	8	7
LbrM30_V2.1610	1743	23
LbrM30_V2.1750	0	0
LbrM30_V2.1840	33340	55
LbrM30_V2.1870	352	13
LbrM30_V2.1970	3	3
LbrM30_V2.2020	0	0
LbrM30_V2.2030	3	3
LbrM30_V2.2040	37	21
LbrM30_V2.2120	0	0
LbrM30_V2.2200	0	0
LbrM30_V2.2300	4	4
LbrM30_V2.2320	8	8
LbrM30_V2.2360	0	0
LbrM30_V2.2420	30	14
LbrM30_V2.2450	3	3
LbrM30_V2.2460	0	0
LbrM30_V2.2490	6	6
LbrM30_V2.2550	341	44
LbrM30_V2.2560	3	3
LbrM30_V2.2590	696	33
LbrM30_V2.2700	2	2
LbrM30_V2.2790	1	1
LbrM30_V2.2880	3	3
LbrM30_V2.2950	5194	11
LbrM30_V2.2960	1	1
LbrM30_V2.2980	6	6
LbrM30_V2.3000	112455	78
LbrM30_V2.3040	9	6
LbrM30_V2.3060	1	1
LbrM30_V2.3070	90	19
LbrM30_V2.3100	5	5
LbrM30_V2.3110	0	0
LbrM30_V2.3120	945	61
LbrM30_V2.3160	0	0
LbrM30_V2.3180	10	9
LbrM30_V2.3280	242	29
LbrM30_V2.3290	6276	18
LbrM30_V2.3300	11	7
LbrM30_V2.3320	0	0
LbrM30_V2.3340	10	7
LbrM30_V2.3350	0	0
LbrM30_V2.3420	5874	68
LbrM30_V2.3430	195	25
LbrM30_V2.3480	1371	29
LbrM30_V2.3520	1	1
LbrM30_V2.3550	125	24
LbrM30_V2.3580	6	5
LbrM30_V2.3590	1	1
LbrM30_V2.3610	15	12
LbrM30_V2.3630	53	15
LbrM30_V2.3680	1382873	68
LbrM30_V2.3690	279	14
LbrM31_V2.0010	140	32
LbrM31_V2.0020	5	5
LbrM31_V2.0050	1	1
LbrM31_V2.0100	307	48
LbrM31_V2.0140	1	1
LbrM31_V2.0170	94693	46
LbrM31_V2.0190	1	1
LbrM31_V2.0230	72	11
LbrM31_V2.0270	1669	43
LbrM31_V2.0300	3623677	94
LbrM31_V2.0310	8	6
LbrM31_V2.0350	0	0
LbrM31_V2.0530	0	0
LbrM31_V2.0620	0	0
LbrM31_V2.0700	1	1
LbrM31_V2.0720	63	18
LbrM31_V2.0760	0	0
LbrM31_V2.0870	0	0
LbrM31_V2.0930	2	2
LbrM31_V2.1280	12	9
LbrM31_V2.1310	2	2
LbrM31_V2.1330	1	1
LbrM31_V2.1340	9	9
LbrM31_V2.1450	567	24
LbrM31_V2.1510	0	0
LbrM31_V2.1680	0	0
LbrM31_V2.1820	16052	60
LbrM31_V2.1830	7	7
LbrM31_V2.1840	57	16
LbrM31_V2.1980	12	10
LbrM31_V2.2120	0	0
LbrM31_V2.2160	18	6
LbrM31_V2.2190	0	0
LbrM31_V2.2290	0	0
LbrM31_V2.2410	5	5
LbrM31_V2.2520	8	4
LbrM31_V2.2550	7	7
LbrM31_V2.2560	7	6
LbrM31_V2.2680	1	1
LbrM31_V2.2820	0	0
LbrM31_V2.2830	0	0
LbrM31_V2.2940	10	9
LbrM31_V2.2950	298	27
LbrM31_V2.2970	1	1
LbrM31_V2.2980	33	10
LbrM31_V2.3090	1	1
LbrM31_V2.3150	14	13
LbrM31_V2.3170	1	1
LbrM31_V2.3220	1	1
LbrM31_V2.3240	7	7
LbrM31_V2.3290	0	0
LbrM31_V2.3310	43	12
LbrM31_V2.3320	3	3
LbrM31_V2.3330	1	1
LbrM31_V2.3340	28	13
LbrM31_V2.3520	1	1
LbrM31_V2.3530	2	2
LbrM31_V2.3560	2	2
LbrM31_V2.3570	399	21
LbrM31_V2.3610	0	0
LbrM32_V2.0100	31	21
LbrM32_V2.0120	13	8
LbrM32_V2.0130	568	31
LbrM32_V2.0240	1	1
LbrM32_V2.0330	8	5
LbrM32_V2.0390	0	0
LbrM32_V2.0460	969611	33
LbrM32_V2.0470	99	11
LbrM32_V2.0500	432999	44
LbrM32_V2.0520	148781	41
LbrM32_V2.0530	8	8
LbrM32_V2.0570	1	1
LbrM32_V2.0600	10	9
LbrM32_V2.0620	0	0
LbrM32_V2.0650	830	19
LbrM32_V2.0710	11	10
LbrM32_V2.0760	0	0
LbrM32_V2.0780	4	4
LbrM32_V2.0790	0	0
LbrM32_V2.0960	3836	62
LbrM32_V2.0970	114896	28
LbrM32_V2.0980	3	3
LbrM32_V2.1000	2	2
LbrM32_V2.1010	24	4
LbrM32_V2.1040	9	7
LbrM32_V2.1050	3	3
LbrM32_V2.1100	1951	50
LbrM32_V2.1130	2	2
LbrM32_V2.1150	30	16
LbrM32_V2.1160	1	1
LbrM32_V2.1200	22	18
LbrM32_V2.1350	148533	38
LbrM32_V2.1380	1	1
LbrM32_V2.1390	4	3
LbrM32_V2.1440	291	9
LbrM32_V2.1460	0	0
LbrM32_V2.1670	5	5
LbrM32_V2.1740	0	0
LbrM32_V2.1750	108	21
LbrM32_V2.1840	16	14
LbrM32_V2.1900	2	2
LbrM32_V2.2000	0	0
LbrM32_V2.2010	2	2
LbrM32_V2.2020	1	1
LbrM32_V2.2030	5	5
LbrM32_V2.2130	4	4
LbrM32_V2.2150	27	13
LbrM32_V2.2170	365	13
LbrM32_V2.2240	16	12
LbrM32_V2.2280	4	4
LbrM32_V2.2360	0	0
LbrM32_V2.2420	1	1
LbrM32_V2.2450	52	8
LbrM32_V2.2460	7	4
LbrM32_V2.2550	7	4
LbrM32_V2.2600	0	0
LbrM32_V2.2670	2	2
LbrM32_V2.2780	696	15
LbrM32_V2.2880	233	18
LbrM32_V2.3030	2	2
LbrM32_V2.3060	1731661	61
LbrM32_V2.3140	0	0
LbrM32_V2.3200	1	1
LbrM32_V2.3210	2	2
LbrM32_V2.3220	2129	30
LbrM32_V2.3240	8	5
LbrM32_V2.3320	2	2
LbrM32_V2.3330	11	8
LbrM32_V2.3380	94	24
LbrM32_V2.3400	9	8
LbrM32_V2.3430	304	38
LbrM32_V2.3500	1	1
LbrM32_V2.3520	2	2
LbrM32_V2.3550	50	18
LbrM32_V2.3560	821	44
LbrM32_V2.3590	7	5
LbrM32_V2.3600	1823	62
LbrM32_V2.3610	36	14
LbrM32_V2.3750	2	2
LbrM32_V2.3900	6	3
LbrM32_V2.3920	136	12
LbrM32_V2.4110	5	5
LbrM32_V2.4130	0	0
LbrM32_V2.4150	0	0
LbrM32_V2.4160	7	6
LbrM33_V2.0060	1	1
LbrM33_V2.0140	0	0
LbrM33_V2.0290	1	1
LbrM33_V2.0300	1	1
LbrM33_V2.0320	2	2
LbrM33_V2.0340	53	32
LbrM33_V2.0390	0	0
LbrM33_V2.0400	658	36
LbrM33_V2.0460	8	7
LbrM33_V2.0520	443	37
LbrM33_V2.0570	10	9
LbrM33_V2.0660	2	2
LbrM33_V2.0720	8	8
LbrM33_V2.0760	543132	36
LbrM33_V2.0830	47	10
LbrM33_V2.0840	472572	53
LbrM33_V2.0860	4	3
LbrM33_V2.0870	0	0
LbrM33_V2.0890	491633	38
LbrM33_V2.0940	1	1
LbrM33_V2.0960	5	4
LbrM33_V2.1020	3	3
LbrM33_V2.1110	7	5
LbrM33_V2.1160	13	11
LbrM33_V2.1200	0	0
LbrM33_V2.1220	1	1
LbrM33_V2.1290	3708	75
LbrM33_V2.1360	3	3
LbrM33_V2.1520	1	1
LbrM33_V2.1600	47	25
LbrM33_V2.1610	0	0
LbrM33_V2.1620	663579	87
LbrM33_V2.1650	17	11
LbrM33_V2.1790	2	2
LbrM33_V2.1800	1	1
LbrM33_V2.1830	49	17
LbrM33_V2.1860	0	0
LbrM33_V2.1900	1	1
LbrM33_V2.1940	6	6
LbrM33_V2.1960	3302	32
LbrM33_V2.1970	13	13
LbrM33_V2.2060	1	1
LbrM33_V2.2100	1	1
LbrM33_V2.2110	4	4
LbrM33_V2.2130	1	1
LbrM33_V2.2140	2161529	76
LbrM33_V2.2180	3	3
LbrM33_V2.2190	126768	75
LbrM33_V2.2210	1139	34
LbrM33_V2.2260	0	0
LbrM33_V2.2370	32	16
LbrM33_V2.2440	0	0
LbrM33_V2.2590	192	37
LbrM33_V2.2610	0	0
LbrM33_V2.2630	41	8
LbrM33_V2.2670	0	0
LbrM33_V2.2680	1	1
LbrM33_V2.2790	7	6
LbrM33_V2.2810	2	2
LbrM33_V2.2820	2450	68
LbrM33_V2.2840	0	0
LbrM33_V2.2880	0	0
LbrM33_V2.2890	1	1
LbrM33_V2.2930	1	1
LbrM33_V2.2980	1287	15
LbrM33_V2.3000	89	32
LbrM33_V2.3020	26542	59
LbrM33_V2.3070	1	1
LbrM33_V2.3090	0	0
LbrM33_V2.3110	0	0
LbrM33_V2.3330	0	0
LbrM33_V2.3460	6	3
LbrM33_V2.3480	118	28
LbrM33_V2.3550	0	0
LbrM34_V2.0010	1497	65
LbrM34_V2.0060	0	0
LbrM34_V2.0080	0	0
LbrM34_V2.0090	167	21
LbrM34_V2.0110	984	31
LbrM34_V2.0140	1	1
LbrM34_V2.0150	7	4
LbrM34_V2.0170	19	12
LbrM34_V2.0280	1	1
LbrM34_V2.0360	34	16
LbrM34_V2.0370	1	1
LbrM34_V2.0400	2	2
LbrM34_V2.0430	2	2
LbrM34_V2.0440	110926	45
LbrM34_V2.0580	6	6
LbrM34_V2.0690	1017	23
LbrM34_V2.0810	1421	39
LbrM34_V2.0970	1	1
LbrM34_V2.0990	2	2
LbrM34_V2.1000	19	12
LbrM34_V2.1020	3	3
LbrM34_V2.1050	3	3
LbrM34_V2.1060	1	1
LbrM34_V2.1090	0	0
LbrM34_V2.1100	9	6
LbrM34_V2.1120	865	18
LbrM34_V2.1140	7	6
LbrM34_V2.1150	2	2
LbrM34_V2.1170	0	0
LbrM34_V2.1180	2	2
LbrM34_V2.1220	4	4
LbrM34_V2.1260	4	4
LbrM34_V2.1300	123	14
LbrM34_V2.1320	816	18
LbrM34_V2.1330	27352	104
LbrM34_V2.1340	6	6
LbrM34_V2.1360	217024	36
LbrM34_V2.1400	18	15
LbrM34_V2.1450	2	2
LbrM34_V2.1480	0	0
LbrM34_V2.1490	6	6
LbrM34_V2.1570	1	1
LbrM34_V2.1580	1	1
LbrM34_V2.1610	354245	49
LbrM34_V2.1630	23	14
LbrM34_V2.1640	4	4
LbrM34_V2.1680	0	0
LbrM34_V2.1700	6	3
LbrM34_V2.1730	4202	23
LbrM34_V2.1740	3	3
LbrM34_V2.1760	2	2
LbrM34_V2.1770	1	1
LbrM34_V2.1800	1087991	70
LbrM34_V2.1930	48	5
LbrM34_V2.1990	1	1
LbrM34_V2.2040	8	7
LbrM34_V2.2090	1258905	64
LbrM34_V2.2120	302590	39
LbrM34_V2.2130	1	1
LbrM34_V2.2280	12	8
LbrM34_V2.2300	37	15
LbrM34_V2.2390	71	26
LbrM34_V2.2530	1	1
LbrM34_V2.2610	2	2
LbrM34_V2.2630	361	15
LbrM34_V2.2640	5	5
LbrM34_V2.2750	0	0
LbrM34_V2.2890	5	4
LbrM34_V2.2940	2	2
LbrM34_V2.2970	0	0
LbrM34_V2.2990	73	28
LbrM34_V2.3010	1	1
LbrM34_V2.3070	3	3
LbrM34_V2.3120	1	1
LbrM34_V2.3140	78	24
LbrM34_V2.3160	816	32
LbrM34_V2.3200	868602	41
LbrM34_V2.3250	397	53
LbrM34_V2.3260	16	13
LbrM34_V2.3310	2	2
LbrM34_V2.3430	1	1
LbrM34_V2.3440	10	8
LbrM34_V2.3470	1599336	74
LbrM34_V2.3580	1	1
LbrM34_V2.3660	53	21
LbrM34_V2.3780	1	1
LbrM34_V2.3820	1328258	34
LbrM34_V2.3830	4	3
LbrM34_V2.3840	414	38
LbrM34_V2.3850	1172	32
LbrM34_V2.3860	418546	76
LbrM34_V2.3920	1	1
LbrM34_V2.3940	51	24
LbrM34_V2.3990	15	11
LbrM34_V2.4000	0	0
LbrM34_V2.4010	8427	19
LbrM34_V2.4100	1	1
LbrM34_V2.4130	9	6
LbrM34_V2.4150	2	2
LbrM34_V2.4180	1	1
LbrM34_V2.4230	13	11
LbrM34_V2.4340	490	16
LbrM34_V2.4380	7	6
LbrM34_V2.4410	10	6
LbrM34_V2.4570	3	3
LbrM34_V2.4660	0	0
LbrM34_V2.4680	2	2
LbrM34_V2.4690	0	0
LbrM34_V2.4710	120	5
LbrM34_V2.4730	2	2
LbrM34_V2.4760	217	13
LbrM34_V2.4810	218615	25
LbrM34_V2.4850	78	20
LbrM34_V2.4870	0	0
LbrM34_V2.4940	0	0
LbrM34_V2.4950	0	0
LbrM34_V2.4980	1061	31
LbrM34_V2.5110	2	2
LbrM34_V2.5140	0	0
LbrM34_V2.5160	15	14
LbrM34_V2.5180	76884	64
LbrM34_V2.5190	2	2
LbrM34_V2.5210	2	2
LbrM34_V2.5250	44645	50
LbrM34_V2.5270	30	14
LbrM34_V2.5310	1	1
LbrM35_V2.0070	0	0
LbrM35_V2.0080	7	5
LbrM35_V2.0120	4	4
LbrM35_V2.0150	0	0
LbrM35_V2.0170	0	0
LbrM35_V2.0270	1890	37
LbrM35_V2.0280	2	2
LbrM35_V2.0300	116	30
LbrM35_V2.0310	5	5
LbrM35_V2.0380	0	0
LbrM35_V2.0390	1	1
LbrM35_V2.0400	803627	48
LbrM35_V2.0420	0	0
LbrM35_V2.0450	1	1
LbrM35_V2.0510	0	0
LbrM35_V2.0550	1	1
LbrM35_V2.0560	2	2
LbrM35_V2.0590	0	0
LbrM35_V2.0600	1	1
LbrM35_V2.0620	1	1
LbrM35_V2.0650	2	2
LbrM35_V2.0660	33	19
LbrM35_V2.0680	1092	45
LbrM35_V2.0730	3	3
LbrM35_V2.0760	16	12
LbrM35_V2.0770	1	1
LbrM35_V2.0790	0	0
LbrM35_V2.0830	1	1
LbrM35_V2.0980	12	10
LbrM35_V2.0990	0	0
LbrM35_V2.1000	0	0
LbrM35_V2.1010	668774	62
LbrM35_V2.1020	9	8
LbrM35_V2.1030	8	6
LbrM35_V2.1070	0	0
LbrM35_V2.1120	5	5
LbrM35_V2.1240	0	0
LbrM35_V2.1270	484	31
LbrM35_V2.1290	13	9
LbrM35_V2.1390	6585	24
LbrM35_V2.1450	0	0
LbrM35_V2.1460	0	0
LbrM35_V2.1480	353	18
LbrM35_V2.1490	10	9
LbrM35_V2.1570	1558	23
LbrM35_V2.1660	1	1
LbrM35_V2.1670	2	2
LbrM35_V2.1750	452560	30
LbrM35_V2.1780	39	23
LbrM35_V2.1830	1	1
LbrM35_V2.1840	355199	32
LbrM35_V2.1880	0	0
LbrM35_V2.1900	2	2
LbrM35_V2.1910	1	1
LbrM35_V2.1950	191	29
LbrM35_V2.1980	6	4
LbrM35_V2.2000	1	1
LbrM35_V2.2030	64562	29
LbrM35_V2.2040	21570	19
LbrM35_V2.2160	28	7
LbrM35_V2.2180	43	18
LbrM35_V2.2190	0	0
LbrM35_V2.2240	0	0
LbrM35_V2.2250	13	10
LbrM35_V2.2270	6	5
LbrM35_V2.2340	4	4
LbrM35_V2.2370	487	16
LbrM35_V2.2410	133364	44
LbrM35_V2.2470	4	4
LbrM35_V2.2490	28628	49
LbrM35_V2.2500	20	7
LbrM35_V2.2520	7	7
LbrM35_V2.2550	32	6
LbrM35_V2.2560	2	2
LbrM35_V2.2580	35	21
LbrM35_V2.2600	4	3
LbrM35_V2.2630	0	0
LbrM35_V2.2820	45	19
LbrM35_V2.2870	447	33
LbrM35_V2.2900	56	12
LbrM35_V2.2950	0	0
LbrM35_V2.2970	1	1
LbrM35_V2.3050	1	1
LbrM35_V2.3110	1	1
LbrM35_V2.3170	1131	51
LbrM35_V2.3200	1	1
LbrM35_V2.3210	142	42
LbrM35_V2.3220	152181	56
LbrM35_V2.3240	834	38
LbrM35_V2.3250	3	3
LbrM35_V2.3290	385654	70
LbrM35_V2.3300	75	14
LbrM35_V2.3320	730	12
LbrM35_V2.3390	12	10
LbrM35_V2.3420	1	1
LbrM35_V2.3430	48	23
LbrM35_V2.3450	5	5
LbrM35_V2.3540	2	2
LbrM35_V2.3640	1	1
LbrM35_V2.3650	1	1
LbrM35_V2.3670	12	4
LbrM35_V2.3690	0	0
LbrM35_V2.3700	506	23
LbrM35_V2.3760	0	0
LbrM35_V2.3800	98	15
LbrM35_V2.3820	79	22
LbrM35_V2.3890	22	9
LbrM35_V2.4000	1	1
LbrM35_V2.4020	0	0
LbrM35_V2.4040	337	23
LbrM35_V2.4070	2920	64
LbrM35_V2.4080	12	6
LbrM35_V2.4110	7529	63
LbrM35_V2.4140	1	1
LbrM35_V2.4150	3994	83
LbrM35_V2.4230	189	39
LbrM35_V2.4260	2	2
LbrM35_V2.4420	3	3
LbrM35_V2.4430	8	7
LbrM35_V2.4460	22	7
LbrM35_V2.4600	108069	26
LbrM35_V2.4670	93	11
LbrM35_V2.4690	0	0
LbrM35_V2.4710	2	2
LbrM35_V2.4730	0	0
LbrM35_V2.4770	12	8
LbrM35_V2.4790	0	0
LbrM35_V2.4900	1911757	97
LbrM35_V2.5060	0	0
LbrM35_V2.5070	7	7
LbrM35_V2.5130	0	0
LbrM35_V2.5140	1	1
LbrM35_V2.5180	24059	61
LbrM35_V2.5190	1	1
LbrM35_V2.5310	4	3
LbrM35_V2.5340	4472	27
LbrM35_V2.5370	135530	54
LbrM35_V2.5420	3	3
LbrM35_V2.5430	4	3
LbrM35_V2.5440	5	5
LbrM35_V2.5490	0	0
LbrM35_V2.5510	1	1
LbrM35_V2.5610	99	35
LbrM35_V2.5630	1	1
LbrM35_V2.5640	87	14
LbrM35_V2.5650	218	25
LbrM35_V2.5670	7	7
LbrM35_V2.5720	7	7
LbrM35_V2.5790	0	0
LbrM35_V2.5860	0	0
LbrM35_V2.5900	4073	91
LbrM35_V2.5950	7728	12
LbrM35_V2.6030	41	12
LbrM35_V2.6060	1	1
LbrM35_V2.6110	0	0
LbrM35_V2.6180	10	10
LbrM35_V2.6200	1	1
LbrM35_V2.6230	1	1
LbrM35_V2.6250	3	3
LbrM35_V2.6270	3	3
LbrM35_V2.6330	0	0
LbrM35_V2.6390	0	0
LbrM35_V2.6400	2	2
LbrM35_V2.6430	0	0
LbrM35_V2.6570	33	13
LbrM35_V2.6590	6	5
LbrM35_V2.6620	5	5
LbrM35_V2.6720	352	21
LbrM35_V2.6730	554074	93
LbrM35_V2.6760	12	8
LbrM35_V2.6830	24	4
LbrM35_V2.6860	1	1
LbrM35_V2.6900	2	2
LbrM35_V2.7010	0	0
LbrM35_V2.7070	3	3
LbrM35_V2.7100	6	6
LbrM35_V2.7120	15	10
LbrM35_V2.7150	0	0
LbrM35_V2.7240	0	0
LbrM35_V2.7280	1582	38
LbrM35_V2.7320	8	8
LbrM35_V2.7380	1	1
LinJ01_V3.0030	14	8
LinJ01_V3.0050	147	32
LinJ01_V3.0090	26	6
LinJ01_V3.0110	5	4
LinJ01_V3.0180	5	5
LinJ01_V3.0240	0	0
LinJ01_V3.0270	2	2
LinJ01_V3.0280	2	2
LinJ01_V3.0330	12	8
LinJ01_V3.0430	0	0
LinJ01_V3.0440	57939506	60
LinJ01_V3.0470	45	26
LinJ01_V3.0490	1	1
LinJ01_V3.0500	50	12
LinJ01_V3.0510	2	2
LinJ01_V3.0520	1	1
LinJ01_V3.0540	1	1
LinJ01_V3.0590	1	1
LinJ01_V3.0630	4	4
LinJ01_V3.0670	282	31
LinJ01_V3.0730	22	8
LinJ01_V3.0800	2663	25
LinJ02_V3.0010	0	0
LinJ02_V3.0020	2	2
LinJ02_V3.0110	3	3
LinJ02_V3.0230	19	13
LinJ02_V3.0270	0	0
LinJ02_V3.0290	1	1
LinJ02_V3.0330	37	7
LinJ02_V3.0340	26526043326	54
LinJ02_V3.0350	40204	30
LinJ02_V3.0360	3	3
LinJ02_V3.0570	2	2
LinJ02_V3.0600	2	2
LinJ02_V3.0640	9	8
LinJ02_V3.0680	168	31
LinJ02_V3.0710	7	7
LinJ03_V3.0010	0	0
LinJ03_V3.0030	405	44
LinJ03_V3.0040	19	13
LinJ03_V3.0050	5	5
LinJ03_V3.0070	6	5
LinJ03_V3.0080	26	5
LinJ03_V3.0090	14	12
LinJ03_V3.0120	1	1
LinJ03_V3.0150	31	6
LinJ03_V3.0180	34	13
LinJ03_V3.0190	1884	16
LinJ03_V3.0220	1	1
LinJ03_V3.0350	1	1
LinJ03_V3.0360	2	2
LinJ03_V3.0370	1	1
LinJ03_V3.0380	4	3
LinJ03_V3.0460	0	0
LinJ03_V3.0480	0	0
LinJ03_V3.0520	2188242	24
LinJ03_V3.0550	3	3
LinJ03_V3.0590	304	22
LinJ03_V3.0660	1	1
LinJ03_V3.0690	1	1
LinJ03_V3.0730	0	0
LinJ03_V3.0790	0	0
LinJ03_V3.0880	38766	23
LinJ03_V3.0890	416	25
LinJ03_V3.0910	0	0
LinJ03_V3.0950	2	2
LinJ03_V3.0960	20336	66
LinJ04_V3.0010	14	13
LinJ04_V3.0020	1	1
LinJ04_V3.0070	0	0
LinJ04_V3.0130	0	0
LinJ04_V3.0380	1	1
LinJ04_V3.0440	5244	41
LinJ04_V3.0460	193164310	61
LinJ04_V3.0470	1	1
LinJ04_V3.0550	9	8
LinJ04_V3.0570	1296	40
LinJ04_V3.0680	7	6
LinJ04_V3.0760	22	6
LinJ04_V3.0810	407326	69
LinJ04_V3.0840	1	1
LinJ04_V3.0940	13	5
LinJ04_V3.0950	7344668	36
LinJ04_V3.0960	82	19
LinJ04_V3.1010	1	1
LinJ04_V3.1120	2	2
LinJ04_V3.1140	4	4
LinJ04_V3.1170	3865	42
LinJ04_V3.1210	1	1
LinJ04_V3.1230	0	0
LinJ04_V3.1250	159	23
LinJ05_V3.0030	49	17
LinJ05_V3.0060	1	1
LinJ05_V3.0090	2	2
LinJ05_V3.0130	2	2
LinJ05_V3.0140	0	0
LinJ05_V3.0180	0	0
LinJ05_V3.0200	1523924	69
LinJ05_V3.0280	3	3
LinJ05_V3.0320	10	8
LinJ05_V3.0330	0	0
LinJ05_V3.0350	54	17
LinJ05_V3.0360	8	7
LinJ05_V3.0390	5	5
LinJ05_V3.0400	1961	20
LinJ05_V3.0460	1364240	61
LinJ05_V3.0470	1	1
LinJ05_V3.0510	5735	96
LinJ05_V3.0550	2	2
LinJ05_V3.0660	1	1
LinJ05_V3.0680	1	1
LinJ05_V3.0740	8	4
LinJ05_V3.0750	728	15
LinJ05_V3.0830	104059	71
LinJ05_V3.0960	31	15
LinJ05_V3.0970	5	5
LinJ05_V3.0980	1385	51
LinJ05_V3.1040	229	34
LinJ05_V3.1060	12	4
LinJ05_V3.1140	183	11
LinJ05_V3.1200	3	3
LinJ06_V3.0030	16	8
LinJ06_V3.0080	0	0
LinJ06_V3.0090	0	0
LinJ06_V3.0120	15	15
LinJ06_V3.0130	1	1
LinJ06_V3.0140	33016962826	32
LinJ06_V3.0160	7	7
LinJ06_V3.0260	6	6
LinJ06_V3.0290	2	2
LinJ06_V3.0340	2	2
LinJ06_V3.0350	10	6
LinJ06_V3.0370	617	20
LinJ06_V3.0410	58893956	49
LinJ06_V3.0430	103925122	57
LinJ06_V3.0480	0	0
LinJ06_V3.0580	5	4
LinJ06_V3.0630	13	10
LinJ06_V3.0670	28	10
LinJ06_V3.0760	249	28
LinJ06_V3.0890	582	47
LinJ06_V3.0910	644	28
LinJ06_V3.0940	2	2
LinJ06_V3.0960	1	1
LinJ06_V3.0980	147	42
LinJ06_V3.0990	3	3
LinJ06_V3.1110	18579	52
LinJ06_V3.1120	2	2
LinJ06_V3.1220	1	1
LinJ06_V3.1290	1	1
LinJ06_V3.1330	45	22
LinJ06_V3.1340	5	5
LinJ07_V3.0010	3	3
LinJ07_V3.0040	0	0
LinJ07_V3.0060	5	4
LinJ07_V3.0130	2269	18
LinJ07_V3.0170	35	10
LinJ07_V3.0180	10	7
LinJ07_V3.0210	1645	41
LinJ07_V3.0240	4576	31
LinJ07_V3.0250	23	9
LinJ07_V3.0280	4	3
LinJ07_V3.0290	0	0
LinJ07_V3.0350	39	11
LinJ07_V3.0360	1	1
LinJ07_V3.0420	1562	33
LinJ07_V3.0430	39	13
LinJ07_V3.0440	0	0
LinJ07_V3.0510	1	1
LinJ07_V3.0550	92938587	58
LinJ07_V3.0560	14360440	59
LinJ07_V3.0610	17	11
LinJ07_V3.0660	345	31
LinJ07_V3.0760	57988456	58
LinJ07_V3.0790	8	6
LinJ07_V3.0820	12	4
LinJ07_V3.0870	0	0
LinJ07_V3.0910	0	0
LinJ07_V3.0930	13	8
LinJ07_V3.1030	6	6
[truncated: 3,726 more rows]
