# Supplementary material for: Computational Prediction of Protein-Protein Interactions in Leishmania Predicted Proteomes
Source: PLoS One. 2012 Dec 10;7(12):e51304. doi: 10.1371/journal.pone.0051304 (PMC3519578; doi:10.1371/journal.pone.0051304)
Supplement: Table S6 — Analysis of top 20 ranked proteins of each PPI network. Detailed description of top 20 ranked proteins by MCC index including product description, MCC and Degree values, host protein analysis, orthologs analysis and immunological analysis. (XLS) [file pone.0051304.s006.xls]

## Sheet: Sheet1
Protein	Description	MCC	degree	CLF	MMU	HSA	OrthologGroup	Average_identity	BCPred12	NetCTL	NetMHCII	Analyses of top 20 ranked proteins of each Leishmania specie present in the work
LbrM31_V2.0300	nucleolar protein, putative	3623677	94				OG5_126796	0.73	116	12	5
LbrM21_V2.2070	centromere/microtubule binding protein cbf5, putative	2824607	126				OG5_126700	0.9	45	12	2
LbrM20_V2.5830	ribosome biogenesis protein, putative	2766959	110				OG5_127903	0.77	58	12	7
LbrM26_V2.1840	hypothetical protein [Leishmania braziliensis MHOM/BR/75/M2904] conserved hypothetical protein [Leishmania braziliensis MHOM/BR/75/M2904]	2415074	83				OG5_128124	0.74	57	12	3
LbrM33_V2.2140	nucleolar GTP-binding protein, putative	2161529	76				OG5_127411	0.86	121	12	3
LbrM26_V2.0980	hypothetical protein [Leishmania braziliensis MHOM/BR/75/M2904] conserved hypothetical protein [Leishmania braziliensis MHOM/BR/75/M2904]	2032439	83				OG5_127754	0.75	55	12	3
LbrM35_V2.4900	60S acidic ribosomal protein, putative	1911757	97				OG5_127990	0.8	13	12	2
LbrM20_V2.0580	proteasome regulatory non-ATP-ase subunit 11, putative,19S proteasome regulatory subunit, Metallo- peptidase, Clan MP, Family M67	1903166	83				OG5_127757	0.81	24	12	4
LbrM09_V2.0920	hypothetical protein [Leishmania braziliensis MHOM/BR/75/M2904] conserved hypothetical protein [Leishmania braziliensis MHOM/BR/75/M2904]	1797962	90				OG5_127677	0.68	51	12	4
LbrM32_V2.3060	proteasome regulatory non-ATP-ase subunit, putative	1731661	61				OG5_127957	0.79	36	12	3
LbrM34_V2.3470	hypothetical protein [Leishmania braziliensis MHOM/BR/75/M2904] conserved hypothetical protein [Leishmania braziliensis MHOM/BR/75/M2904]	1599336	74				OG5_127464	0.84	11	11	2
LbrM17_V2.1410	hypothetical protein [Leishmania braziliensis MHOM/BR/75/M2904]	1506901	92				OG5_127380	0.73	87	12	7
LbrM02_V2.0400	proteasome regulatory non-ATPase subunit 6, putative	1418627	40				OG5_127922	0.72	83	12	3
LbrM26_V2.0030	brix domain containing-like protein	1386992	73				OG5_127909	0.74	58	12	2
LbrM30_V2.3680	ribosomal protein L15, putative	1382873	68				OG5_127033	0.94	36	12	3
LbrM22_V2.0510	proteasome regulatory ATPase subunit 1, putative	1331220	24	1	1	1	OG5_128056	0.89	62	12	2
LbrM34_V2.3820	proteasome beta 2 subunit, putative	1328258	34				OG5_127705	0.89	48	11	3
LbrM34_V2.2090	adenine aminohydrolase	1258905	64				OG5_127245	0.9	38	12	1
LbrM21_V2.2010	proteasome alpha 2 subunit, putative	1202576	34				OG5_127791	0.85	33	12	1
LbrM07_V2.1200	proteasome regulatory non-ATP-ase subunit, putative	1146835	42				OG5_127854	0.65	37	12	3
LinJ34_V3.0670	proteasome regulatory non-ATP-ase subunit 11, putative,19S proteasome regulatory subunit, Metallo- peptidase, Clan MP, Family M67	33052390694	91				OG5_127757	0.81	19	12	3
LinJ21_V3.2070	proteasome alpha 2 subunit, putative	33046922208	35				OG5_127791	0.85	32	12	1
LinJ06_V3.0140	proteasome beta 6 subunit, putative,20S proteasome beta 6 subunit, putative	33016962826	32				OG5_127834	0.78	23	12	1
LinJ36_V3.0340	proteasome beta 2 subunit, putative	32891974150	50				OG5_127700	0.78	32	12	1
LinJ34_V3.4390	20s proteasome beta 7 subunit, putative	32877190946	41				OG5_127562	0.87	5	12	3
LinJ11_V3.0240	proteasome alpha 7 subunit, putative	32563302555	41				OG5_127424	0.83	26	12	1
LinJ32_V3.2960	proteasome regulatory non-ATP-ase subunit, putative	30957510497	58				OG5_127957	0.79	25	12	3
LinJ21_V3.2200	proteasome alpha 5 subunit, putative,20S proteasome subunit alpha 5, putative	29733340525	37				OG5_127593	0.83	39	11	2
LinJ32_V3.0400	proteasome regulatory non-ATP-ase subunit 8, putative,26S proteasome regulatory subunit, putative	29666718150	34				OG5_127933	0.76	67	12	4
LinJ02_V3.0340	proteasome regulatory non-ATPase subunit 6, putative	26526043326	54				OG5_127922	0.72	71	12	2
LinJ36_V3.1730	proteasome beta 5 subunit, putative	25185041573	33	1	1	1	OG5_127100	0.81	40	12	2
LinJ22_V3.0490	proteasome regulatory ATPase subunit 5, putative	21249059971	30	1	1	1	OG5_127786	0.81	37	12	1
LinJ21_V3.0840	proteasome regulatory non-ATP-ase subunit 5, putative,19S proteasome regulatory subunit	20273109403	47				OG5_127889	0.76	48	12	5
LinJ27_V3.1370	proteasome regulatory non-ATP-ase subunit 3, putative	16699368581	36				OG5_128135	0.82	17	12	3
LinJ32_V3.1260	proteasome regulatory non-ATP-ase subunit, putative	12546787626	58				OG5_128073	0.73	12	12	5
LinJ28_V3.0110	proteasome beta 3 subunit, putative	10084774961	31				OG5_127761	0.88	13	12	1
LinJ36_V3.1670	proteasome alpha 1 subunit, putative	6017388278	32				OG5_127884	0.82	25	12	2
LinJ14_V3.0310	proteasome alpha 3 subunit, putative	4882401966	28				OG5_127759	0.78	51	12	1
LinJ35_V3.3880	proteasome beta 2 subunit, putative	4748881680	31				OG5_127705	0.89	45	11	4
LinJ12_v4.0030	proteasome beta-1 subunit, putative	3403026437	35				OG5_127762	0.82	22	12	0
LmjF32.1200	proteasome regulatory non-ATP-ase subunit, putative	32217730	54				OG5_128073	0.73	8	12	5
LmjF32.0390	proteasome regulatory non-ATP-ase subunit 8, putative,26S proteasome regulatory subunit, putative	32190849	33				OG5_127933	0.76	80	12	4
LmjF32.2820	proteasome regulatory non-ATP-ase subunit, putative	32183892	58				OG5_127957	0.79	33	12	3
LmjF21.1700	proteasome alpha 2 subunit, putative	27799950	46				OG5_127791	0.85	37	12	1
LmjF35.3840	proteasome beta 2 subunit, putative	27667880	34				OG5_127705	0.89	38	11	3
LmjF34.4520	proteasome beta 7 subunit, putative	26008612	38				OG5_127562	0.87	12	12	3
LmjF27.1460	proteasome regulatory non-ATP-ase subunit 3, putative	22070715	25				OG5_128135	0.82	17	12	3
LmjF02.0370	proteasome regulatory non-ATPase subunit 6, putative	21344704	47				OG5_127922	0.72	77	12	2
LmjF36.0320	proteasome beta 2 subunit, putative	19956093	48				OG5_127700	0.78	26	12	1
LmjF36.1650	proteasome beta 5 subunit, putative	17725710	36	1	1	1	OG5_127100	0.81	38	12	2
LmjF36.1600	proteasome alpha 1 subunit, putative	17401520	27				OG5_127884	0.82	28	12	2
LmjF28.1730	proteasome regulatory non-ATP-ase subunit 2, putative	12501630	33				OG5_127160	0.73	128	12	6
LmjF21.0760	proteasome regulatory non-ATP-ase subunit 5, putative,19S proteasome regulatory subunit	12087106	31				OG5_127889	0.76	42	12	4
LmjF26.0180	60S ribosomal protein L7, putative	10919813	83				OG5_126953	0.88	51	12	5
LmjF06.0140	proteasome beta 6 subunit, putative,20S proteasome beta 6 subunit, putative	10094162	35				OG5_127834	0.78	14	12	2
LmjF35.4850	proteasome alpha 1 subunit, putative	8966995	32				OG5_127623	0.79	45	12	2
LmjF35.0600	60S ribosomal protein L18a, putative	8434330	47				OG5_127130	0.91	11	11	4
LmjF35.1890	60S ribosomal protein L5, putative	7977876	85				OG5_127090	0.88	48	12	4
LmjF30.3650	ribosomal protein L15, putative	7854772	99				OG5_127033	0.94	34	12	3
LmjF33.1350	hypothetical protein [Leishmania major strain Friedlin] conserved hypothetical protein [Leishmania major strain Friedlin] conserved hypothetical protein [Leishmania mexicana MHOM/GT/2001/U1103]	7365193	94				OG5_127869	0.88	18	12	1
