# Supplementary material for: Computational Prediction of Protein-Protein Interactions in Leishmania Predicted Proteomes
Source: PLoS One. 2012 Dec 10;7(12):e51304. doi: 10.1371/journal.pone.0051304 (PMC3519578; doi:10.1371/journal.pone.0051304)
Supplement: Table S7 — Annotation of hypothetical proteins. Predicted annotation based on FS-Weight and GO ontology assigned to hypothetical proteins present in the networks. (TXT) [file pone.0051304.s007.txt]

Title: Annotation of hypothetical proteins present in the three PPI networks
Protein	GO_number	Previous_Annot	Description	GO_domain	Pred_score
LbrM03_V2.0350	hypothetical protein	GO:0006506	GPI anchor biosynthetic process	biological_process	1
LbrM03_V2.0350	hypothetical protein	GO:0004582	dolichyl-phosphate beta-D-mannosyltransferase activity	molecular_function	1
LbrM03_V2.0650	hypothetical protein	GO:0005737	cytoplasm	cellular_component	1
LbrM04_V2.0780	hypothetical protein	GO:0032465	regulation of cytokinesis	biological_process	1
LbrM04_V2.0780	hypothetical protein	GO:0005840	ribosome	cellular_component	1
LbrM04_V2.0780	hypothetical protein	GO:0000034	adenine deaminase activity	molecular_function	1
LbrM05_V2.0200	hypothetical protein	GO:0020015	glycosome	cellular_component	1
LbrM05_V2.0200	hypothetical protein	GO:0000034	adenine deaminase activity	molecular_function	1
LbrM05_V2.0200	hypothetical protein	GO:0004766	spermidine synthase activity	molecular_function	1
LbrM05_V2.0720	hypothetical protein	GO:0010506	regulation of autophagy	biological_process	1
LbrM05_V2.0720	hypothetical protein	GO:0000815	ESCRT III complex	cellular_component	1
LbrM05_V2.0720	hypothetical protein	GO:0016887	ATPase activity	molecular_function	1
LbrM05_V2.0730	hypothetical protein	GO:0020015	glycosome	cellular_component	1
LbrM05_V2.0730	hypothetical protein	GO:0000034	adenine deaminase activity	molecular_function	1
LbrM06_V2.0030	hypothetical protein	GO:0000910	cytokinesis	biological_process	1
LbrM06_V2.0030	hypothetical protein	GO:0032465	regulation of cytokinesis	biological_process	1
LbrM06_V2.0030	hypothetical protein	GO:0005840	ribosome	cellular_component	1
LbrM06_V2.0030	hypothetical protein	GO:0005802	trans-Golgi network	cellular_component	1
LbrM06_V2.0030	hypothetical protein	GO:0005525	GTP binding	molecular_function	1
LbrM06_V2.0140	hypothetical protein	GO:0005737	cytoplasm	cellular_component	1
LbrM08_V2.0190	hypothetical protein	GO:0005737	cytoplasm	cellular_component	1
LbrM08_V2.0240	hypothetical protein	GO:0005829	cytosol	cellular_component	1
LbrM08_V2.0240	hypothetical protein	GO:0008784	alanine racemase activity	molecular_function	1
LbrM09_V2.0450	hypothetical protein	GO:0001895	retina homeostasis	biological_process	1
LbrM09_V2.0450	hypothetical protein	GO:0034464	BBSome	cellular_component	1
LbrM09_V2.0920	hypothetical protein	GO:0015784	GDP-mannose transport	biological_process	1
LbrM09_V2.0920	hypothetical protein	GO:0032465	regulation of cytokinesis	biological_process	1
LbrM09_V2.0920	hypothetical protein	GO:0002143	tRNA wobble position uridine thiolation	biological_process	1
LbrM09_V2.0920	hypothetical protein	GO:0005840	ribosome	cellular_component	1
LbrM09_V2.0920	hypothetical protein	GO:0004633	phosphopantothenoylcysteine decarboxylase activity	molecular_function	1
LbrM09_V2.0920	hypothetical protein	GO:0000034	adenine deaminase activity	molecular_function	1
LbrM09_V2.0920	hypothetical protein	GO:0005458	GDP-mannose transmembrane transporter activity	molecular_function	1
LbrM09_V2.0920	hypothetical protein	GO:0004766	spermidine synthase activity	molecular_function	1
LbrM09_V2.0920	hypothetical protein	GO:0047974	guanosine deaminase activity	molecular_function	1
LbrM10_V2.0740	hypothetical protein	GO:0004347	glucose-6-phosphate isomerase activity	molecular_function	1
LbrM10_V2.0830	hypothetical protein	GO:0020015	glycosome	cellular_component	1
LbrM10_V2.0830	hypothetical protein	GO:0000034	adenine deaminase activity	molecular_function	1
LbrM10_V2.0880	hypothetical protein	GO:0000910	cytokinesis	biological_process	1
LbrM10_V2.0880	hypothetical protein	GO:0032465	regulation of cytokinesis	biological_process	1
LbrM10_V2.0880	hypothetical protein	GO:0005840	ribosome	cellular_component	1
LbrM10_V2.0880	hypothetical protein	GO:0005802	trans-Golgi network	cellular_component	1
LbrM10_V2.0880	hypothetical protein	GO:0005525	GTP binding	molecular_function	1
LbrM10_V2.1370	hypothetical protein	GO:0020015	glycosome	cellular_component	1
LbrM10_V2.1370	hypothetical protein	GO:0000034	adenine deaminase activity	molecular_function	1
LbrM11_V2.0090	hypothetical protein	GO:0005829	cytosol	cellular_component	1
LbrM11_V2.0090	hypothetical protein	GO:0000034	adenine deaminase activity	molecular_function	1
LbrM11_V2.0090	hypothetical protein	GO:0004766	spermidine synthase activity	molecular_function	1
LbrM11_V2.0230	hypothetical protein	GO:0020015	glycosome	cellular_component	1
LbrM11_V2.0230	hypothetical protein	GO:0000034	adenine deaminase activity	molecular_function	1
LbrM11_V2.0480	hypothetical protein	GO:0010142	farnesyl diphosphate biosynthetic process, mevalonate pathway	biological_process	1
LbrM11_V2.0480	hypothetical protein	GO:0005739	mitochondrion	cellular_component	1
LbrM11_V2.0480	hypothetical protein	GO:0004420	hydroxymethylglutaryl-CoA reductase (NADPH) activity	molecular_function	1
LbrM12_V2.0680	hypothetical protein	GO:0001895	retina homeostasis	biological_process	1
LbrM12_V2.0680	hypothetical protein	GO:0034464	BBSome	cellular_component	1
LbrM12_V2.0910	hypothetical protein	GO:0004347	glucose-6-phosphate isomerase activity	molecular_function	1
LbrM12_V2.0910	hypothetical protein	GO:0004345	glucose-6-phosphate dehydrogenase activity	molecular_function	1
LbrM14_V2.0420	hypothetical protein	GO:0006096	glycolysis	biological_process	1
LbrM14_V2.0460	hypothetical protein	GO:0048197	Golgi membrane coat protein complex assembly	biological_process	1
LbrM14_V2.0460	hypothetical protein	GO:0005739	mitochondrion	cellular_component	1
LbrM14_V2.0760	hypothetical protein	GO:0006558	L-phenylalanine metabolic process	biological_process	1
LbrM14_V2.0760	hypothetical protein	GO:0008299	isoprenoid biosynthetic process	biological_process	1
LbrM14_V2.0760	hypothetical protein	GO:0020015	glycosome	cellular_component	1
LbrM14_V2.0760	hypothetical protein	GO:0050347	trans-octaprenyltranstransferase activity	molecular_function	1
LbrM14_V2.0760	hypothetical protein	GO:0004505	phenylalanine 4-monooxygenase activity	molecular_function	1
LbrM14_V2.0950	hypothetical protein	GO:0006096	glycolysis	biological_process	1
LbrM14_V2.1080	hypothetical protein	GO:0019307	mannose biosynthetic process	biological_process	1
LbrM14_V2.1080	hypothetical protein	GO:0000139	Golgi membrane	cellular_component	1
LbrM14_V2.1080	hypothetical protein	GO:0003975	UDP-N-acetylglucosamine-dolichyl-phosphate N-acetylglucosaminephosphotransferase activity	molecular_function	1
LbrM14_V2.1080	hypothetical protein	GO:0016757	transferase activity, transferring glycosyl groups	molecular_function	1
LbrM14_V2.1080	hypothetical protein	GO:0004584	dolichyl-phosphate-mannose-glycolipid alpha-mannosyltransferase activity	molecular_function	1
LbrM14_V2.1080	hypothetical protein	GO:0008784	alanine racemase activity	molecular_function	1
LbrM14_V2.1240	hypothetical protein	GO:0006488	dolichol-linked oligosaccharide biosynthetic process	biological_process	1
LbrM14_V2.1240	hypothetical protein	GO:0005789	endoplasmic reticulum membrane	cellular_component	1
LbrM14_V2.1240	hypothetical protein	GO:0004582	dolichyl-phosphate beta-D-mannosyltransferase activity	molecular_function	1
LbrM14_V2.1300	hypothetical protein	GO:0005829	cytosol	cellular_component	1
LbrM14_V2.1360	hypothetical protein	GO:0006660	phosphatidylserine catabolic process	biological_process	1
LbrM14_V2.1360	hypothetical protein	GO:0046168	glycerol-3-phosphate catabolic process	biological_process	1
LbrM14_V2.1360	hypothetical protein	GO:0044429	mitochondrial part	cellular_component	1
LbrM14_V2.1360	hypothetical protein	GO:0004372	glycine hydroxymethyltransferase activity	molecular_function	1
LbrM15_V2.0040	hypothetical protein	GO:0008299	isoprenoid biosynthetic process	biological_process	1
LbrM15_V2.0040	hypothetical protein	GO:0046168	glycerol-3-phosphate catabolic process	biological_process	1
LbrM15_V2.0040	hypothetical protein	GO:0046164	alcohol catabolic process	biological_process	1
LbrM15_V2.0040	hypothetical protein	GO:0006749	glutathione metabolic process	biological_process	1
LbrM15_V2.0040	hypothetical protein	GO:0020015	glycosome	cellular_component	1
LbrM15_V2.0040	hypothetical protein	GO:0047974	guanosine deaminase activity	molecular_function	1
LbrM15_V2.0040	hypothetical protein	GO:0050347	trans-octaprenyltranstransferase activity	molecular_function	1
LbrM15_V2.0040	hypothetical protein	GO:0004029	aldehyde dehydrogenase (NAD) activity	molecular_function	1
LbrM15_V2.0040	hypothetical protein	GO:0004345	glucose-6-phosphate dehydrogenase activity	molecular_function	1
LbrM15_V2.1190	hypothetical protein	GO:0006506	GPI anchor biosynthetic process	biological_process	1
LbrM15_V2.1190	hypothetical protein	GO:0004582	dolichyl-phosphate beta-D-mannosyltransferase activity	molecular_function	1
LbrM15_V2.1540	hypothetical protein	GO:0020015	glycosome	cellular_component	1
LbrM15_V2.1540	hypothetical protein	GO:0000034	adenine deaminase activity	molecular_function	1
LbrM16_V2.0090	hypothetical protein	GO:0020015	glycosome	cellular_component	1
LbrM16_V2.0090	hypothetical protein	GO:0000034	adenine deaminase activity	molecular_function	1
LbrM16_V2.0940	hypothetical protein	GO:0010506	regulation of autophagy	biological_process	1
LbrM16_V2.0940	hypothetical protein	GO:0000815	ESCRT III complex	cellular_component	1
LbrM16_V2.0940	hypothetical protein	GO:0016887	ATPase activity	molecular_function	1
LbrM16_V2.1410	hypothetical protein	GO:0020015	glycosome	cellular_component	1
LbrM16_V2.1410	hypothetical protein	GO:0000034	adenine deaminase activity	molecular_function	1
LbrM16_V2.1450	hypothetical protein	GO:0020015	glycosome	cellular_component	1
LbrM16_V2.1450	hypothetical protein	GO:0000034	adenine deaminase activity	molecular_function	1
LbrM16_V2.1450	hypothetical protein	GO:0004766	spermidine synthase activity	molecular_function	1
LbrM17_V2.0210	hypothetical protein	GO:0032465	regulation of cytokinesis	biological_process	1
LbrM17_V2.0210	hypothetical protein	GO:0005840	ribosome	cellular_component	1
LbrM17_V2.0210	hypothetical protein	GO:0005515	protein binding	molecular_function	1
LbrM17_V2.0330	hypothetical protein	GO:0005829	cytosol	cellular_component	1
LbrM17_V2.0330	hypothetical protein	GO:0004152	dihydroorotate dehydrogenase activity	molecular_function	1
LbrM17_V2.0330	hypothetical protein	GO:0000034	adenine deaminase activity	molecular_function	1
LbrM17_V2.0910	hypothetical protein	GO:0043064	flagellum organization	biological_process	1
LbrM17_V2.1410	hypothetical protein	GO:0032465	regulation of cytokinesis	biological_process	1
LbrM17_V2.1410	hypothetical protein	GO:0005840	ribosome	cellular_component	1
LbrM17_V2.1410	hypothetical protein	GO:0004766	spermidine synthase activity	molecular_function	1
LbrM17_V2.1410	hypothetical protein	GO:0000034	adenine deaminase activity	molecular_function	1
LbrM17_V2.1500	hypothetical protein	GO:0005829	cytosol	cellular_component	1
LbrM17_V2.1500	hypothetical protein	GO:0000034	adenine deaminase activity	molecular_function	1
LbrM18_V2.1020	hypothetical protein	GO:0005737	cytoplasm	cellular_component	1
LbrM18_V2.1570	hypothetical protein	GO:0005737	cytoplasm	cellular_component	1
LbrM18_V2.1640	hypothetical protein	GO:0020015	glycosome	cellular_component	1
LbrM18_V2.1640	hypothetical protein	GO:0000034	adenine deaminase activity	molecular_function	1
LbrM19_V2.0140	hypothetical protein	GO:0005829	cytosol	cellular_component	1
LbrM19_V2.0140	hypothetical protein	GO:0004766	spermidine synthase activity	molecular_function	1
LbrM19_V2.0650	hypothetical protein	GO:0001895	retina homeostasis	biological_process	1
LbrM19_V2.0650	hypothetical protein	GO:0034464	BBSome	cellular_component	1
LbrM19_V2.1040	hypothetical protein	GO:0006643	membrane lipid metabolic process	biological_process	1
LbrM19_V2.1040	hypothetical protein	GO:0005783	endoplasmic reticulum	cellular_component	1
LbrM19_V2.1360	hypothetical protein	GO:0020015	glycosome	cellular_component	1
LbrM19_V2.1360	hypothetical protein	GO:0000034	adenine deaminase activity	molecular_function	1
LbrM19_V2.1360	hypothetical protein	GO:0004766	spermidine synthase activity	molecular_function	1
LbrM20_V2.0090	hypothetical protein	GO:0006633	fatty acid biosynthetic process	biological_process	1
LbrM20_V2.0090	hypothetical protein	GO:0016021	integral to membrane	cellular_component	1
LbrM20_V2.0090	hypothetical protein	GO:0016627	oxidoreductase activity, acting on the CH-CH group of donors	molecular_function	1
LbrM20_V2.0240	hypothetical protein	GO:0043064	flagellum organization	biological_process	1
LbrM20_V2.0670	hypothetical protein	GO:0020015	glycosome	cellular_component	1
LbrM20_V2.0670	hypothetical protein	GO:0000034	adenine deaminase activity	molecular_function	1
LbrM20_V2.0990	hypothetical protein	GO:0005737	cytoplasm	cellular_component	1
LbrM20_V2.0990	hypothetical protein	GO:0004633	phosphopantothenoylcysteine decarboxylase activity	molecular_function	1
LbrM20_V2.1170	hypothetical protein	GO:0020015	glycosome	cellular_component	1
LbrM20_V2.1170	hypothetical protein	GO:0000034	adenine deaminase activity	molecular_function	1
LbrM20_V2.2060	hypothetical protein	GO:0000910	cytokinesis	biological_process	1
LbrM20_V2.2060	hypothetical protein	GO:0005802	trans-Golgi network	cellular_component	1
LbrM20_V2.2060	hypothetical protein	GO:0005525	GTP binding	molecular_function	1
LbrM20_V2.2210	hypothetical protein	GO:0006094	gluconeogenesis	biological_process	1
LbrM20_V2.2210	hypothetical protein	GO:0020015	glycosome	cellular_component	1
LbrM20_V2.2210	hypothetical protein	GO:0004743	pyruvate kinase activity	molecular_function	1
LbrM20_V2.3140	hypothetical protein	GO:0046777	protein autophosphorylation	biological_process	1
LbrM20_V2.3140	hypothetical protein	GO:0004708	MAP kinase kinase activity	molecular_function	1
LbrM20_V2.4670	hypothetical protein	GO:0020015	glycosome	cellular_component	1
LbrM20_V2.4670	hypothetical protein	GO:0000034	adenine deaminase activity	molecular_function	1
LbrM20_V2.5150	hypothetical protein	GO:0005829	cytosol	cellular_component	1
LbrM20_V2.5870	hypothetical protein	GO:0006094	gluconeogenesis	biological_process	1
LbrM20_V2.5870	hypothetical protein	GO:0020015	glycosome	cellular_component	1
LbrM20_V2.5870	hypothetical protein	GO:0004743	pyruvate kinase activity	molecular_function	1
LbrM21_V2.1210	hypothetical protein	GO:0043064	flagellum organization	biological_process	1
LbrM21_V2.1570	hypothetical protein	GO:0005737	cytoplasm	cellular_component	1
LbrM21_V2.1570	hypothetical protein	GO:0005515	protein binding	molecular_function	1
LbrM22_V2.0650	hypothetical protein	GO:0001539	ciliary or flagellar motility	biological_process	1
LbrM22_V2.0650	hypothetical protein	GO:0032465	regulation of cytokinesis	biological_process	1
LbrM22_V2.0650	hypothetical protein	GO:0000910	cytokinesis	biological_process	1
LbrM22_V2.0650	hypothetical protein	GO:0048197	Golgi membrane coat protein complex assembly	biological_process	1
LbrM22_V2.0650	hypothetical protein	GO:0005840	ribosome	cellular_component	1
LbrM22_V2.0650	hypothetical protein	GO:0044460	flagellum part	cellular_component	1
LbrM22_V2.0650	hypothetical protein	GO:0005802	trans-Golgi network	cellular_component	1
LbrM22_V2.0650	hypothetical protein	GO:0005525	GTP binding	molecular_function	1
LbrM23_V2.1000	hypothetical protein	GO:0005975	carbohydrate metabolic process	biological_process	1
LbrM23_V2.1000	hypothetical protein	GO:0016868	intramolecular transferase activity, phosphotransferases	molecular_function	1
LbrM23_V2.1530	hypothetical protein	GO:0046164	alcohol catabolic process	biological_process	1
LbrM23_V2.1530	hypothetical protein	GO:0046168	glycerol-3-phosphate catabolic process	biological_process	1
LbrM23_V2.1530	hypothetical protein	GO:0008299	isoprenoid biosynthetic process	biological_process	1
LbrM23_V2.1530	hypothetical protein	GO:0005739	mitochondrion	cellular_component	1
LbrM23_V2.1530	hypothetical protein	GO:0030060	L-malate dehydrogenase activity	molecular_function	1
LbrM23_V2.1530	hypothetical protein	GO:0004029	aldehyde dehydrogenase (NAD) activity	molecular_function	1
LbrM23_V2.1530	hypothetical protein	GO:0004345	glucose-6-phosphate dehydrogenase activity	molecular_function	1
LbrM23_V2.1530	hypothetical protein	GO:0050347	trans-octaprenyltranstransferase activity	molecular_function	1
LbrM23_V2.1650	hypothetical protein	GO:0031982	vesicle	cellular_component	1
LbrM23_V2.1700	hypothetical protein	GO:0020015	glycosome	cellular_component	1
LbrM23_V2.1700	hypothetical protein	GO:0000034	adenine deaminase activity	molecular_function	1
LbrM24_V2.1360	hypothetical protein	GO:0005829	cytosol	cellular_component	1
LbrM24_V2.1360	hypothetical protein	GO:0000034	adenine deaminase activity	molecular_function	1
LbrM24_V2.2190	hypothetical protein	GO:0010142	farnesyl diphosphate biosynthetic process, mevalonate pathway	biological_process	1
LbrM24_V2.2190	hypothetical protein	GO:0005739	mitochondrion	cellular_component	1
LbrM24_V2.2190	hypothetical protein	GO:0004420	hydroxymethylglutaryl-CoA reductase (NADPH) activity	molecular_function	1
LbrM24_V2.2190	hypothetical protein	GO:0003988	acetyl-CoA C-acyltransferase activity	molecular_function	1
LbrM24_V2.2320	hypothetical protein	GO:0006810	transport	biological_process	1
LbrM24_V2.2320	hypothetical protein	GO:0009052	pentose-phosphate shunt, non-oxidative branch	biological_process	1
LbrM24_V2.2320	hypothetical protein	GO:0046168	glycerol-3-phosphate catabolic process	biological_process	1
LbrM24_V2.2320	hypothetical protein	GO:0020015	glycosome	cellular_component	1
LbrM24_V2.2320	hypothetical protein	GO:0003988	acetyl-CoA C-acyltransferase activity	molecular_function	1
LbrM24_V2.2320	hypothetical protein	GO:0046873	metal ion transmembrane transporter activity	molecular_function	1
LbrM24_V2.2320	hypothetical protein	GO:0004422	hypoxanthine phosphoribosyltransferase activity	molecular_function	1
LbrM24_V2.2320	hypothetical protein	GO:0008784	alanine racemase activity	molecular_function	1
LbrM24_V2.2320	hypothetical protein	GO:0004802	transketolase activity	molecular_function	1
LbrM24_V2.2450	hypothetical protein	GO:0005737	cytoplasm	cellular_component	1
LbrM24_V2.2450	hypothetical protein	GO:0003723	RNA binding	molecular_function	1
LbrM25_V2.0380	hypothetical protein	GO:0020015	glycosome	cellular_component	1
LbrM25_V2.0380	hypothetical protein	GO:0000034	adenine deaminase activity	molecular_function	1
LbrM25_V2.1400	hypothetical protein	GO:0005737	cytoplasm	cellular_component	1
LbrM25_V2.1460	hypothetical protein	GO:0004633	phosphopantothenoylcysteine decarboxylase activity	molecular_function	1
LbrM25_V2.1770	hypothetical protein	GO:0020015	glycosome	cellular_component	1
LbrM25_V2.1770	hypothetical protein	GO:0000034	adenine deaminase activity	molecular_function	1
LbrM25_V2.2550	hypothetical protein	GO:0015798	myo-inositol transport	biological_process	1
LbrM25_V2.2550	hypothetical protein	GO:0006643	membrane lipid metabolic process	biological_process	1
LbrM25_V2.2550	hypothetical protein	GO:0005783	endoplasmic reticulum	cellular_component	1
LbrM25_V2.2550	hypothetical protein	GO:0005365	myo-inositol transmembrane transporter activity	molecular_function	1
LbrM26_V2.0190	hypothetical protein	GO:0008299	isoprenoid biosynthetic process	biological_process	1
LbrM26_V2.0190	hypothetical protein	GO:0009052	pentose-phosphate shunt, non-oxidative branch	biological_process	1
LbrM26_V2.0190	hypothetical protein	GO:0020015	glycosome	cellular_component	1
LbrM26_V2.0190	hypothetical protein	GO:0004802	transketolase activity	molecular_function	1
LbrM26_V2.0190	hypothetical protein	GO:0050347	trans-octaprenyltranstransferase activity	molecular_function	1
LbrM26_V2.0760	hypothetical protein	GO:0000910	cytokinesis	biological_process	1
LbrM26_V2.0760	hypothetical protein	GO:0005802	trans-Golgi network	cellular_component	1
LbrM26_V2.0760	hypothetical protein	GO:0005525	GTP binding	molecular_function	1
LbrM26_V2.0980	hypothetical protein	GO:0005829	cytosol	cellular_component	1
LbrM26_V2.0980	hypothetical protein	GO:0000034	adenine deaminase activity	molecular_function	1
LbrM26_V2.0980	hypothetical protein	GO:0004766	spermidine synthase activity	molecular_function	1
LbrM26_V2.0980	hypothetical protein	GO:0047974	guanosine deaminase activity	molecular_function	1
LbrM26_V2.1270	hypothetical protein	GO:0020015	glycosome	cellular_component	1
LbrM26_V2.1270	hypothetical protein	GO:0000034	adenine deaminase activity	molecular_function	1
LbrM26_V2.1450	hypothetical protein	GO:0004152	dihydroorotate dehydrogenase activity	molecular_function	1
LbrM26_V2.1730	hypothetical protein	GO:0006506	GPI anchor biosynthetic process	biological_process	1
LbrM26_V2.1730	hypothetical protein	GO:0019148	D-cysteine desulfhydrase activity	molecular_function	1
LbrM26_V2.1840	hypothetical protein	GO:0008295	spermidine biosynthetic process	biological_process	1
LbrM26_V2.1840	hypothetical protein	GO:0032465	regulation of cytokinesis	biological_process	1
LbrM26_V2.1840	hypothetical protein	GO:0015784	GDP-mannose transport	biological_process	1
LbrM26_V2.1840	hypothetical protein	GO:0005840	ribosome	cellular_component	1
LbrM26_V2.1840	hypothetical protein	GO:0004014	adenosylmethionine decarboxylase activity	molecular_function	1
LbrM26_V2.1840	hypothetical protein	GO:0005458	GDP-mannose transmembrane transporter activity	molecular_function	1
LbrM26_V2.1840	hypothetical protein	GO:0047974	guanosine deaminase activity	molecular_function	1
LbrM26_V2.1840	hypothetical protein	GO:0004766	spermidine synthase activity	molecular_function	1
LbrM26_V2.1840	hypothetical protein	GO:0000034	adenine deaminase activity	molecular_function	1
LbrM27_V2.0220	hypothetical protein	GO:0010142	farnesyl diphosphate biosynthetic process, mevalonate pathway	biological_process	1
LbrM27_V2.0220	hypothetical protein	GO:0005739	mitochondrion	cellular_component	1
LbrM27_V2.0220	hypothetical protein	GO:0004420	hydroxymethylglutaryl-CoA reductase (NADPH) activity	molecular_function	1
LbrM27_V2.1360	hypothetical protein	GO:0032465	regulation of cytokinesis	biological_process	1
LbrM27_V2.1360	hypothetical protein	GO:0005840	ribosome	cellular_component	1
LbrM27_V2.1360	hypothetical protein	GO:0005515	protein binding	molecular_function	1
LbrM27_V2.1580	hypothetical protein	GO:0010506	regulation of autophagy	biological_process	1
LbrM27_V2.1580	hypothetical protein	GO:0000815	ESCRT III complex	cellular_component	1
LbrM27_V2.1580	hypothetical protein	GO:0016887	ATPase activity	molecular_function	1
LbrM27_V2.1980	hypothetical protein	GO:0046777	protein autophosphorylation	biological_process	1
LbrM27_V2.1980	hypothetical protein	GO:0004708	MAP kinase kinase activity	molecular_function	1
LbrM27_V2.2050	hypothetical protein	GO:0005829	cytosol	cellular_component	1
LbrM27_V2.2050	hypothetical protein	GO:0016627	oxidoreductase activity, acting on the CH-CH group of donors	molecular_function	1
LbrM27_V2.2430	hypothetical protein	GO:0020015	glycosome	cellular_component	1
LbrM27_V2.2430	hypothetical protein	GO:0000034	adenine deaminase activity	molecular_function	1
LbrM28_V2.1460	hypothetical protein	GO:0046777	protein autophosphorylation	biological_process	1
LbrM28_V2.1460	hypothetical protein	GO:0004708	MAP kinase kinase activity	molecular_function	1
LbrM28_V2.1500	hypothetical protein	GO:0046168	glycerol-3-phosphate catabolic process	biological_process	1
LbrM28_V2.1500	hypothetical protein	GO:0005739	mitochondrion	cellular_component	1
LbrM28_V2.2050	hypothetical protein	GO:0020015	glycosome	cellular_component	1
LbrM28_V2.2050	hypothetical protein	GO:0000034	adenine deaminase activity	molecular_function	1
LbrM28_V2.2260	hypothetical protein	GO:0006094	gluconeogenesis	biological_process	1
LbrM28_V2.2260	hypothetical protein	GO:0020015	glycosome	cellular_component	1
LbrM28_V2.2260	hypothetical protein	GO:0004372	glycine hydroxymethyltransferase activity	molecular_function	1
LbrM28_V2.2360	hypothetical protein	GO:0004347	glucose-6-phosphate isomerase activity	molecular_function	1
LbrM28_V2.2600	hypothetical protein	GO:0009052	pentose-phosphate shunt, non-oxidative branch	biological_process	1
LbrM28_V2.2600	hypothetical protein	GO:0020015	glycosome	cellular_component	1
LbrM28_V2.2600	hypothetical protein	GO:0004802	transketolase activity	molecular_function	1
LbrM28_V2.2600	hypothetical protein	GO:0000034	adenine deaminase activity	molecular_function	1
LbrM28_V2.2600	hypothetical protein	GO:0004766	spermidine synthase activity	molecular_function	1
LbrM29_V2.0250	hypothetical protein	GO:0006094	gluconeogenesis	biological_process	1
LbrM29_V2.0250	hypothetical protein	GO:0020015	glycosome	cellular_component	1
LbrM29_V2.0250	hypothetical protein	GO:0004743	pyruvate kinase activity	molecular_function	1
LbrM29_V2.0250	hypothetical protein	GO:0000034	adenine deaminase activity	molecular_function	1
LbrM29_V2.0610	hypothetical protein	GO:0020015	glycosome	cellular_component	1
LbrM29_V2.0610	hypothetical protein	GO:0000034	adenine deaminase activity	molecular_function	1
LbrM29_V2.0730	hypothetical protein	GO:0046164	alcohol catabolic process	biological_process	1
LbrM29_V2.0730	hypothetical protein	GO:0009052	pentose-phosphate shunt, non-oxidative branch	biological_process	1
LbrM29_V2.0730	hypothetical protein	GO:0005739	mitochondrion	cellular_component	1
LbrM29_V2.0730	hypothetical protein	GO:0016021	integral to membrane	cellular_component	1
LbrM29_V2.0730	hypothetical protein	GO:0004802	transketolase activity	molecular_function	1
LbrM29_V2.0730	hypothetical protein	GO:0004029	aldehyde dehydrogenase (NAD) activity	molecular_function	1
LbrM29_V2.0730	hypothetical protein	GO:0003841	1-acylglycerol-3-phosphate O-acyltransferase activity	molecular_function	1
LbrM29_V2.0900	hypothetical protein	GO:0005737	cytoplasm	cellular_component	1
LbrM29_V2.0900	hypothetical protein	GO:0003723	RNA binding	molecular_function	1
LbrM29_V2.0960	hypothetical protein	GO:0015784	GDP-mannose transport	biological_process	1
LbrM29_V2.0960	hypothetical protein	GO:0005794	Golgi apparatus	cellular_component	1
LbrM29_V2.0960	hypothetical protein	GO:0005458	GDP-mannose transmembrane transporter activity	molecular_function	1
LbrM29_V2.1020	hypothetical protein	GO:0006535	cysteine biosynthetic process from serine	biological_process	1
LbrM29_V2.1090	hypothetical protein	GO:0005829	cytosol	cellular_component	1
LbrM29_V2.1090	hypothetical protein	GO:0008784	alanine racemase activity	molecular_function	1
LbrM29_V2.1320	hypothetical protein	GO:0000910	cytokinesis	biological_process	1
LbrM29_V2.1320	hypothetical protein	GO:0005802	trans-Golgi network	cellular_component	1
LbrM29_V2.1320	hypothetical protein	GO:0005525	GTP binding	molecular_function	1
LbrM29_V2.1710	hypothetical protein	GO:0015784	GDP-mannose transport	biological_process	1
LbrM29_V2.1710	hypothetical protein	GO:0005794	Golgi apparatus	cellular_component	1
LbrM29_V2.1710	hypothetical protein	GO:0005458	GDP-mannose transmembrane transporter activity	molecular_function	1
LbrM29_V2.1710	hypothetical protein	GO:0000034	adenine deaminase activity	molecular_function	1
LbrM29_V2.2320	hypothetical protein	GO:0008299	isoprenoid biosynthetic process	biological_process	1
LbrM29_V2.2320	hypothetical protein	GO:0020015	glycosome	cellular_component	1
LbrM29_V2.2320	hypothetical protein	GO:0050347	trans-octaprenyltranstransferase activity	molecular_function	1
LbrM29_V2.2670	hypothetical protein	GO:0001539	ciliary or flagellar motility	biological_process	1
LbrM29_V2.2670	hypothetical protein	GO:0032465	regulation of cytokinesis	biological_process	1
LbrM29_V2.2670	hypothetical protein	GO:0048197	Golgi membrane coat protein complex assembly	biological_process	1
LbrM29_V2.2670	hypothetical protein	GO:0000910	cytokinesis	biological_process	1
LbrM29_V2.2670	hypothetical protein	GO:0005802	trans-Golgi network	cellular_component	1
LbrM29_V2.2670	hypothetical protein	GO:0044460	flagellum part	cellular_component	1
LbrM29_V2.2670	hypothetical protein	GO:0005840	ribosome	cellular_component	1
LbrM29_V2.2670	hypothetical protein	GO:0005525	GTP binding	molecular_function	1
LbrM29_V2.2720	hypothetical protein	GO:0032465	regulation of cytokinesis	biological_process	1
LbrM29_V2.2720	hypothetical protein	GO:0005840	ribosome	cellular_component	1
LbrM29_V2.2720	hypothetical protein	GO:0004766	spermidine synthase activity	molecular_function	1
LbrM29_V2.2740	hypothetical protein	GO:0005829	cytosol	cellular_component	1
LbrM29_V2.2890	hypothetical protein	GO:0005737	cytoplasm	cellular_component	1
LbrM29_V2.2890	hypothetical protein	GO:0003723	RNA binding	molecular_function	1
LbrM30_V2.0670	hypothetical protein	GO:0001895	retina homeostasis	biological_process	1
LbrM30_V2.0670	hypothetical protein	GO:0034464	BBSome	cellular_component	1
LbrM30_V2.1180	hypothetical protein	GO:0004766	spermidine synthase activity	molecular_function	1
LbrM30_V2.1480	hypothetical protein	GO:0005829	cytosol	cellular_component	1
LbrM30_V2.1480	hypothetical protein	GO:0000034	adenine deaminase activity	molecular_function	1
LbrM30_V2.1840	hypothetical protein	GO:0002101	tRNA wobble cytosine modification	biological_process	1
LbrM30_V2.1840	hypothetical protein	GO:0002143	tRNA wobble position uridine thiolation	biological_process	1
LbrM30_V2.1840	hypothetical protein	GO:0005575	cellular_component	cellular_component	1
LbrM30_V2.1840	hypothetical protein	GO:0000166	nucleotide binding	molecular_function	1
LbrM30_V2.2980	hypothetical protein	GO:0001895	retina homeostasis	biological_process	1
LbrM30_V2.2980	hypothetical protein	GO:0000910	cytokinesis	biological_process	1
LbrM30_V2.2980	hypothetical protein	GO:0034464	BBSome	cellular_component	1
LbrM30_V2.2980	hypothetical protein	GO:0005802	trans-Golgi network	cellular_component	1
LbrM30_V2.2980	hypothetical protein	GO:0005525	GTP binding	molecular_function	1
LbrM30_V2.3000	hypothetical protein	GO:0032465	regulation of cytokinesis	biological_process	1
LbrM30_V2.3000	hypothetical protein	GO:0005840	ribosome	cellular_component	1
LbrM30_V2.3000	hypothetical protein	GO:0004766	spermidine synthase activity	molecular_function	1
LbrM30_V2.3000	hypothetical protein	GO:0000034	adenine deaminase activity	molecular_function	1
LbrM30_V2.3300	hypothetical protein	GO:0046777	protein autophosphorylation	biological_process	1
LbrM30_V2.3300	hypothetical protein	GO:0004708	MAP kinase kinase activity	molecular_function	1
LbrM30_V2.3350	hypothetical protein	GO:0006096	glycolysis	biological_process	1
LbrM30_V2.3350	hypothetical protein	GO:0005737	cytoplasm	cellular_component	1
LbrM30_V2.3350	hypothetical protein	GO:0004345	glucose-6-phosphate dehydrogenase activity	molecular_function	1
LbrM31_V2.1310	hypothetical protein	GO:0015784	GDP-mannose transport	biological_process	1
LbrM31_V2.1310	hypothetical protein	GO:0048197	Golgi membrane coat protein complex assembly	biological_process	1
LbrM31_V2.1310	hypothetical protein	GO:0019307	mannose biosynthetic process	biological_process	1
LbrM31_V2.1310	hypothetical protein	GO:0005794	Golgi apparatus	cellular_component	1
LbrM31_V2.1310	hypothetical protein	GO:0005458	GDP-mannose transmembrane transporter activity	molecular_function	1
LbrM31_V2.3170	hypothetical protein	GO:0006749	glutathione metabolic process	biological_process	1
LbrM31_V2.3530	hypothetical protein	GO:0006535	cysteine biosynthetic process from serine	biological_process	1
LbrM32_V2.0710	hypothetical protein	GO:0019571	D-arabinose catabolic process	biological_process	1
LbrM32_V2.0710	hypothetical protein	GO:0046164	alcohol catabolic process	biological_process	1
LbrM32_V2.0710	hypothetical protein	GO:0005739	mitochondrion	cellular_component	1
LbrM32_V2.0710	hypothetical protein	GO:0008784	alanine racemase activity	molecular_function	1
LbrM32_V2.0710	hypothetical protein	GO:0004029	aldehyde dehydrogenase (NAD) activity	molecular_function	1
LbrM32_V2.0710	hypothetical protein	GO:0045290	D-arabinose 1-dehydrogenase [NAD(P)+] activity	molecular_function	1
LbrM32_V2.1390	hypothetical protein	GO:0001895	retina homeostasis	biological_process	1
LbrM32_V2.1390	hypothetical protein	GO:0034464	BBSome	cellular_component	1
LbrM32_V2.2170	hypothetical protein	GO:0006506	GPI anchor biosynthetic process	biological_process	1
LbrM32_V2.2170	hypothetical protein	GO:0020015	glycosome	cellular_component	1
LbrM32_V2.2170	hypothetical protein	GO:0000034	adenine deaminase activity	molecular_function	1
LbrM32_V2.3140	hypothetical protein	GO:0031982	vesicle	cellular_component	1
LbrM32_V2.3400	hypothetical protein	GO:0032465	regulation of cytokinesis	biological_process	1
LbrM32_V2.3400	hypothetical protein	GO:0001539	ciliary or flagellar motility	biological_process	1
LbrM32_V2.3400	hypothetical protein	GO:0048197	Golgi membrane coat protein complex assembly	biological_process	1
LbrM32_V2.3400	hypothetical protein	GO:0000910	cytokinesis	biological_process	1
LbrM32_V2.3400	hypothetical protein	GO:0005840	ribosome	cellular_component	1
LbrM32_V2.3400	hypothetical protein	GO:0044460	flagellum part	cellular_component	1
LbrM32_V2.3400	hypothetical protein	GO:0005802	trans-Golgi network	cellular_component	1
LbrM32_V2.3400	hypothetical protein	GO:0005525	GTP binding	molecular_function	1
LbrM33_V2.0060	hypothetical protein	GO:0032465	regulation of cytokinesis	biological_process	1
LbrM33_V2.0060	hypothetical protein	GO:0005840	ribosome	cellular_component	1
LbrM33_V2.0060	hypothetical protein	GO:0005515	protein binding	molecular_function	1
LbrM33_V2.0570	hypothetical protein	GO:0045454	cell redox homeostasis	biological_process	1
LbrM33_V2.0570	hypothetical protein	GO:0005737	cytoplasm	cellular_component	1
LbrM33_V2.0660	hypothetical protein	GO:0043064	flagellum organization	biological_process	1
LbrM33_V2.1620	hypothetical protein	GO:0032465	regulation of cytokinesis	biological_process	1
LbrM33_V2.1620	hypothetical protein	GO:0015784	GDP-mannose transport	biological_process	1
LbrM33_V2.1620	hypothetical protein	GO:0005840	ribosome	cellular_component	1
LbrM33_V2.1620	hypothetical protein	GO:0000034	adenine deaminase activity	molecular_function	1
LbrM33_V2.1620	hypothetical protein	GO:0004766	spermidine synthase activity	molecular_function	1
LbrM33_V2.1620	hypothetical protein	GO:0047974	guanosine deaminase activity	molecular_function	1
LbrM33_V2.1620	hypothetical protein	GO:0005458	GDP-mannose transmembrane transporter activity	molecular_function	1
LbrM33_V2.1790	hypothetical protein	GO:0005794	Golgi apparatus	cellular_component	1
LbrM33_V2.2190	hypothetical protein	GO:0032465	regulation of cytokinesis	biological_process	1
LbrM33_V2.2190	hypothetical protein	GO:0005840	ribosome	cellular_component	1
LbrM33_V2.2190	hypothetical protein	GO:0000034	adenine deaminase activity	molecular_function	1
LbrM33_V2.2190	hypothetical protein	GO:0047974	guanosine deaminase activity	molecular_function	1
LbrM33_V2.2190	hypothetical protein	GO:0004766	spermidine synthase activity	molecular_function	1
LbrM34_V2.1020	hypothetical protein	GO:0020015	glycosome	cellular_component	1
LbrM34_V2.1020	hypothetical protein	GO:0000034	adenine deaminase activity	molecular_function	1
LbrM34_V2.1260	hypothetical protein	GO:0015798	myo-inositol transport	biological_process	1
LbrM34_V2.1260	hypothetical protein	GO:0004766	spermidine synthase activity	molecular_function	1
LbrM34_V2.1260	hypothetical protein	GO:0005365	myo-inositol transmembrane transporter activity	molecular_function	1
LbrM34_V2.1730	hypothetical protein	GO:0020015	glycosome	cellular_component	1
LbrM34_V2.1730	hypothetical protein	GO:0000034	adenine deaminase activity	molecular_function	1
LbrM34_V2.1730	hypothetical protein	GO:0004766	spermidine synthase activity	molecular_function	1
LbrM34_V2.2280	hypothetical protein	GO:0000910	cytokinesis	biological_process	1
LbrM34_V2.2280	hypothetical protein	GO:0005802	trans-Golgi network	cellular_component	1
LbrM34_V2.2280	hypothetical protein	GO:0005525	GTP binding	molecular_function	1
LbrM34_V2.2390	hypothetical protein	GO:0006558	L-phenylalanine metabolic process	biological_process	1
LbrM34_V2.2390	hypothetical protein	GO:0046164	alcohol catabolic process	biological_process	1
LbrM34_V2.2390	hypothetical protein	GO:0009052	pentose-phosphate shunt, non-oxidative branch	biological_process	1
LbrM34_V2.2390	hypothetical protein	GO:0010142	farnesyl diphosphate biosynthetic process, mevalonate pathway	biological_process	1
LbrM34_V2.2390	hypothetical protein	GO:0008299	isoprenoid biosynthetic process	biological_process	1
LbrM34_V2.2390	hypothetical protein	GO:0006725	cellular aromatic compound metabolic process	biological_process	1
LbrM34_V2.2390	hypothetical protein	GO:0015798	myo-inositol transport	biological_process	1
LbrM34_V2.2390	hypothetical protein	GO:0005975	carbohydrate metabolic process	biological_process	1
LbrM34_V2.2390	hypothetical protein	GO:0005739	mitochondrion	cellular_component	1
LbrM34_V2.2390	hypothetical protein	GO:0004029	aldehyde dehydrogenase (NAD) activity	molecular_function	1
LbrM34_V2.2390	hypothetical protein	GO:0004802	transketolase activity	molecular_function	1
LbrM34_V2.2390	hypothetical protein	GO:0050347	trans-octaprenyltranstransferase activity	molecular_function	1
LbrM34_V2.2390	hypothetical protein	GO:0004420	hydroxymethylglutaryl-CoA reductase (NADPH) activity	molecular_function	1
LbrM34_V2.2390	hypothetical protein	GO:0004505	phenylalanine 4-monooxygenase activity	molecular_function	1
LbrM34_V2.2390	hypothetical protein	GO:0016868	intramolecular transferase activity, phosphotransferases	molecular_function	1
LbrM34_V2.2390	hypothetical protein	GO:0016830	carbon-carbon lyase activity	molecular_function	1
LbrM34_V2.2390	hypothetical protein	GO:0003841	1-acylglycerol-3-phosphate O-acyltransferase activity	molecular_function	1
LbrM34_V2.2390	hypothetical protein	GO:0005365	myo-inositol transmembrane transporter activity	molecular_function	1
LbrM34_V2.2390	hypothetical protein	GO:0004737	pyruvate decarboxylase activity	molecular_function	1
LbrM34_V2.3260	hypothetical protein	GO:0008299	isoprenoid biosynthetic process	biological_process	1
LbrM34_V2.3260	hypothetical protein	GO:0009052	pentose-phosphate shunt, non-oxidative branch	biological_process	1
LbrM34_V2.3260	hypothetical protein	GO:0020015	glycosome	cellular_component	1
LbrM34_V2.3260	hypothetical protein	GO:0004372	glycine hydroxymethyltransferase activity	molecular_function	1
LbrM34_V2.3430	hypothetical protein	GO:0000910	cytokinesis	biological_process	1
LbrM34_V2.3430	hypothetical protein	GO:0005802	trans-Golgi network	cellular_component	1
LbrM34_V2.3430	hypothetical protein	GO:0005525	GTP binding	molecular_function	1
LbrM34_V2.3470	hypothetical protein	GO:0006096	glycolysis	biological_process	1
LbrM34_V2.3470	hypothetical protein	GO:0005829	cytosol	cellular_component	1
LbrM34_V2.3470	hypothetical protein	GO:0004766	spermidine synthase activity	molecular_function	1
LbrM34_V2.3470	hypothetical protein	GO:0000034	adenine deaminase activity	molecular_function	1
LbrM34_V2.3860	hypothetical protein	GO:0020015	glycosome	cellular_component	1
LbrM34_V2.3860	hypothetical protein	GO:0000034	adenine deaminase activity	molecular_function	1
LbrM34_V2.4380	hypothetical protein	GO:0010506	regulation of autophagy	biological_process	1
LbrM34_V2.4380	hypothetical protein	GO:0000815	ESCRT III complex	cellular_component	1
LbrM34_V2.4380	hypothetical protein	GO:0016887	ATPase activity	molecular_function	1
LbrM34_V2.5160	hypothetical protein	GO:0048197	Golgi membrane coat protein complex assembly	biological_process	1
LbrM34_V2.5160	hypothetical protein	GO:0000910	cytokinesis	biological_process	1
LbrM34_V2.5160	hypothetical protein	GO:0001539	ciliary or flagellar motility	biological_process	1
LbrM34_V2.5160	hypothetical protein	GO:0032465	regulation of cytokinesis	biological_process	1
LbrM34_V2.5160	hypothetical protein	GO:0044460	flagellum part	cellular_component	1
LbrM34_V2.5160	hypothetical protein	GO:0005802	trans-Golgi network	cellular_component	1
LbrM34_V2.5160	hypothetical protein	GO:0005840	ribosome	cellular_component	1
LbrM34_V2.5160	hypothetical protein	GO:0005525	GTP binding	molecular_function	1
LbrM35_V2.0450	hypothetical protein	GO:0004347	glucose-6-phosphate isomerase activity	molecular_function	1
LbrM35_V2.1120	hypothetical protein	GO:0043064	flagellum organization	biological_process	1
LbrM35_V2.1290	hypothetical protein	GO:0005975	carbohydrate metabolic process	biological_process	1
LbrM35_V2.1290	hypothetical protein	GO:0019571	D-arabinose catabolic process	biological_process	1
LbrM35_V2.1290	hypothetical protein	GO:0008299	isoprenoid biosynthetic process	biological_process	1
LbrM35_V2.1290	hypothetical protein	GO:0020015	glycosome	cellular_component	1
LbrM35_V2.1290	hypothetical protein	GO:0016868	intramolecular transferase activity, phosphotransferases	molecular_function	1
LbrM35_V2.1290	hypothetical protein	GO:0045290	D-arabinose 1-dehydrogenase [NAD(P)+] activity	molecular_function	1
LbrM35_V2.1290	hypothetical protein	GO:0050347	trans-octaprenyltranstransferase activity	molecular_function	1
LbrM35_V2.2410	hypothetical protein	GO:0005829	cytosol	cellular_component	1
LbrM35_V2.2410	hypothetical protein	GO:0000034	adenine deaminase activity	molecular_function	1
LbrM35_V2.3390	hypothetical protein	GO:0019571	D-arabinose catabolic process	biological_process	1
LbrM35_V2.3390	hypothetical protein	GO:0002143	tRNA wobble position uridine thiolation	biological_process	1
LbrM35_V2.3390	hypothetical protein	GO:0005975	carbohydrate metabolic process	biological_process	1
LbrM35_V2.3390	hypothetical protein	GO:0005829	cytosol	cellular_component	1
LbrM35_V2.3390	hypothetical protein	GO:0003988	acetyl-CoA C-acyltransferase activity	molecular_function	1
LbrM35_V2.3390	hypothetical protein	GO:0016868	intramolecular transferase activity, phosphotransferases	molecular_function	1
LbrM35_V2.3390	hypothetical protein	GO:0019148	D-cysteine desulfhydrase activity	molecular_function	1
LbrM35_V2.3390	hypothetical protein	GO:0045290	D-arabinose 1-dehydrogenase [NAD(P)+] activity	molecular_function	1
LbrM35_V2.4080	hypothetical protein	GO:0010506	regulation of autophagy	biological_process	1
LbrM35_V2.4080	hypothetical protein	GO:0000815	ESCRT III complex	cellular_component	1
LbrM35_V2.4080	hypothetical protein	GO:0016887	ATPase activity	molecular_function	1
LbrM35_V2.5070	hypothetical protein	GO:0032465	regulation of cytokinesis	biological_process	1
LbrM35_V2.5070	hypothetical protein	GO:0031982	vesicle	cellular_component	1
LbrM35_V2.5070	hypothetical protein	GO:0005840	ribosome	cellular_component	1
LbrM35_V2.5070	hypothetical protein	GO:0005515	protein binding	molecular_function	1
LbrM35_V2.5720	hypothetical protein	GO:0006810	transport	biological_process	1
LbrM35_V2.5720	hypothetical protein	GO:0019307	mannose biosynthetic process	biological_process	1
LbrM35_V2.5720	hypothetical protein	GO:0006643	membrane lipid metabolic process	biological_process	1
LbrM35_V2.5720	hypothetical protein	GO:0005737	cytoplasm	cellular_component	1
LbrM35_V2.5720	hypothetical protein	GO:0046873	metal ion transmembrane transporter activity	molecular_function	1
LbrM35_V2.5720	hypothetical protein	GO:0004347	glucose-6-phosphate isomerase activity	molecular_function	1
LbrM35_V2.6030	hypothetical protein	GO:0020015	glycosome	cellular_component	1
LbrM35_V2.6030	hypothetical protein	GO:0000034	adenine deaminase activity	molecular_function	1
LbrM35_V2.6230	hypothetical protein	GO:0001539	ciliary or flagellar motility	biological_process	1
LbrM35_V2.6230	hypothetical protein	GO:0044460	flagellum part	cellular_component	1
LbrM35_V2.6230	hypothetical protein	GO:0004372	glycine hydroxymethyltransferase activity	molecular_function	1
LbrM35_V2.6250	hypothetical protein	GO:0005829	cytosol	cellular_component	1
LbrM35_V2.6400	hypothetical protein	GO:0005829	cytosol	cellular_component	1
LbrM35_V2.6400	hypothetical protein	GO:0008784	alanine racemase activity	molecular_function	1
LinJ01_V3.0090	hypothetical protein	GO:0009186	deoxyribonucleoside diphosphate metabolic process	biological_process	1
LinJ01_V3.0090	hypothetical protein	GO:0005971	ribonucleoside-diphosphate reductase complex	cellular_component	1
LinJ01_V3.0500	hypothetical protein	GO:0006526	arginine biosynthetic process	biological_process	1
LinJ01_V3.0500	hypothetical protein	GO:0046164	alcohol catabolic process	biological_process	1
LinJ01_V3.0500	hypothetical protein	GO:0006544	glycine metabolic process	biological_process	1
LinJ01_V3.0500	hypothetical protein	GO:0006419	alanyl-tRNA aminoacylation	biological_process	1
LinJ01_V3.0500	hypothetical protein	GO:0005759	mitochondrial matrix	cellular_component	1
LinJ01_V3.0500	hypothetical protein	GO:0004372	glycine hydroxymethyltransferase activity	molecular_function	1
LinJ02_V3.0110	hypothetical protein	GO:0000398	nuclear mRNA splicing, via spliceosome	biological_process	1
LinJ02_V3.0110	hypothetical protein	GO:0005681	spliceosomal complex	cellular_component	1
LinJ03_V3.0050	hypothetical protein	GO:0007131	reciprocal meiotic recombination	biological_process	1
LinJ03_V3.0050	hypothetical protein	GO:0017183	peptidyl-diphthamide biosynthetic process from peptidyl-histidine	biological_process	1
LinJ03_V3.0050	hypothetical protein	GO:0005737	cytoplasm	cellular_component	1
LinJ03_V3.0050	hypothetical protein	GO:0004164	diphthine synthase activity	molecular_function	1
LinJ03_V3.0690	hypothetical protein	GO:0008652	cellular amino acid biosynthetic process	biological_process	1
LinJ03_V3.0690	hypothetical protein	GO:0005737	cytoplasm	cellular_component	1
LinJ03_V3.0690	hypothetical protein	GO:0004350	glutamate-5-semialdehyde dehydrogenase activity	molecular_function	1
LinJ03_V3.0690	hypothetical protein	GO:0004349	glutamate 5-kinase activity	molecular_function	1
LinJ03_V3.0690	hypothetical protein	GO:0004412	homoserine dehydrogenase activity	molecular_function	1
LinJ03_V3.0730	hypothetical protein	GO:0005737	cytoplasm	cellular_component	1
LinJ05_V3.0470	hypothetical protein	GO:0005622	intracellular	cellular_component	1
LinJ05_V3.0740	hypothetical protein	GO:0010506	regulation of autophagy	biological_process	1
LinJ05_V3.0740	hypothetical protein	GO:0000815	ESCRT III complex	cellular_component	1
LinJ06_V3.0030	hypothetical protein	GO:0032465	regulation of cytokinesis	biological_process	1
LinJ06_V3.0030	hypothetical protein	GO:0000178	exosome (RNase complex)	cellular_component	1
LinJ06_V3.0030	hypothetical protein	GO:0005525	GTP binding	molecular_function	1
LinJ06_V3.0130	hypothetical protein	GO:0008611	ether lipid biosynthetic process	biological_process	1
LinJ06_V3.0130	hypothetical protein	GO:0020015	glycosome	cellular_component	1
LinJ06_V3.0940	hypothetical protein	GO:0008612	peptidyl-lysine modification to hypusine	biological_process	1
LinJ06_V3.0940	hypothetical protein	GO:0005839	proteasome core complex	cellular_component	1
LinJ06_V3.0940	hypothetical protein	GO:0004298	threonine-type endopeptidase activity	molecular_function	1
LinJ07_V3.0040	hypothetical protein	GO:0006508	proteolysis	biological_process	1
LinJ07_V3.1160	hypothetical protein	GO:0002101	tRNA wobble cytosine modification	biological_process	1
LinJ07_V3.1160	hypothetical protein	GO:0005838	proteasome regulatory particle	cellular_component	1
LinJ07_V3.1160	hypothetical protein	GO:0043565	sequence-specific DNA binding	molecular_function	1
LinJ08_V3.0190	hypothetical protein	GO:0006120	mitochondrial electron transport, NADH to ubiquinone	biological_process	1
LinJ08_V3.0190	hypothetical protein	GO:0045252	oxoglutarate dehydrogenase complex	cellular_component	1
LinJ08_V3.0190	hypothetical protein	GO:0008137	NADH dehydrogenase (ubiquinone) activity	molecular_function	1
LinJ08_V3.0240	hypothetical protein	GO:0009107	lipoate biosynthetic process	biological_process	1
LinJ08_V3.0240	hypothetical protein	GO:0006744	ubiquinone biosynthetic process	biological_process	1
LinJ08_V3.0240	hypothetical protein	GO:0005829	cytosol	cellular_component	1
LinJ08_V3.0240	hypothetical protein	GO:0008784	alanine racemase activity	molecular_function	1
LinJ08_V3.0240	hypothetical protein	GO:0008425	2-polyprenyl-6-methoxy-1,4-benzoquinone methyltransferase activity	molecular_function	1
LinJ08_V3.0240	hypothetical protein	GO:0004350	glutamate-5-semialdehyde dehydrogenase activity	molecular_function	1
LinJ08_V3.0660	hypothetical protein	GO:0006457	protein folding	biological_process	1
LinJ08_V3.1220	hypothetical protein	GO:0006281	DNA repair	biological_process	1
LinJ08_V3.1220	hypothetical protein	GO:0003824	catalytic activity	molecular_function	1
LinJ09_V3.0020	hypothetical protein	GO:0006351	transcription, DNA-dependent	biological_process	1
LinJ09_V3.0490	hypothetical protein	GO:0000398	nuclear mRNA splicing, via spliceosome	biological_process	1
LinJ09_V3.0490	hypothetical protein	GO:0001895	retina homeostasis	biological_process	1
LinJ09_V3.0490	hypothetical protein	GO:0034464	BBSome	cellular_component	1
LinJ09_V3.0890	hypothetical protein	GO:0030163	protein catabolic process	biological_process	1
LinJ09_V3.0890	hypothetical protein	GO:0005839	proteasome core complex	cellular_component	1
LinJ09_V3.0890	hypothetical protein	GO:0004298	threonine-type endopeptidase activity	molecular_function	1
LinJ09_V3.1540	hypothetical protein	GO:0008152	metabolic process	biological_process	1
LinJ09_V3.1540	hypothetical protein	GO:0005829	cytosol	cellular_component	1
LinJ09_V3.1540	hypothetical protein	GO:0016784	3-mercaptopyruvate sulfurtransferase activity	molecular_function	1
LinJ09_V3.1540	hypothetical protein	GO:0003841	1-acylglycerol-3-phosphate O-acyltransferase activity	molecular_function	1
LinJ10_V3.0290	hypothetical protein	GO:0006260	DNA replication	biological_process	1
LinJ10_V3.0290	hypothetical protein	GO:0005622	intracellular	cellular_component	1
LinJ10_V3.0290	hypothetical protein	GO:0004527	exonuclease activity	molecular_function	1
LinJ10_V3.0650	hypothetical protein	GO:0006744	ubiquinone biosynthetic process	biological_process	1
LinJ10_V3.0650	hypothetical protein	GO:0004347	glucose-6-phosphate isomerase activity	molecular_function	1
LinJ10_V3.0650	hypothetical protein	GO:0008425	2-polyprenyl-6-methoxy-1,4-benzoquinone methyltransferase activity	molecular_function	1
LinJ10_V3.0750	hypothetical protein	GO:0000154	rRNA modification	biological_process	1
LinJ10_V3.0750	hypothetical protein	GO:0020015	glycosome	cellular_component	1
LinJ10_V3.0750	hypothetical protein	GO:0003676	nucleic acid binding	molecular_function	1
LinJ10_V3.0830	hypothetical protein	GO:0009152	purine ribonucleotide biosynthetic process	biological_process	1
LinJ10_V3.0830	hypothetical protein	GO:0006338	chromatin remodeling	biological_process	1
LinJ10_V3.0830	hypothetical protein	GO:0006614	SRP-dependent cotranslational protein targeting to membrane	biological_process	1
LinJ10_V3.0830	hypothetical protein	GO:0000178	exosome (RNase complex)	cellular_component	1
LinJ10_V3.0830	hypothetical protein	GO:0005525	GTP binding	molecular_function	1
LinJ10_V3.1360	hypothetical protein	GO:0006099	tricarboxylic acid cycle	biological_process	1
LinJ10_V3.1360	hypothetical protein	GO:0045252	oxoglutarate dehydrogenase complex	cellular_component	1
LinJ10_V3.1360	hypothetical protein	GO:0004149	dihydrolipoyllysine-residue succinyltransferase activity	molecular_function	1
LinJ10_V3.1360	hypothetical protein	GO:0000034	adenine deaminase activity	molecular_function	1
LinJ11_V3.0030	hypothetical protein	GO:0006120	mitochondrial electron transport, NADH to ubiquinone	biological_process	1
LinJ11_V3.0030	hypothetical protein	GO:0045252	oxoglutarate dehydrogenase complex	cellular_component	1
LinJ11_V3.0030	hypothetical protein	GO:0008137	NADH dehydrogenase (ubiquinone) activity	molecular_function	1
LinJ11_V3.0070	hypothetical protein	GO:0006508	proteolysis	biological_process	1
LinJ11_V3.0070	hypothetical protein	GO:0005622	intracellular	cellular_component	1
LinJ11_V3.0070	hypothetical protein	GO:0004198	calcium-dependent cysteine-type endopeptidase activity	molecular_function	1
LinJ11_V3.0140	hypothetical protein	GO:0006431	methionyl-tRNA aminoacylation	biological_process	1
LinJ11_V3.0140	hypothetical protein	GO:0005622	intracellular	cellular_component	1
LinJ11_V3.0140	hypothetical protein	GO:0008168	methyltransferase activity	molecular_function	1
LinJ11_V3.0180	hypothetical protein	GO:0006430	lysyl-tRNA aminoacylation	biological_process	1
LinJ11_V3.0180	hypothetical protein	GO:0006432	phenylalanyl-tRNA aminoacylation	biological_process	1
LinJ11_V3.0180	hypothetical protein	GO:0006436	tryptophanyl-tRNA aminoacylation	biological_process	1
LinJ11_V3.0180	hypothetical protein	GO:0005839	proteasome core complex	cellular_component	1
LinJ11_V3.0180	hypothetical protein	GO:0004298	threonine-type endopeptidase activity	molecular_function	1
LinJ11_V3.0410	hypothetical protein	GO:0006433	prolyl-tRNA aminoacylation	biological_process	1
LinJ11_V3.0410	hypothetical protein	GO:0006424	glutamyl-tRNA aminoacylation	biological_process	1
LinJ11_V3.0410	hypothetical protein	GO:0006430	lysyl-tRNA aminoacylation	biological_process	1
LinJ11_V3.0410	hypothetical protein	GO:0006436	tryptophanyl-tRNA aminoacylation	biological_process	1
LinJ11_V3.0410	hypothetical protein	GO:0006432	phenylalanyl-tRNA aminoacylation	biological_process	1
LinJ11_V3.0410	hypothetical protein	GO:0015934	large ribosomal subunit	cellular_component	1
LinJ11_V3.0410	hypothetical protein	GO:0003938	IMP dehydrogenase activity	molecular_function	1
LinJ11_V3.0410	hypothetical protein	GO:0047693	ATP diphosphatase activity	molecular_function	1
LinJ11_V3.0410	hypothetical protein	GO:0004766	spermidine synthase activity	molecular_function	1
LinJ11_V3.0410	hypothetical protein	GO:0019843	rRNA binding	molecular_function	1
LinJ11_V3.0410	hypothetical protein	GO:0003883	CTP synthase activity	molecular_function	1
LinJ11_V3.0410	hypothetical protein	GO:0004164	diphthine synthase activity	molecular_function	1
LinJ11_V3.0410	hypothetical protein	GO:0003963	RNA-3'-phosphate cyclase activity	molecular_function	1
LinJ11_V3.0410	hypothetical protein	GO:0016763	transferase activity, transferring pentosyl groups	molecular_function	1
LinJ11_V3.0410	hypothetical protein	GO:0000034	adenine deaminase activity	molecular_function	1
LinJ11_V3.0410	hypothetical protein	GO:0004749	ribose phosphate diphosphokinase activity	molecular_function	1
LinJ11_V3.0700	hypothetical protein	GO:0006468	protein phosphorylation	biological_process	1
LinJ11_V3.0700	hypothetical protein	GO:0005739	mitochondrion	cellular_component	1
LinJ11_V3.0700	hypothetical protein	GO:0004708	MAP kinase kinase activity	molecular_function	1
LinJ11_V3.0700	hypothetical protein	GO:0004420	hydroxymethylglutaryl-CoA reductase (NADPH) activity	molecular_function	1
LinJ11_V3.0840	hypothetical protein	GO:0016021	integral to membrane	cellular_component	1
LinJ12_V3.0370	hypothetical protein	GO:0006432	phenylalanyl-tRNA aminoacylation	biological_process	1
LinJ12_V3.0370	hypothetical protein	GO:0005737	cytoplasm	cellular_component	1
LinJ12_V3.0370	hypothetical protein	GO:0008137	NADH dehydrogenase (ubiquinone) activity	molecular_function	1
LinJ12_V3.0630	hypothetical protein	GO:0001895	retina homeostasis	biological_process	1
LinJ12_V3.0630	hypothetical protein	GO:0034464	BBSome	cellular_component	1
LinJ12_V3.0810	hypothetical protein	GO:0006438	valyl-tRNA aminoacylation	biological_process	1
LinJ12_V3.0810	hypothetical protein	GO:0005737	cytoplasm	cellular_component	1
LinJ12_V3.0810	hypothetical protein	GO:0004345	glucose-6-phosphate dehydrogenase activity	molecular_function	1
LinJ12_V3.0810	hypothetical protein	GO:0004347	glucose-6-phosphate isomerase activity	molecular_function	1
LinJ13_V3.1290	hypothetical protein	GO:0006044	N-acetylglucosamine metabolic process	biological_process	1
LinJ13_V3.1290	hypothetical protein	GO:0006564	L-serine biosynthetic process	biological_process	1
LinJ13_V3.1290	hypothetical protein	GO:0006614	SRP-dependent cotranslational protein targeting to membrane	biological_process	1
LinJ13_V3.1290	hypothetical protein	GO:0006438	valyl-tRNA aminoacylation	biological_process	1
LinJ13_V3.1290	hypothetical protein	GO:0006241	CTP biosynthetic process	biological_process	1
LinJ13_V3.1290	hypothetical protein	GO:0009052	pentose-phosphate shunt, non-oxidative branch	biological_process	1
LinJ13_V3.1290	hypothetical protein	GO:0005829	cytosol	cellular_component	1
LinJ13_V3.1290	hypothetical protein	GO:0004347	glucose-6-phosphate isomerase activity	molecular_function	1
LinJ13_V3.1290	hypothetical protein	GO:0003885	D-arabinono-1,4-lactone oxidase activity	molecular_function	1
LinJ13_V3.1290	hypothetical protein	GO:0003883	CTP synthase activity	molecular_function	1
LinJ13_V3.1290	hypothetical protein	GO:0004802	transketolase activity	molecular_function	1
LinJ13_V3.1290	hypothetical protein	GO:0004342	glucosamine-6-phosphate deaminase activity	molecular_function	1
LinJ14_V3.0240	hypothetical protein	GO:0006807	nitrogen compound metabolic process	biological_process	1
LinJ14_V3.0240	hypothetical protein	GO:0016810	hydrolase activity, acting on carbon-nitrogen (but not peptide) bonds	molecular_function	1
LinJ14_V3.0420	hypothetical protein	GO:0000287	magnesium ion binding	molecular_function	1
LinJ14_V3.0460	hypothetical protein	GO:0030163	protein catabolic process	biological_process	1
LinJ14_V3.0460	hypothetical protein	GO:0005839	proteasome core complex	cellular_component	1
LinJ14_V3.0460	hypothetical protein	GO:0004298	threonine-type endopeptidase activity	molecular_function	1
LinJ14_V3.1010	hypothetical protein	GO:0006438	valyl-tRNA aminoacylation	biological_process	1
LinJ14_V3.1010	hypothetical protein	GO:0015935	small ribosomal subunit	cellular_component	1
LinJ14_V3.1010	hypothetical protein	GO:0003735	structural constituent of ribosome	molecular_function	1
LinJ14_V3.1030	hypothetical protein	GO:0006520	cellular amino acid metabolic process	biological_process	1
LinJ14_V3.1030	hypothetical protein	GO:0016491	oxidoreductase activity	molecular_function	1
LinJ14_V3.1100	hypothetical protein	GO:0015992	proton transport	biological_process	1
LinJ14_V3.1100	hypothetical protein	GO:0016020	membrane	cellular_component	1
LinJ14_V3.1100	hypothetical protein	GO:0003676	nucleic acid binding	molecular_function	1
LinJ14_V3.1160	hypothetical protein	GO:0019307	mannose biosynthetic process	biological_process	1
LinJ14_V3.1160	hypothetical protein	GO:0000139	Golgi membrane	cellular_component	1
LinJ14_V3.1160	hypothetical protein	GO:0008784	alanine racemase activity	molecular_function	1
LinJ14_V3.1160	hypothetical protein	GO:0003975	UDP-N-acetylglucosamine-dolichyl-phosphate N-acetylglucosaminephosphotransferase activity	molecular_function	1
LinJ14_V3.1160	hypothetical protein	GO:0004584	dolichyl-phosphate-mannose-glycolipid alpha-mannosyltransferase activity	molecular_function	1
LinJ14_V3.1270	hypothetical protein	GO:0006438	valyl-tRNA aminoacylation	biological_process	1
LinJ14_V3.1270	hypothetical protein	GO:0006014	D-ribose metabolic process	biological_process	1
LinJ14_V3.1270	hypothetical protein	GO:0006241	CTP biosynthetic process	biological_process	1
LinJ14_V3.1270	hypothetical protein	GO:0006614	SRP-dependent cotranslational protein targeting to membrane	biological_process	1
LinJ14_V3.1270	hypothetical protein	GO:0009107	lipoate biosynthetic process	biological_process	1
LinJ14_V3.1270	hypothetical protein	GO:0046168	glycerol-3-phosphate catabolic process	biological_process	1
LinJ14_V3.1270	hypothetical protein	GO:0016051	carbohydrate biosynthetic process	biological_process	1
LinJ14_V3.1270	hypothetical protein	GO:0008652	cellular amino acid biosynthetic process	biological_process	1
LinJ14_V3.1270	hypothetical protein	GO:0009376	HslUV protease complex	cellular_component	1
LinJ14_V3.1270	hypothetical protein	GO:0044429	mitochondrial part	cellular_component	1
LinJ14_V3.1270	hypothetical protein	GO:0005677	chromatin silencing complex	cellular_component	1
LinJ14_V3.1270	hypothetical protein	GO:0004750	ribulose-phosphate 3-epimerase activity	molecular_function	1
LinJ14_V3.1270	hypothetical protein	GO:0004372	glycine hydroxymethyltransferase activity	molecular_function	1
LinJ15_V3.0040	hypothetical protein	GO:0009107	lipoate biosynthetic process	biological_process	1
LinJ15_V3.0040	hypothetical protein	GO:0017000	antibiotic biosynthetic process	biological_process	1
LinJ15_V3.0040	hypothetical protein	GO:0006749	glutathione metabolic process	biological_process	1
LinJ15_V3.0040	hypothetical protein	GO:0046164	alcohol catabolic process	biological_process	1
LinJ15_V3.0040	hypothetical protein	GO:0008652	cellular amino acid biosynthetic process	biological_process	1
LinJ15_V3.0040	hypothetical protein	GO:0046168	glycerol-3-phosphate catabolic process	biological_process	1
LinJ15_V3.0040	hypothetical protein	GO:0009152	purine ribonucleotide biosynthetic process	biological_process	1
LinJ15_V3.0040	hypothetical protein	GO:0020015	glycosome	cellular_component	1
LinJ15_V3.0040	hypothetical protein	GO:0047974	guanosine deaminase activity	molecular_function	1
LinJ15_V3.0040	hypothetical protein	GO:0004412	homoserine dehydrogenase activity	molecular_function	1
LinJ15_V3.0040	hypothetical protein	GO:0004345	glucose-6-phosphate dehydrogenase activity	molecular_function	1
LinJ15_V3.0040	hypothetical protein	GO:0004029	aldehyde dehydrogenase (NAD) activity	molecular_function	1
LinJ15_V3.0040	hypothetical protein	GO:0050347	trans-octaprenyltranstransferase activity	molecular_function	1
LinJ15_V3.0040	hypothetical protein	GO:0004751	ribose-5-phosphate isomerase activity	molecular_function	1
LinJ15_V3.0040	hypothetical protein	GO:0004018	N6-(1,2-dicarboxyethyl)AMP AMP-lyase (fumarate-forming) activity	molecular_function	1
LinJ15_V3.0720	hypothetical protein	GO:0006099	tricarboxylic acid cycle	biological_process	1
LinJ15_V3.0720	hypothetical protein	GO:0045252	oxoglutarate dehydrogenase complex	cellular_component	1
LinJ15_V3.0720	hypothetical protein	GO:0004149	dihydrolipoyllysine-residue succinyltransferase activity	molecular_function	1
LinJ15_V3.0780	hypothetical protein	GO:0006098	pentose-phosphate shunt	biological_process	1
LinJ15_V3.0780	hypothetical protein	GO:0005737	cytoplasm	cellular_component	1
LinJ15_V3.0780	hypothetical protein	GO:0004751	ribose-5-phosphate isomerase activity	molecular_function	1
LinJ15_V3.1020	hypothetical protein	GO:0046087	cytidine metabolic process	biological_process	1
LinJ15_V3.1270	hypothetical protein	GO:0007067	mitosis	biological_process	1
LinJ15_V3.1270	hypothetical protein	GO:0006807	nitrogen compound metabolic process	biological_process	1
LinJ15_V3.1270	hypothetical protein	GO:0030662	coated vesicle membrane	cellular_component	1
LinJ15_V3.1270	hypothetical protein	GO:0004298	threonine-type endopeptidase activity	molecular_function	1
LinJ15_V3.1580	hypothetical protein	GO:0006270	DNA-dependent DNA replication initiation	biological_process	1
LinJ15_V3.1580	hypothetical protein	GO:0043626	PCNA complex	cellular_component	1
LinJ15_V3.1580	hypothetical protein	GO:0005971	ribonucleoside-diphosphate reductase complex	cellular_component	1
LinJ15_V3.1580	hypothetical protein	GO:0004518	nuclease activity	molecular_function	1
LinJ16_V3.0090	hypothetical protein	GO:0006433	prolyl-tRNA aminoacylation	biological_process	1
LinJ16_V3.0090	hypothetical protein	GO:0006432	phenylalanyl-tRNA aminoacylation	biological_process	1
LinJ16_V3.0090	hypothetical protein	GO:0005730	nucleolus	cellular_component	1
LinJ16_V3.0090	hypothetical protein	GO:0005732	small nucleolar ribonucleoprotein complex	cellular_component	1
LinJ16_V3.0090	hypothetical protein	GO:0000034	adenine deaminase activity	molecular_function	1
LinJ16_V3.0090	hypothetical protein	GO:0016763	transferase activity, transferring pentosyl groups	molecular_function	1
LinJ16_V3.0090	hypothetical protein	GO:0003883	CTP synthase activity	molecular_function	1
LinJ16_V3.0090	hypothetical protein	GO:0019843	rRNA binding	molecular_function	1
LinJ16_V3.0270	hypothetical protein	GO:0016051	carbohydrate biosynthetic process	biological_process	1
LinJ16_V3.0270	hypothetical protein	GO:0005737	cytoplasm	cellular_component	1
LinJ16_V3.0320	hypothetical protein	GO:0008612	peptidyl-lysine modification to hypusine	biological_process	1
LinJ16_V3.0320	hypothetical protein	GO:0005839	proteasome core complex	cellular_component	1
LinJ16_V3.0320	hypothetical protein	GO:0004298	threonine-type endopeptidase activity	molecular_function	1
LinJ16_V3.0830	hypothetical protein	GO:0006427	histidyl-tRNA aminoacylation	biological_process	1
LinJ16_V3.0830	hypothetical protein	GO:0006435	threonyl-tRNA aminoacylation	biological_process	1
LinJ16_V3.0830	hypothetical protein	GO:0005737	cytoplasm	cellular_component	1
LinJ16_V3.0830	hypothetical protein	GO:0004349	glutamate 5-kinase activity	molecular_function	1
LinJ16_V3.0830	hypothetical protein	GO:0004807	triose-phosphate isomerase activity	molecular_function	1
LinJ16_V3.0830	hypothetical protein	GO:0009001	serine O-acetyltransferase activity	molecular_function	1
LinJ16_V3.1730	hypothetical protein	GO:0006270	DNA-dependent DNA replication initiation	biological_process	1
LinJ16_V3.1730	hypothetical protein	GO:0005634	nucleus	cellular_component	1
LinJ16_V3.1730	hypothetical protein	GO:0016491	oxidoreductase activity	molecular_function	1
LinJ17_V3.0280	hypothetical protein	GO:0032465	regulation of cytokinesis	biological_process	1
LinJ17_V3.0280	hypothetical protein	GO:0005840	ribosome	cellular_component	1
LinJ17_V3.0280	hypothetical protein	GO:0005515	protein binding	molecular_function	1
LinJ17_V3.1350	hypothetical protein	GO:0006412	translation	biological_process	1
LinJ17_V3.1350	hypothetical protein	GO:0005840	ribosome	cellular_component	1
LinJ17_V3.1350	hypothetical protein	GO:0003735	structural constituent of ribosome	molecular_function	1
LinJ17_V3.1480	hypothetical protein	GO:0006433	prolyl-tRNA aminoacylation	biological_process	1
LinJ17_V3.1480	hypothetical protein	GO:0005730	nucleolus	cellular_component	1
LinJ17_V3.1480	hypothetical protein	GO:0005732	small nucleolar ribonucleoprotein complex	cellular_component	1
LinJ17_V3.1480	hypothetical protein	GO:0005850	eukaryotic translation initiation factor 2 complex	cellular_component	1
LinJ17_V3.1480	hypothetical protein	GO:0016763	transferase activity, transferring pentosyl groups	molecular_function	1
LinJ17_V3.1480	hypothetical protein	GO:0000034	adenine deaminase activity	molecular_function	1
LinJ17_V3.1480	hypothetical protein	GO:0019843	rRNA binding	molecular_function	1
LinJ17_V3.1480	hypothetical protein	GO:0004164	diphthine synthase activity	molecular_function	1
LinJ17_V3.1480	hypothetical protein	GO:0047693	ATP diphosphatase activity	molecular_function	1
LinJ17_V3.1480	hypothetical protein	GO:0003963	RNA-3'-phosphate cyclase activity	molecular_function	1
LinJ17_V3.1480	hypothetical protein	GO:0004749	ribose phosphate diphosphokinase activity	molecular_function	1
LinJ17_V3.1480	hypothetical protein	GO:0003883	CTP synthase activity	molecular_function	1
LinJ18_V3.0110	hypothetical protein	GO:0006508	proteolysis	biological_process	1
LinJ18_V3.0110	hypothetical protein	GO:0005773	vacuole	cellular_component	1
LinJ18_V3.0210	hypothetical protein	GO:0006457	protein folding	biological_process	1
LinJ18_V3.0210	hypothetical protein	GO:0016272	prefoldin complex	cellular_component	1
LinJ18_V3.0210	hypothetical protein	GO:0043565	sequence-specific DNA binding	molecular_function	1
LinJ18_V3.0210	hypothetical protein	GO:0019843	rRNA binding	molecular_function	1
LinJ18_V3.0940	hypothetical protein	GO:0042254	ribosome biogenesis	biological_process	1
LinJ18_V3.0940	hypothetical protein	GO:0005737	cytoplasm	cellular_component	1
LinJ18_V3.1530	hypothetical protein	GO:0005737	cytoplasm	cellular_component	1
LinJ18_V3.1600	hypothetical protein	GO:0006419	alanyl-tRNA aminoacylation	biological_process	1
LinJ18_V3.1600	hypothetical protein	GO:0006241	CTP biosynthetic process	biological_process	1
LinJ18_V3.1600	hypothetical protein	GO:0008283	cell proliferation	biological_process	1
LinJ18_V3.1600	hypothetical protein	GO:0006423	cysteinyl-tRNA aminoacylation	biological_process	1
LinJ18_V3.1600	hypothetical protein	GO:0006435	threonyl-tRNA aminoacylation	biological_process	1
LinJ18_V3.1600	hypothetical protein	GO:0017183	peptidyl-diphthamide biosynthetic process from peptidyl-histidine	biological_process	1
LinJ18_V3.1600	hypothetical protein	GO:0005732	small nucleolar ribonucleoprotein complex	cellular_component	1
LinJ18_V3.1600	hypothetical protein	GO:0005730	nucleolus	cellular_component	1
LinJ18_V3.1600	hypothetical protein	GO:0003883	CTP synthase activity	molecular_function	1
LinJ18_V3.1600	hypothetical protein	GO:0004164	diphthine synthase activity	molecular_function	1
LinJ18_V3.1600	hypothetical protein	GO:0016763	transferase activity, transferring pentosyl groups	molecular_function	1
LinJ18_V3.1600	hypothetical protein	GO:0000034	adenine deaminase activity	molecular_function	1
LinJ18_V3.1600	hypothetical protein	GO:0019843	rRNA binding	molecular_function	1
LinJ18_V3.1600	hypothetical protein	GO:0003963	RNA-3'-phosphate cyclase activity	molecular_function	1
LinJ19_V3.0120	hypothetical protein	GO:0051726	regulation of cell cycle	biological_process	1
LinJ19_V3.0330	hypothetical protein	GO:0001895	retina homeostasis	biological_process	1
LinJ19_V3.0330	hypothetical protein	GO:0034464	BBSome	cellular_component	1
LinJ19_V3.0330	hypothetical protein	GO:0005515	protein binding	molecular_function	1
LinJ19_V3.0730	hypothetical protein	GO:0006120	mitochondrial electron transport, NADH to ubiquinone	biological_process	1
LinJ19_V3.0730	hypothetical protein	GO:0005783	endoplasmic reticulum	cellular_component	1
LinJ19_V3.0730	hypothetical protein	GO:0008137	NADH dehydrogenase (ubiquinone) activity	molecular_function	1
LinJ19_V3.1200	hypothetical protein	GO:0006423	cysteinyl-tRNA aminoacylation	biological_process	1
LinJ19_V3.1200	hypothetical protein	GO:0006499	N-terminal protein myristoylation	biological_process	1
LinJ19_V3.1200	hypothetical protein	GO:0006275	regulation of DNA replication	biological_process	1
LinJ19_V3.1200	hypothetical protein	GO:0017183	peptidyl-diphthamide biosynthetic process from peptidyl-histidine	biological_process	1
LinJ19_V3.1200	hypothetical protein	GO:0008283	cell proliferation	biological_process	1
LinJ19_V3.1200	hypothetical protein	GO:0006241	CTP biosynthetic process	biological_process	1
LinJ19_V3.1200	hypothetical protein	GO:0005730	nucleolus	cellular_component	1
LinJ19_V3.1200	hypothetical protein	GO:0043626	PCNA complex	cellular_component	1
LinJ19_V3.1200	hypothetical protein	GO:0005732	small nucleolar ribonucleoprotein complex	cellular_component	1
LinJ19_V3.1200	hypothetical protein	GO:0005850	eukaryotic translation initiation factor 2 complex	cellular_component	1
LinJ19_V3.1200	hypothetical protein	GO:0005838	proteasome regulatory particle	cellular_component	1
LinJ19_V3.1200	hypothetical protein	GO:0019843	rRNA binding	molecular_function	1
LinJ19_V3.1200	hypothetical protein	GO:0004749	ribose phosphate diphosphokinase activity	molecular_function	1
LinJ19_V3.1200	hypothetical protein	GO:0000034	adenine deaminase activity	molecular_function	1
LinJ19_V3.1200	hypothetical protein	GO:0003963	RNA-3'-phosphate cyclase activity	molecular_function	1
LinJ19_V3.1200	hypothetical protein	GO:0004164	diphthine synthase activity	molecular_function	1
LinJ19_V3.1200	hypothetical protein	GO:0004766	spermidine synthase activity	molecular_function	1
LinJ19_V3.1200	hypothetical protein	GO:0003883	CTP synthase activity	molecular_function	1
LinJ19_V3.1270	hypothetical protein	GO:0008152	metabolic process	biological_process	1
LinJ19_V3.1280	hypothetical protein	GO:0008152	metabolic process	biological_process	1
LinJ19_V3.1440	hypothetical protein	GO:0009152	purine ribonucleotide biosynthetic process	biological_process	1
LinJ19_V3.1440	hypothetical protein	GO:0004018	N6-(1,2-dicarboxyethyl)AMP AMP-lyase (fumarate-forming) activity	molecular_function	1
LinJ19_V3.1540	hypothetical protein	GO:0008152	metabolic process	biological_process	1
LinJ19_V3.1580	hypothetical protein	GO:0005634	nucleus	cellular_component	1
LinJ20_V3.0490	hypothetical protein	GO:0006241	CTP biosynthetic process	biological_process	1
LinJ20_V3.0490	hypothetical protein	GO:0017183	peptidyl-diphthamide biosynthetic process from peptidyl-histidine	biological_process	1
LinJ20_V3.0490	hypothetical protein	GO:0008283	cell proliferation	biological_process	1
LinJ20_V3.0490	hypothetical protein	GO:0005730	nucleolus	cellular_component	1
LinJ20_V3.0490	hypothetical protein	GO:0005732	small nucleolar ribonucleoprotein complex	cellular_component	1
LinJ20_V3.0490	hypothetical protein	GO:0000034	adenine deaminase activity	molecular_function	1
LinJ20_V3.0490	hypothetical protein	GO:0003963	RNA-3'-phosphate cyclase activity	molecular_function	1
LinJ20_V3.0490	hypothetical protein	GO:0019843	rRNA binding	molecular_function	1
LinJ20_V3.0490	hypothetical protein	GO:0003883	CTP synthase activity	molecular_function	1
LinJ20_V3.0490	hypothetical protein	GO:0004164	diphthine synthase activity	molecular_function	1
LinJ20_V3.0490	hypothetical protein	GO:0016763	transferase activity, transferring pentosyl groups	molecular_function	1
LinJ20_V3.0610	hypothetical protein	GO:0015986	ATP synthesis coupled proton transport	biological_process	1
LinJ20_V3.0610	hypothetical protein	GO:0016469	proton-transporting two-sector ATPase complex	cellular_component	1
LinJ20_V3.1680	hypothetical protein	GO:0009107	lipoate biosynthetic process	biological_process	1
LinJ20_V3.1680	hypothetical protein	GO:0005737	cytoplasm	cellular_component	1
LinJ20_V3.1680	hypothetical protein	GO:0008479	queuine tRNA-ribosyltransferase activity	molecular_function	1
LinJ20_V3.1680	hypothetical protein	GO:0004743	pyruvate kinase activity	molecular_function	1
LinJ20_V3.1680	hypothetical protein	GO:0008113	peptide-methionine-(S)-S-oxide reductase activity	molecular_function	1
LinJ20_V3.1680	hypothetical protein	GO:0016149	translation release factor activity, codon specific	molecular_function	1
LinJ20_V3.1790	hypothetical protein	GO:0006457	protein folding	biological_process	1
LinJ21_V3.1220	hypothetical protein	GO:0043064	flagellum organization	biological_process	1
LinJ21_V3.1220	hypothetical protein	GO:0030286	dynein complex	cellular_component	1
LinJ21_V3.1220	hypothetical protein	GO:0005515	protein binding	molecular_function	1
LinJ22_V3.1010	hypothetical protein	GO:0008616	queuosine biosynthetic process	biological_process	1
LinJ22_V3.1010	hypothetical protein	GO:0005634	nucleus	cellular_component	1
LinJ22_V3.1010	hypothetical protein	GO:0008479	queuine tRNA-ribosyltransferase activity	molecular_function	1
LinJ22_V3.1230	hypothetical protein	GO:0008033	tRNA processing	biological_process	1
LinJ22_V3.1230	hypothetical protein	GO:0005730	nucleolus	cellular_component	1
LinJ22_V3.1230	hypothetical protein	GO:0005732	small nucleolar ribonucleoprotein complex	cellular_component	1
LinJ22_V3.1230	hypothetical protein	GO:0005850	eukaryotic translation initiation factor 2 complex	cellular_component	1
LinJ22_V3.1230	hypothetical protein	GO:0016763	transferase activity, transferring pentosyl groups	molecular_function	1
LinJ22_V3.1230	hypothetical protein	GO:0003883	CTP synthase activity	molecular_function	1
LinJ22_V3.1230	hypothetical protein	GO:0004749	ribose phosphate diphosphokinase activity	molecular_function	1
LinJ22_V3.1230	hypothetical protein	GO:0000034	adenine deaminase activity	molecular_function	1
LinJ22_V3.1230	hypothetical protein	GO:0003963	RNA-3'-phosphate cyclase activity	molecular_function	1
LinJ22_V3.1230	hypothetical protein	GO:0019843	rRNA binding	molecular_function	1
LinJ22_V3.1230	hypothetical protein	GO:0004164	diphthine synthase activity	molecular_function	1
LinJ23_V3.0160	hypothetical protein	GO:0006725	cellular aromatic compound metabolic process	biological_process	1
LinJ23_V3.0160	hypothetical protein	GO:0016787	hydrolase activity	molecular_function	1
LinJ23_V3.0790	hypothetical protein	GO:0008283	cell proliferation	biological_process	1
LinJ23_V3.0790	hypothetical protein	GO:0017183	peptidyl-diphthamide biosynthetic process from peptidyl-histidine	biological_process	1
LinJ23_V3.0790	hypothetical protein	GO:0006241	CTP biosynthetic process	biological_process	1
LinJ23_V3.0790	hypothetical protein	GO:0005732	small nucleolar ribonucleoprotein complex	cellular_component	1
LinJ23_V3.0790	hypothetical protein	GO:0005730	nucleolus	cellular_component	1
LinJ23_V3.0790	hypothetical protein	GO:0003963	RNA-3'-phosphate cyclase activity	molecular_function	1
LinJ23_V3.0790	hypothetical protein	GO:0019843	rRNA binding	molecular_function	1
LinJ23_V3.0790	hypothetical protein	GO:0003883	CTP synthase activity	molecular_function	1
LinJ23_V3.0790	hypothetical protein	GO:0004164	diphthine synthase activity	molecular_function	1
LinJ23_V3.0790	hypothetical protein	GO:0000034	adenine deaminase activity	molecular_function	1
LinJ23_V3.1080	hypothetical protein	GO:0016051	carbohydrate biosynthetic process	biological_process	1
LinJ23_V3.1080	hypothetical protein	GO:0006438	valyl-tRNA aminoacylation	biological_process	1
LinJ23_V3.1080	hypothetical protein	GO:0005737	cytoplasm	cellular_component	1
LinJ23_V3.1080	hypothetical protein	GO:0004735	pyrroline-5-carboxylate reductase activity	molecular_function	1
LinJ23_V3.1080	hypothetical protein	GO:0004844	uracil DNA N-glycosylase activity	molecular_function	1
LinJ23_V3.1080	hypothetical protein	GO:0004749	ribose phosphate diphosphokinase activity	molecular_function	1
LinJ23_V3.1860	hypothetical protein	GO:0019538	protein metabolic process	biological_process	1
LinJ23_V3.1860	hypothetical protein	GO:0020015	glycosome	cellular_component	1
LinJ23_V3.1860	hypothetical protein	GO:0000034	adenine deaminase activity	molecular_function	1
LinJ24_V3.1220	hypothetical protein	GO:0016051	carbohydrate biosynthetic process	biological_process	1
LinJ24_V3.1220	hypothetical protein	GO:0006435	threonyl-tRNA aminoacylation	biological_process	1
LinJ24_V3.1220	hypothetical protein	GO:0015976	carbon utilization	biological_process	1
LinJ24_V3.1220	hypothetical protein	GO:0005737	cytoplasm	cellular_component	1
LinJ24_V3.1550	hypothetical protein	GO:0006433	prolyl-tRNA aminoacylation	biological_process	1
LinJ24_V3.1550	hypothetical protein	GO:0006432	phenylalanyl-tRNA aminoacylation	biological_process	1
LinJ24_V3.1550	hypothetical protein	GO:0006436	tryptophanyl-tRNA aminoacylation	biological_process	1
LinJ24_V3.1550	hypothetical protein	GO:0005730	nucleolus	cellular_component	1
LinJ24_V3.1550	hypothetical protein	GO:0005850	eukaryotic translation initiation factor 2 complex	cellular_component	1
LinJ24_V3.1550	hypothetical protein	GO:0005732	small nucleolar ribonucleoprotein complex	cellular_component	1
LinJ24_V3.1550	hypothetical protein	GO:0003963	RNA-3'-phosphate cyclase activity	molecular_function	1
LinJ24_V3.1550	hypothetical protein	GO:0000034	adenine deaminase activity	molecular_function	1
LinJ24_V3.1550	hypothetical protein	GO:0016763	transferase activity, transferring pentosyl groups	molecular_function	1
LinJ24_V3.1550	hypothetical protein	GO:0019843	rRNA binding	molecular_function	1
LinJ24_V3.1550	hypothetical protein	GO:0004164	diphthine synthase activity	molecular_function	1
LinJ24_V3.1550	hypothetical protein	GO:0004749	ribose phosphate diphosphokinase activity	molecular_function	1
LinJ24_V3.1550	hypothetical protein	GO:0003883	CTP synthase activity	molecular_function	1
LinJ24_V3.1550	hypothetical protein	GO:0003938	IMP dehydrogenase activity	molecular_function	1
LinJ24_V3.1710	hypothetical protein	GO:0006511	ubiquitin-dependent protein catabolic process	biological_process	1
LinJ24_V3.1710	hypothetical protein	GO:0005839	proteasome core complex	cellular_component	1
LinJ24_V3.1710	hypothetical protein	GO:0004298	threonine-type endopeptidase activity	molecular_function	1
LinJ24_V3.2330	hypothetical protein	GO:0009081	branched chain family amino acid metabolic process	biological_process	1
LinJ24_V3.2330	hypothetical protein	GO:0046168	glycerol-3-phosphate catabolic process	biological_process	1
LinJ24_V3.2330	hypothetical protein	GO:0008652	cellular amino acid biosynthetic process	biological_process	1
LinJ24_V3.2330	hypothetical protein	GO:0006438	valyl-tRNA aminoacylation	biological_process	1
LinJ24_V3.2330	hypothetical protein	GO:0009152	purine ribonucleotide biosynthetic process	biological_process	1
LinJ24_V3.2330	hypothetical protein	GO:0009052	pentose-phosphate shunt, non-oxidative branch	biological_process	1
LinJ24_V3.2330	hypothetical protein	GO:0006419	alanyl-tRNA aminoacylation	biological_process	1
LinJ24_V3.2330	hypothetical protein	GO:0006427	histidyl-tRNA aminoacylation	biological_process	1
LinJ24_V3.2330	hypothetical protein	GO:0020015	glycosome	cellular_component	1
LinJ24_V3.2330	hypothetical protein	GO:0004735	pyrroline-5-carboxylate reductase activity	molecular_function	1
LinJ24_V3.2330	hypothetical protein	GO:0004422	hypoxanthine phosphoribosyltransferase activity	molecular_function	1
LinJ24_V3.2330	hypothetical protein	GO:0008784	alanine racemase activity	molecular_function	1
LinJ24_V3.2330	hypothetical protein	GO:0009055	electron carrier activity	molecular_function	1
LinJ24_V3.2330	hypothetical protein	GO:0004084	branched-chain-amino-acid transaminase activity	molecular_function	1
LinJ24_V3.2330	hypothetical protein	GO:0004412	homoserine dehydrogenase activity	molecular_function	1
LinJ24_V3.2330	hypothetical protein	GO:0004802	transketolase activity	molecular_function	1
LinJ24_V3.2330	hypothetical protein	GO:0003988	acetyl-CoA C-acyltransferase activity	molecular_function	1
LinJ24_V3.2330	hypothetical protein	GO:0004018	N6-(1,2-dicarboxyethyl)AMP AMP-lyase (fumarate-forming) activity	molecular_function	1
LinJ25_V3.0300	hypothetical protein	GO:0006526	arginine biosynthetic process	biological_process	1
LinJ25_V3.0440	hypothetical protein	GO:0008283	cell proliferation	biological_process	1
LinJ25_V3.0440	hypothetical protein	GO:0005732	small nucleolar ribonucleoprotein complex	cellular_component	1
LinJ25_V3.0440	hypothetical protein	GO:0005730	nucleolus	cellular_component	1
LinJ25_V3.0440	hypothetical protein	GO:0019843	rRNA binding	molecular_function	1
LinJ25_V3.0440	hypothetical protein	GO:0000034	adenine deaminase activity	molecular_function	1
LinJ25_V3.0440	hypothetical protein	GO:0003963	RNA-3'-phosphate cyclase activity	molecular_function	1
LinJ25_V3.1100	hypothetical protein	GO:0006508	proteolysis	biological_process	1
LinJ25_V3.1100	hypothetical protein	GO:0005622	intracellular	cellular_component	1
LinJ25_V3.1100	hypothetical protein	GO:0004198	calcium-dependent cysteine-type endopeptidase activity	molecular_function	1
LinJ25_V3.1600	hypothetical protein	GO:0006526	arginine biosynthetic process	biological_process	1
LinJ25_V3.1600	hypothetical protein	GO:0005783	endoplasmic reticulum	cellular_component	1
LinJ25_V3.1600	hypothetical protein	GO:0016769	transferase activity, transferring nitrogenous groups	molecular_function	1
LinJ25_V3.1930	hypothetical protein	GO:0000398	nuclear mRNA splicing, via spliceosome	biological_process	1
LinJ25_V3.1930	hypothetical protein	GO:0007067	mitosis	biological_process	1
LinJ25_V3.1930	hypothetical protein	GO:0005681	spliceosomal complex	cellular_component	1
LinJ25_V3.1930	hypothetical protein	GO:0008565	protein transporter activity	molecular_function	1
LinJ25_V3.2310	hypothetical protein	GO:0006415	translational termination	biological_process	1
LinJ25_V3.2310	hypothetical protein	GO:0005737	cytoplasm	cellular_component	1
LinJ25_V3.2310	hypothetical protein	GO:0016149	translation release factor activity, codon specific	molecular_function	1
LinJ26_V3.0180	hypothetical protein	GO:0006807	nitrogen compound metabolic process	biological_process	1
LinJ26_V3.0180	hypothetical protein	GO:0009152	purine ribonucleotide biosynthetic process	biological_process	1
LinJ26_V3.0180	hypothetical protein	GO:0009052	pentose-phosphate shunt, non-oxidative branch	biological_process	1
LinJ26_V3.0180	hypothetical protein	GO:0006427	histidyl-tRNA aminoacylation	biological_process	1
LinJ26_V3.0180	hypothetical protein	GO:0016272	prefoldin complex	cellular_component	1
LinJ26_V3.0180	hypothetical protein	GO:0004018	N6-(1,2-dicarboxyethyl)AMP AMP-lyase (fumarate-forming) activity	molecular_function	1
LinJ26_V3.0180	hypothetical protein	GO:0004349	glutamate 5-kinase activity	molecular_function	1
LinJ26_V3.0180	hypothetical protein	GO:0050347	trans-octaprenyltranstransferase activity	molecular_function	1
LinJ26_V3.0180	hypothetical protein	GO:0016810	hydrolase activity, acting on carbon-nitrogen (but not peptide) bonds	molecular_function	1
LinJ26_V3.0180	hypothetical protein	GO:0004802	transketolase activity	molecular_function	1
LinJ26_V3.0180	hypothetical protein	GO:0004325	ferrochelatase activity	molecular_function	1
LinJ26_V3.0340	hypothetical protein	GO:0015986	ATP synthesis coupled proton transport	biological_process	1
LinJ26_V3.0340	hypothetical protein	GO:0000178	exosome (RNase complex)	cellular_component	1
LinJ26_V3.0340	hypothetical protein	GO:0005524	ATP binding	molecular_function	1
LinJ26_V3.0370	hypothetical protein	GO:0015031	protein transport	biological_process	1
LinJ26_V3.0370	hypothetical protein	GO:0016469	proton-transporting two-sector ATPase complex	cellular_component	1
LinJ26_V3.0660	hypothetical protein	GO:0016192	vesicle-mediated transport	biological_process	1
LinJ26_V3.0660	hypothetical protein	GO:0016021	integral to membrane	cellular_component	1
LinJ26_V3.0710	hypothetical protein	GO:0006511	ubiquitin-dependent protein catabolic process	biological_process	1
LinJ26_V3.0710	hypothetical protein	GO:0005622	intracellular	cellular_component	1
LinJ26_V3.0940	hypothetical protein	GO:0006436	tryptophanyl-tRNA aminoacylation	biological_process	1
LinJ26_V3.0940	hypothetical protein	GO:0006432	phenylalanyl-tRNA aminoacylation	biological_process	1
LinJ26_V3.0940	hypothetical protein	GO:0006433	prolyl-tRNA aminoacylation	biological_process	1
LinJ26_V3.0940	hypothetical protein	GO:0005850	eukaryotic translation initiation factor 2 complex	cellular_component	1
LinJ26_V3.0940	hypothetical protein	GO:0005732	small nucleolar ribonucleoprotein complex	cellular_component	1
LinJ26_V3.0940	hypothetical protein	GO:0005730	nucleolus	cellular_component	1
LinJ26_V3.0940	hypothetical protein	GO:0004749	ribose phosphate diphosphokinase activity	molecular_function	1
LinJ26_V3.0940	hypothetical protein	GO:0003963	RNA-3'-phosphate cyclase activity	molecular_function	1
LinJ26_V3.0940	hypothetical protein	GO:0004349	glutamate 5-kinase activity	molecular_function	1
LinJ26_V3.0940	hypothetical protein	GO:0000034	adenine deaminase activity	molecular_function	1
LinJ26_V3.0940	hypothetical protein	GO:0047974	guanosine deaminase activity	molecular_function	1
LinJ26_V3.0940	hypothetical protein	GO:0019843	rRNA binding	molecular_function	1
LinJ26_V3.0940	hypothetical protein	GO:0016763	transferase activity, transferring pentosyl groups	molecular_function	1
LinJ26_V3.0940	hypothetical protein	GO:0004164	diphthine synthase activity	molecular_function	1
LinJ26_V3.0940	hypothetical protein	GO:0003938	IMP dehydrogenase activity	molecular_function	1
LinJ26_V3.0940	hypothetical protein	GO:0004766	spermidine synthase activity	molecular_function	1
LinJ26_V3.0940	hypothetical protein	GO:0047693	ATP diphosphatase activity	molecular_function	1
LinJ26_V3.0940	hypothetical protein	GO:0003883	CTP synthase activity	molecular_function	1
LinJ26_V3.1230	hypothetical protein	GO:0006433	prolyl-tRNA aminoacylation	biological_process	1
LinJ26_V3.1230	hypothetical protein	GO:0005730	nucleolus	cellular_component	1
LinJ26_V3.1230	hypothetical protein	GO:0005732	small nucleolar ribonucleoprotein complex	cellular_component	1
LinJ26_V3.1230	hypothetical protein	GO:0005850	eukaryotic translation initiation factor 2 complex	cellular_component	1
LinJ26_V3.1230	hypothetical protein	GO:0004749	ribose phosphate diphosphokinase activity	molecular_function	1
LinJ26_V3.1230	hypothetical protein	GO:0003883	CTP synthase activity	molecular_function	1
LinJ26_V3.1230	hypothetical protein	GO:0004164	diphthine synthase activity	molecular_function	1
LinJ26_V3.1230	hypothetical protein	GO:0019843	rRNA binding	molecular_function	1
LinJ26_V3.1230	hypothetical protein	GO:0003963	RNA-3'-phosphate cyclase activity	molecular_function	1
LinJ26_V3.1230	hypothetical protein	GO:0000034	adenine deaminase activity	molecular_function	1
LinJ26_V3.1230	hypothetical protein	GO:0016763	transferase activity, transferring pentosyl groups	molecular_function	1
LinJ26_V3.1800	hypothetical protein	GO:0006342	chromatin silencing	biological_process	1
LinJ26_V3.1800	hypothetical protein	GO:0005677	chromatin silencing complex	cellular_component	1
LinJ26_V3.1800	hypothetical protein	GO:0004350	glutamate-5-semialdehyde dehydrogenase activity	molecular_function	1
LinJ26_V3.1800	hypothetical protein	GO:0004349	glutamate 5-kinase activity	molecular_function	1
LinJ26_V3.1800	hypothetical protein	GO:0004751	ribose-5-phosphate isomerase activity	molecular_function	1
LinJ26_V3.1800	hypothetical protein	GO:0016763	transferase activity, transferring pentosyl groups	molecular_function	1
LinJ26_V3.1800	hypothetical protein	GO:0004807	triose-phosphate isomerase activity	molecular_function	1
LinJ26_V3.1800	hypothetical protein	GO:0004747	ribokinase activity	molecular_function	1
LinJ26_V3.1920	hypothetical protein	GO:0006412	translation	biological_process	1
LinJ26_V3.1920	hypothetical protein	GO:0005840	ribosome	cellular_component	1
LinJ26_V3.1920	hypothetical protein	GO:0003735	structural constituent of ribosome	molecular_function	1
LinJ26_V3.2000	hypothetical protein	GO:0006091	generation of precursor metabolites and energy	biological_process	1
LinJ26_V3.2000	hypothetical protein	GO:0004333	fumarate hydratase activity	molecular_function	1
LinJ26_V3.2400	hypothetical protein	GO:0006468	protein phosphorylation	biological_process	1
LinJ27_V3.0210	hypothetical protein	GO:0010142	farnesyl diphosphate biosynthetic process, mevalonate pathway	biological_process	1
LinJ27_V3.0210	hypothetical protein	GO:0006044	N-acetylglucosamine metabolic process	biological_process	1
LinJ27_V3.0210	hypothetical protein	GO:0005622	intracellular	cellular_component	1
LinJ27_V3.0210	hypothetical protein	GO:0004420	hydroxymethylglutaryl-CoA reductase (NADPH) activity	molecular_function	1
LinJ27_V3.0210	hypothetical protein	GO:0004342	glucosamine-6-phosphate deaminase activity	molecular_function	1
LinJ27_V3.0780	hypothetical protein	GO:0006633	fatty acid biosynthetic process	biological_process	1
LinJ27_V3.0860	hypothetical protein	GO:0006431	methionyl-tRNA aminoacylation	biological_process	1
LinJ27_V3.1140	hypothetical protein	GO:0006275	regulation of DNA replication	biological_process	1
LinJ27_V3.1140	hypothetical protein	GO:0005850	eukaryotic translation initiation factor 2 complex	cellular_component	1
LinJ27_V3.1140	hypothetical protein	GO:0043626	PCNA complex	cellular_component	1
LinJ27_V3.1140	hypothetical protein	GO:0016149	translation release factor activity, codon specific	molecular_function	1
LinJ27_V3.1240	hypothetical protein	GO:0008283	cell proliferation	biological_process	1
LinJ27_V3.1240	hypothetical protein	GO:0005732	small nucleolar ribonucleoprotein complex	cellular_component	1
LinJ27_V3.1240	hypothetical protein	GO:0005730	nucleolus	cellular_component	1
LinJ27_V3.1240	hypothetical protein	GO:0019843	rRNA binding	molecular_function	1
LinJ27_V3.1560	hypothetical protein	GO:0019211	phosphatase activator activity	molecular_function	1
LinJ27_V3.1920	hypothetical protein	GO:0000178	exosome (RNase complex)	cellular_component	1
LinJ27_V3.2120	hypothetical protein	GO:0006457	protein folding	biological_process	1
LinJ27_V3.2120	hypothetical protein	GO:0016272	prefoldin complex	cellular_component	1
LinJ27_V3.2120	hypothetical protein	GO:0005515	protein binding	molecular_function	1
LinJ27_V3.2230	hypothetical protein	GO:0009052	pentose-phosphate shunt, non-oxidative branch	biological_process	1
LinJ27_V3.2230	hypothetical protein	GO:0004802	transketolase activity	molecular_function	1
LinJ28_V3.0480	hypothetical protein	GO:0006396	RNA processing	biological_process	1
LinJ28_V3.0480	hypothetical protein	GO:0003723	RNA binding	molecular_function	1
LinJ28_V3.0520	hypothetical protein	GO:0046087	cytidine metabolic process	biological_process	1
LinJ28_V3.0520	hypothetical protein	GO:0006438	valyl-tRNA aminoacylation	biological_process	1
LinJ28_V3.0520	hypothetical protein	GO:0005677	chromatin silencing complex	cellular_component	1
LinJ28_V3.0520	hypothetical protein	GO:0003677	DNA binding	molecular_function	1
LinJ28_V3.0540	hypothetical protein	GO:0005524	ATP binding	molecular_function	1
LinJ28_V3.0720	hypothetical protein	GO:0009107	lipoate biosynthetic process	biological_process	1
LinJ28_V3.1190	hypothetical protein	GO:0006435	threonyl-tRNA aminoacylation	biological_process	1
LinJ28_V3.1190	hypothetical protein	GO:0006044	N-acetylglucosamine metabolic process	biological_process	1
LinJ28_V3.1190	hypothetical protein	GO:0009052	pentose-phosphate shunt, non-oxidative branch	biological_process	1
LinJ28_V3.1190	hypothetical protein	GO:0000287	magnesium ion binding	molecular_function	1
LinJ28_V3.1190	hypothetical protein	GO:0004802	transketolase activity	molecular_function	1
LinJ28_V3.1190	hypothetical protein	GO:0004342	glucosamine-6-phosphate deaminase activity	molecular_function	1
LinJ28_V3.1190	hypothetical protein	GO:0004345	glucose-6-phosphate dehydrogenase activity	molecular_function	1
LinJ28_V3.1190	hypothetical protein	GO:0004347	glucose-6-phosphate isomerase activity	molecular_function	1
LinJ28_V3.1450	hypothetical protein	GO:0006564	L-serine biosynthetic process	biological_process	1
LinJ28_V3.1450	hypothetical protein	GO:0016051	carbohydrate biosynthetic process	biological_process	1
LinJ28_V3.1450	hypothetical protein	GO:0005737	cytoplasm	cellular_component	1
LinJ28_V3.2000	hypothetical protein	GO:0006433	prolyl-tRNA aminoacylation	biological_process	1
LinJ28_V3.2000	hypothetical protein	GO:0005730	nucleolus	cellular_component	1
LinJ28_V3.2000	hypothetical protein	GO:0005971	ribonucleoside-diphosphate reductase complex	cellular_component	1
LinJ28_V3.2000	hypothetical protein	GO:0005732	small nucleolar ribonucleoprotein complex	cellular_component	1
LinJ28_V3.2000	hypothetical protein	GO:0003883	CTP synthase activity	molecular_function	1
LinJ28_V3.2000	hypothetical protein	GO:0004164	diphthine synthase activity	molecular_function	1
LinJ28_V3.2000	hypothetical protein	GO:0009055	electron carrier activity	molecular_function	1
LinJ28_V3.2000	hypothetical protein	GO:0003963	RNA-3'-phosphate cyclase activity	molecular_function	1
LinJ28_V3.2000	hypothetical protein	GO:0000034	adenine deaminase activity	molecular_function	1
LinJ28_V3.2000	hypothetical protein	GO:0016763	transferase activity, transferring pentosyl groups	molecular_function	1
LinJ28_V3.2000	hypothetical protein	GO:0019843	rRNA binding	molecular_function	1
LinJ28_V3.2180	hypothetical protein	GO:0005634	nucleus	cellular_component	1
LinJ28_V3.2210	hypothetical protein	GO:0006241	CTP biosynthetic process	biological_process	1
LinJ28_V3.2210	hypothetical protein	GO:0006614	SRP-dependent cotranslational protein targeting to membrane	biological_process	1
LinJ28_V3.2210	hypothetical protein	GO:0006431	methionyl-tRNA aminoacylation	biological_process	1
LinJ28_V3.2210	hypothetical protein	GO:0006438	valyl-tRNA aminoacylation	biological_process	1
LinJ28_V3.2210	hypothetical protein	GO:0009264	deoxyribonucleotide catabolic process	biological_process	1
LinJ28_V3.2210	hypothetical protein	GO:0008652	cellular amino acid biosynthetic process	biological_process	1
LinJ28_V3.2210	hypothetical protein	GO:0008283	cell proliferation	biological_process	1
LinJ28_V3.2210	hypothetical protein	GO:0005850	eukaryotic translation initiation factor 2 complex	cellular_component	1
LinJ28_V3.2210	hypothetical protein	GO:0005732	small nucleolar ribonucleoprotein complex	cellular_component	1
LinJ28_V3.2210	hypothetical protein	GO:0005730	nucleolus	cellular_component	1
LinJ28_V3.2210	hypothetical protein	GO:0004372	glycine hydroxymethyltransferase activity	molecular_function	1
LinJ28_V3.2310	hypothetical protein	GO:0004347	glucose-6-phosphate isomerase activity	molecular_function	1
LinJ28_V3.2350	hypothetical protein	GO:0006486	protein glycosylation	biological_process	1
LinJ28_V3.2350	hypothetical protein	GO:0016020	membrane	cellular_component	1
LinJ28_V3.2350	hypothetical protein	GO:0004576	oligosaccharyl transferase activity	molecular_function	1
LinJ28_V3.2570	hypothetical protein	GO:0009264	deoxyribonucleotide catabolic process	biological_process	1
LinJ28_V3.2570	hypothetical protein	GO:0006435	threonyl-tRNA aminoacylation	biological_process	1
LinJ28_V3.2570	hypothetical protein	GO:0007131	reciprocal meiotic recombination	biological_process	1
LinJ28_V3.2570	hypothetical protein	GO:0006241	CTP biosynthetic process	biological_process	1
LinJ28_V3.2570	hypothetical protein	GO:0006431	methionyl-tRNA aminoacylation	biological_process	1
LinJ28_V3.2570	hypothetical protein	GO:0008283	cell proliferation	biological_process	1
LinJ28_V3.2570	hypothetical protein	GO:0009052	pentose-phosphate shunt, non-oxidative branch	biological_process	1
LinJ28_V3.2570	hypothetical protein	GO:0005850	eukaryotic translation initiation factor 2 complex	cellular_component	1
LinJ28_V3.2570	hypothetical protein	GO:0005730	nucleolus	cellular_component	1
LinJ28_V3.2570	hypothetical protein	GO:0005773	vacuole	cellular_component	1
LinJ28_V3.2570	hypothetical protein	GO:0005732	small nucleolar ribonucleoprotein complex	cellular_component	1
LinJ28_V3.2570	hypothetical protein	GO:0004766	spermidine synthase activity	molecular_function	1
LinJ28_V3.2570	hypothetical protein	GO:0003883	CTP synthase activity	molecular_function	1
LinJ28_V3.2570	hypothetical protein	GO:0004802	transketolase activity	molecular_function	1
LinJ28_V3.2570	hypothetical protein	GO:0004349	glutamate 5-kinase activity	molecular_function	1
LinJ28_V3.2570	hypothetical protein	GO:0003963	RNA-3'-phosphate cyclase activity	molecular_function	1
LinJ28_V3.2570	hypothetical protein	GO:0004139	deoxyribose-phosphate aldolase activity	molecular_function	1
LinJ28_V3.2570	hypothetical protein	GO:0000034	adenine deaminase activity	molecular_function	1
LinJ28_V3.2570	hypothetical protein	GO:0016763	transferase activity, transferring pentosyl groups	molecular_function	1
LinJ28_V3.2570	hypothetical protein	GO:0000287	magnesium ion binding	molecular_function	1
LinJ28_V3.2570	hypothetical protein	GO:0019843	rRNA binding	molecular_function	1
LinJ29_V3.0110	hypothetical protein	GO:0006508	proteolysis	biological_process	1
LinJ29_V3.0110	hypothetical protein	GO:0005622	intracellular	cellular_component	1
LinJ29_V3.0110	hypothetical protein	GO:0004198	calcium-dependent cysteine-type endopeptidase activity	molecular_function	1
LinJ29_V3.0330	hypothetical protein	GO:0000059	protein import into nucleus, docking	biological_process	1
LinJ29_V3.0330	hypothetical protein	GO:0030126	COPI vesicle coat	cellular_component	1
LinJ29_V3.0330	hypothetical protein	GO:0016272	prefoldin complex	cellular_component	1
LinJ29_V3.0330	hypothetical protein	GO:0005093	Rab GDP-dissociation inhibitor activity	molecular_function	1
LinJ29_V3.0670	hypothetical protein	GO:0006432	phenylalanyl-tRNA aminoacylation	biological_process	1
LinJ29_V3.0670	hypothetical protein	GO:0016469	proton-transporting two-sector ATPase complex	cellular_component	1
LinJ29_V3.0670	hypothetical protein	GO:0004659	prenyltransferase activity	molecular_function	1
LinJ29_V3.0970	hypothetical protein	GO:0015784	GDP-mannose transport	biological_process	1
LinJ29_V3.0970	hypothetical protein	GO:0005458	GDP-mannose transmembrane transporter activity	molecular_function	1
LinJ29_V3.1030	hypothetical protein	GO:0046087	cytidine metabolic process	biological_process	1
LinJ29_V3.1030	hypothetical protein	GO:0005622	intracellular	cellular_component	1
LinJ29_V3.1030	hypothetical protein	GO:0005525	GTP binding	molecular_function	1
LinJ29_V3.1330	hypothetical protein	GO:0006457	protein folding	biological_process	1
LinJ29_V3.1330	hypothetical protein	GO:0000178	exosome (RNase complex)	cellular_component	1
LinJ29_V3.1330	hypothetical protein	GO:0005525	GTP binding	molecular_function	1
LinJ30_V3.0010	hypothetical protein	GO:0006561	proline biosynthetic process	biological_process	1
LinJ30_V3.0010	hypothetical protein	GO:0005737	cytoplasm	cellular_component	1
LinJ30_V3.0010	hypothetical protein	GO:0004349	glutamate 5-kinase activity	molecular_function	1
LinJ30_V3.0610	hypothetical protein	GO:0001895	retina homeostasis	biological_process	1
LinJ30_V3.0610	hypothetical protein	GO:0034464	BBSome	cellular_component	1
LinJ30_V3.0880	hypothetical protein	GO:0006432	phenylalanyl-tRNA aminoacylation	biological_process	1
LinJ30_V3.0880	hypothetical protein	GO:0005732	small nucleolar ribonucleoprotein complex	cellular_component	1
LinJ30_V3.0880	hypothetical protein	GO:0005773	vacuole	cellular_component	1
LinJ30_V3.0880	hypothetical protein	GO:0004164	diphthine synthase activity	molecular_function	1
LinJ30_V3.0880	hypothetical protein	GO:0019843	rRNA binding	molecular_function	1
LinJ30_V3.0880	hypothetical protein	GO:0003871	5-methyltetrahydropteroyltriglutamate-homocysteine S-methyltransferase activity	molecular_function	1
LinJ30_V3.0880	hypothetical protein	GO:0004350	glutamate-5-semialdehyde dehydrogenase activity	molecular_function	1
LinJ30_V3.1010	hypothetical protein	GO:0016575	histone deacetylation	biological_process	1
LinJ30_V3.1010	hypothetical protein	GO:0043626	PCNA complex	cellular_component	1
LinJ30_V3.1010	hypothetical protein	GO:0004407	histone deacetylase activity	molecular_function	1
LinJ30_V3.1120	hypothetical protein	GO:0015992	proton transport	biological_process	1
LinJ30_V3.1120	hypothetical protein	GO:0006561	proline biosynthetic process	biological_process	1
LinJ30_V3.1120	hypothetical protein	GO:0016021	integral to membrane	cellular_component	1
LinJ30_V3.1120	hypothetical protein	GO:0004350	glutamate-5-semialdehyde dehydrogenase activity	molecular_function	1
LinJ30_V3.1120	hypothetical protein	GO:0004766	spermidine synthase activity	molecular_function	1
LinJ30_V3.1550	hypothetical protein	GO:0006438	valyl-tRNA aminoacylation	biological_process	1
LinJ30_V3.1550	hypothetical protein	GO:0006241	CTP biosynthetic process	biological_process	1
LinJ30_V3.1550	hypothetical protein	GO:0046168	glycerol-3-phosphate catabolic process	biological_process	1
LinJ30_V3.1550	hypothetical protein	GO:0005575	cellular_component	cellular_component	1
LinJ30_V3.1550	hypothetical protein	GO:0004750	ribulose-phosphate 3-epimerase activity	molecular_function	1
LinJ30_V3.1660	hypothetical protein	GO:0007067	mitosis	biological_process	1
LinJ30_V3.1660	hypothetical protein	GO:0006644	phospholipid metabolic process	biological_process	1
LinJ30_V3.1660	hypothetical protein	GO:0005838	proteasome regulatory particle	cellular_component	1
LinJ30_V3.1660	hypothetical protein	GO:0008170	N-methyltransferase activity	molecular_function	1
LinJ30_V3.1660	hypothetical protein	GO:0004609	phosphatidylserine decarboxylase activity	molecular_function	1
LinJ30_V3.1770	hypothetical protein	GO:0043064	flagellum organization	biological_process	1
LinJ30_V3.2080	hypothetical protein	GO:0006508	proteolysis	biological_process	1
LinJ30_V3.2080	hypothetical protein	GO:0005838	proteasome regulatory particle	cellular_component	1
LinJ30_V3.2430	hypothetical protein	GO:0000166	nucleotide binding	molecular_function	1
LinJ30_V3.3010	hypothetical protein	GO:0009186	deoxyribonucleoside diphosphate metabolic process	biological_process	1
LinJ30_V3.3010	hypothetical protein	GO:0005971	ribonucleoside-diphosphate reductase complex	cellular_component	1
LinJ30_V3.3030	hypothetical protein	GO:0006419	alanyl-tRNA aminoacylation	biological_process	1
LinJ30_V3.3030	hypothetical protein	GO:0001895	retina homeostasis	biological_process	1
LinJ30_V3.3030	hypothetical protein	GO:0009152	purine ribonucleotide biosynthetic process	biological_process	1
LinJ30_V3.3030	hypothetical protein	GO:0030071	regulation of mitotic metaphase/anaphase transition	biological_process	1
LinJ30_V3.3030	hypothetical protein	GO:0016051	carbohydrate biosynthetic process	biological_process	1
LinJ30_V3.3030	hypothetical protein	GO:0006614	SRP-dependent cotranslational protein targeting to membrane	biological_process	1
LinJ30_V3.3030	hypothetical protein	GO:0000178	exosome (RNase complex)	cellular_component	1
LinJ30_V3.3030	hypothetical protein	GO:0005525	GTP binding	molecular_function	1
LinJ30_V3.3310	hypothetical protein	GO:0006468	protein phosphorylation	biological_process	1
LinJ30_V3.3310	hypothetical protein	GO:0004708	MAP kinase kinase activity	molecular_function	1
LinJ30_V3.3360	hypothetical protein	GO:0006419	alanyl-tRNA aminoacylation	biological_process	1
LinJ30_V3.3360	hypothetical protein	GO:0005737	cytoplasm	cellular_component	1
LinJ30_V3.3360	hypothetical protein	GO:0016018	cyclosporin A binding	molecular_function	1
LinJ30_V3.3360	hypothetical protein	GO:0004345	glucose-6-phosphate dehydrogenase activity	molecular_function	1
LinJ31_V3.0250	hypothetical protein	GO:0006260	DNA replication	biological_process	1
LinJ31_V3.0250	hypothetical protein	GO:0005971	ribonucleoside-diphosphate reductase complex	cellular_component	1
LinJ31_V3.1110	hypothetical protein	GO:0019307	mannose biosynthetic process	biological_process	1
LinJ31_V3.1110	hypothetical protein	GO:0048197	Golgi membrane coat protein complex assembly	biological_process	1
LinJ31_V3.1110	hypothetical protein	GO:0015784	GDP-mannose transport	biological_process	1
LinJ31_V3.1110	hypothetical protein	GO:0005794	Golgi apparatus	cellular_component	1
LinJ31_V3.1110	hypothetical protein	GO:0005458	GDP-mannose transmembrane transporter activity	molecular_function	1
LinJ31_V3.1650	hypothetical protein	GO:0006424	glutamyl-tRNA aminoacylation	biological_process	1
LinJ31_V3.1650	hypothetical protein	GO:0005622	intracellular	cellular_component	1
LinJ31_V3.1650	hypothetical protein	GO:0008483	transaminase activity	molecular_function	1
LinJ31_V3.2090	hypothetical protein	GO:0006338	chromatin remodeling	biological_process	1
LinJ31_V3.2090	hypothetical protein	GO:0020023	kinetoplast	cellular_component	1
LinJ31_V3.2830	hypothetical protein	GO:0006644	phospholipid metabolic process	biological_process	1
LinJ31_V3.2830	hypothetical protein	GO:0005838	proteasome regulatory particle	cellular_component	1
LinJ31_V3.2830	hypothetical protein	GO:0008170	N-methyltransferase activity	molecular_function	1
LinJ31_V3.3170	hypothetical protein	GO:0006424	glutamyl-tRNA aminoacylation	biological_process	1
LinJ31_V3.3170	hypothetical protein	GO:0005737	cytoplasm	cellular_component	1
LinJ31_V3.3170	hypothetical protein	GO:0004084	branched-chain-amino-acid transaminase activity	molecular_function	1
LinJ31_V3.3170	hypothetical protein	GO:0004345	glucose-6-phosphate dehydrogenase activity	molecular_function	1
LinJ31_V3.3170	hypothetical protein	GO:0004747	ribokinase activity	molecular_function	1
LinJ31_V3.3170	hypothetical protein	GO:0050347	trans-octaprenyltranstransferase activity	molecular_function	1
LinJ31_V3.3170	hypothetical protein	GO:0016763	transferase activity, transferring pentosyl groups	molecular_function	1
LinJ31_V3.3170	hypothetical protein	GO:0004109	coproporphyrinogen oxidase activity	molecular_function	1
LinJ32_V3.0330	hypothetical protein	GO:0000154	rRNA modification	biological_process	1
LinJ32_V3.0330	hypothetical protein	GO:0000179	rRNA (adenine-N6,N6-)-dimethyltransferase activity	molecular_function	1
LinJ32_V3.0490	hypothetical protein	GO:0006275	regulation of DNA replication	biological_process	1
LinJ32_V3.0490	hypothetical protein	GO:0043626	PCNA complex	cellular_component	1
LinJ32_V3.0660	hypothetical protein	GO:0008612	peptidyl-lysine modification to hypusine	biological_process	1
LinJ32_V3.0660	hypothetical protein	GO:0006807	nitrogen compound metabolic process	biological_process	1
LinJ32_V3.0660	hypothetical protein	GO:0046164	alcohol catabolic process	biological_process	1
LinJ32_V3.0660	hypothetical protein	GO:0016051	carbohydrate biosynthetic process	biological_process	1
LinJ32_V3.0660	hypothetical protein	GO:0009264	deoxyribonucleotide catabolic process	biological_process	1
LinJ32_V3.0660	hypothetical protein	GO:0009086	methionine biosynthetic process	biological_process	1
LinJ32_V3.0660	hypothetical protein	GO:0019571	D-arabinose catabolic process	biological_process	1
LinJ32_V3.0660	hypothetical protein	GO:0006438	valyl-tRNA aminoacylation	biological_process	1
LinJ32_V3.0660	hypothetical protein	GO:0007131	reciprocal meiotic recombination	biological_process	1
LinJ32_V3.0660	hypothetical protein	GO:0006614	SRP-dependent cotranslational protein targeting to membrane	biological_process	1
LinJ32_V3.0660	hypothetical protein	GO:0006419	alanyl-tRNA aminoacylation	biological_process	1
LinJ32_V3.0660	hypothetical protein	GO:0005839	proteasome core complex	cellular_component	1
LinJ32_V3.0660	hypothetical protein	GO:0008784	alanine racemase activity	molecular_function	1
LinJ32_V3.0660	hypothetical protein	GO:0003998	acylphosphatase activity	molecular_function	1
LinJ32_V3.0660	hypothetical protein	GO:0016810	hydrolase activity, acting on carbon-nitrogen (but not peptide) bonds	molecular_function	1
LinJ32_V3.0660	hypothetical protein	GO:0045290	D-arabinose 1-dehydrogenase [NAD(P)+] activity	molecular_function	1
LinJ32_V3.0660	hypothetical protein	GO:0004029	aldehyde dehydrogenase (NAD) activity	molecular_function	1
LinJ32_V3.0660	hypothetical protein	GO:0003871	5-methyltetrahydropteroyltriglutamate-homocysteine S-methyltransferase activity	molecular_function	1
LinJ32_V3.0660	hypothetical protein	GO:0004139	deoxyribose-phosphate aldolase activity	molecular_function	1
LinJ32_V3.0740	hypothetical protein	GO:0009435	NAD biosynthetic process	biological_process	1
LinJ32_V3.0960	hypothetical protein	GO:0019211	phosphatase activator activity	molecular_function	1
LinJ32_V3.1090	hypothetical protein	GO:0006807	nitrogen compound metabolic process	biological_process	1
LinJ32_V3.1090	hypothetical protein	GO:0009264	deoxyribonucleotide catabolic process	biological_process	1
LinJ32_V3.1090	hypothetical protein	GO:0005737	cytoplasm	cellular_component	1
LinJ32_V3.1090	hypothetical protein	GO:0016810	hydrolase activity, acting on carbon-nitrogen (but not peptide) bonds	molecular_function	1
LinJ32_V3.1090	hypothetical protein	GO:0004109	coproporphyrinogen oxidase activity	molecular_function	1
LinJ32_V3.1090	hypothetical protein	GO:0004139	deoxyribose-phosphate aldolase activity	molecular_function	1
LinJ32_V3.1300	hypothetical protein	GO:0001895	retina homeostasis	biological_process	1
LinJ32_V3.1300	hypothetical protein	GO:0034464	BBSome	cellular_component	1
LinJ32_V3.2090	hypothetical protein	GO:0006241	CTP biosynthetic process	biological_process	1
LinJ32_V3.2090	hypothetical protein	GO:0006438	valyl-tRNA aminoacylation	biological_process	1
LinJ32_V3.2090	hypothetical protein	GO:0008283	cell proliferation	biological_process	1
LinJ32_V3.2090	hypothetical protein	GO:0005732	small nucleolar ribonucleoprotein complex	cellular_component	1
LinJ32_V3.2090	hypothetical protein	GO:0005669	transcription factor TFIID complex	cellular_component	1
LinJ32_V3.2090	hypothetical protein	GO:0005730	nucleolus	cellular_component	1
LinJ32_V3.2090	hypothetical protein	GO:0003963	RNA-3'-phosphate cyclase activity	molecular_function	1
LinJ32_V3.2090	hypothetical protein	GO:0003883	CTP synthase activity	molecular_function	1
LinJ32_V3.2090	hypothetical protein	GO:0019843	rRNA binding	molecular_function	1
LinJ32_V3.2090	hypothetical protein	GO:0000034	adenine deaminase activity	molecular_function	1
LinJ32_V3.2280	hypothetical protein	GO:0006423	cysteinyl-tRNA aminoacylation	biological_process	1
LinJ32_V3.2280	hypothetical protein	GO:0005737	cytoplasm	cellular_component	1
LinJ32_V3.2280	hypothetical protein	GO:0016149	translation release factor activity, codon specific	molecular_function	1
LinJ32_V3.2580	hypothetical protein	GO:0005975	carbohydrate metabolic process	biological_process	1
LinJ32_V3.2580	hypothetical protein	GO:0004750	ribulose-phosphate 3-epimerase activity	molecular_function	1
LinJ32_V3.3990	hypothetical protein	GO:0015784	GDP-mannose transport	biological_process	1
LinJ32_V3.3990	hypothetical protein	GO:0048197	Golgi membrane coat protein complex assembly	biological_process	1
LinJ32_V3.3990	hypothetical protein	GO:0016021	integral to membrane	cellular_component	1
LinJ32_V3.3990	hypothetical protein	GO:0005458	GDP-mannose transmembrane transporter activity	molecular_function	1
LinJ32_V3.4060	hypothetical protein	GO:0006605	protein targeting	biological_process	1
LinJ32_V3.4060	hypothetical protein	GO:0030126	COPI vesicle coat	cellular_component	1
LinJ32_V3.4060	hypothetical protein	GO:0008565	protein transporter activity	molecular_function	1
LinJ33_V3.0060	hypothetical protein	GO:0032465	regulation of cytokinesis	biological_process	1
LinJ33_V3.0060	hypothetical protein	GO:0005840	ribosome	cellular_component	1
LinJ33_V3.0060	hypothetical protein	GO:0005515	protein binding	molecular_function	1
LinJ33_V3.0580	hypothetical protein	GO:0006435	threonyl-tRNA aminoacylation	biological_process	1
LinJ33_V3.0580	hypothetical protein	GO:0006427	histidyl-tRNA aminoacylation	biological_process	1
LinJ33_V3.0580	hypothetical protein	GO:0006614	SRP-dependent cotranslational protein targeting to membrane	biological_process	1
LinJ33_V3.0580	hypothetical protein	GO:0006014	D-ribose metabolic process	biological_process	1
LinJ33_V3.0580	hypothetical protein	GO:0045252	oxoglutarate dehydrogenase complex	cellular_component	1
LinJ33_V3.0580	hypothetical protein	GO:0003885	D-arabinono-1,4-lactone oxidase activity	molecular_function	1
LinJ33_V3.0580	hypothetical protein	GO:0004747	ribokinase activity	molecular_function	1
LinJ33_V3.0580	hypothetical protein	GO:0004350	glutamate-5-semialdehyde dehydrogenase activity	molecular_function	1
LinJ33_V3.0580	hypothetical protein	GO:0004149	dihydrolipoyllysine-residue succinyltransferase activity	molecular_function	1
LinJ33_V3.0580	hypothetical protein	GO:0016763	transferase activity, transferring pentosyl groups	molecular_function	1
LinJ33_V3.0580	hypothetical protein	GO:0003963	RNA-3'-phosphate cyclase activity	molecular_function	1
LinJ33_V3.0670	hypothetical protein	GO:0043064	flagellum organization	biological_process	1
LinJ33_V3.1610	hypothetical protein	GO:0006696	ergosterol biosynthetic process	biological_process	1
LinJ33_V3.1610	hypothetical protein	GO:0000178	exosome (RNase complex)	cellular_component	1
LinJ33_V3.1610	hypothetical protein	GO:0000247	C-8 sterol isomerase activity	molecular_function	1
LinJ33_V3.1900	hypothetical protein	GO:0051726	regulation of cell cycle	biological_process	1
LinJ33_V3.2020	hypothetical protein	GO:0006433	prolyl-tRNA aminoacylation	biological_process	1
LinJ33_V3.2020	hypothetical protein	GO:0006436	tryptophanyl-tRNA aminoacylation	biological_process	1
LinJ33_V3.2020	hypothetical protein	GO:0006432	phenylalanyl-tRNA aminoacylation	biological_process	1
LinJ33_V3.2020	hypothetical protein	GO:0006430	lysyl-tRNA aminoacylation	biological_process	1
LinJ33_V3.2020	hypothetical protein	GO:0015935	small ribosomal subunit	cellular_component	1
LinJ33_V3.2020	hypothetical protein	GO:0003735	structural constituent of ribosome	molecular_function	1
LinJ33_V3.2790	hypothetical protein	GO:0005840	ribosome	cellular_component	1
LinJ33_V3.2790	hypothetical protein	GO:0003735	structural constituent of ribosome	molecular_function	1
LinJ33_V3.2990	hypothetical protein	GO:0006470	protein dephosphorylation	biological_process	1
LinJ34_V3.0050	hypothetical protein	GO:0006457	protein folding	biological_process	1
LinJ34_V3.0050	hypothetical protein	GO:0005783	endoplasmic reticulum	cellular_component	1
LinJ34_V3.0230	hypothetical protein	GO:0006457	protein folding	biological_process	1
LinJ34_V3.0250	hypothetical protein	GO:0043064	flagellum organization	biological_process	1
LinJ34_V3.0780	hypothetical protein	GO:0006241	CTP biosynthetic process	biological_process	1
LinJ34_V3.0780	hypothetical protein	GO:0017183	peptidyl-diphthamide biosynthetic process from peptidyl-histidine	biological_process	1
LinJ34_V3.0780	hypothetical protein	GO:0008283	cell proliferation	biological_process	1
LinJ34_V3.0780	hypothetical protein	GO:0005730	nucleolus	cellular_component	1
LinJ34_V3.0780	hypothetical protein	GO:0005732	small nucleolar ribonucleoprotein complex	cellular_component	1
LinJ34_V3.0780	hypothetical protein	GO:0019843	rRNA binding	molecular_function	1
LinJ34_V3.0780	hypothetical protein	GO:0000034	adenine deaminase activity	molecular_function	1
LinJ34_V3.0780	hypothetical protein	GO:0003963	RNA-3'-phosphate cyclase activity	molecular_function	1
LinJ34_V3.0780	hypothetical protein	GO:0003883	CTP synthase activity	molecular_function	1
LinJ34_V3.0780	hypothetical protein	GO:0016763	transferase activity, transferring pentosyl groups	molecular_function	1
LinJ34_V3.0780	hypothetical protein	GO:0004164	diphthine synthase activity	molecular_function	1
LinJ34_V3.1090	hypothetical protein	GO:0006435	threonyl-tRNA aminoacylation	biological_process	1
LinJ34_V3.1090	hypothetical protein	GO:0017183	peptidyl-diphthamide biosynthetic process from peptidyl-histidine	biological_process	1
LinJ34_V3.1090	hypothetical protein	GO:0005839	proteasome core complex	cellular_component	1
LinJ34_V3.1090	hypothetical protein	GO:0004298	threonine-type endopeptidase activity	molecular_function	1
LinJ34_V3.1190	hypothetical protein	GO:0003723	RNA binding	molecular_function	1
LinJ34_V3.1570	hypothetical protein	GO:0006488	dolichol-linked oligosaccharide biosynthetic process	biological_process	1
LinJ34_V3.1570	hypothetical protein	GO:0005789	endoplasmic reticulum membrane	cellular_component	1
LinJ34_V3.1570	hypothetical protein	GO:0004582	dolichyl-phosphate beta-D-mannosyltransferase activity	molecular_function	1
LinJ34_V3.2480	hypothetical protein	GO:0009264	deoxyribonucleotide catabolic process	biological_process	1
LinJ34_V3.2480	hypothetical protein	GO:0006241	CTP biosynthetic process	biological_process	1
LinJ34_V3.2480	hypothetical protein	GO:0046087	cytidine metabolic process	biological_process	1
LinJ34_V3.2480	hypothetical protein	GO:0006614	SRP-dependent cotranslational protein targeting to membrane	biological_process	1
LinJ34_V3.2480	hypothetical protein	GO:0020015	glycosome	cellular_component	1
LinJ34_V3.2480	hypothetical protein	GO:0004807	triose-phosphate isomerase activity	molecular_function	1
LinJ34_V3.2480	hypothetical protein	GO:0003883	CTP synthase activity	molecular_function	1
LinJ34_V3.2480	hypothetical protein	GO:0004139	deoxyribose-phosphate aldolase activity	molecular_function	1
LinJ34_V3.2480	hypothetical protein	GO:0005507	copper ion binding	molecular_function	1
LinJ34_V3.3250	hypothetical protein	GO:0006561	proline biosynthetic process	biological_process	1
LinJ34_V3.3250	hypothetical protein	GO:0006284	base-excision repair	biological_process	1
LinJ34_V3.3250	hypothetical protein	GO:0005759	mitochondrial matrix	cellular_component	1
LinJ34_V3.3250	hypothetical protein	GO:0003842	1-pyrroline-5-carboxylate dehydrogenase activity	molecular_function	1
LinJ34_V3.3270	hypothetical protein	GO:0006284	base-excision repair	biological_process	1
LinJ34_V3.3270	hypothetical protein	GO:0005515	protein binding	molecular_function	1
LinJ34_V3.3340	hypothetical protein	GO:0006468	protein phosphorylation	biological_process	1
LinJ34_V3.3340	hypothetical protein	GO:0004708	MAP kinase kinase activity	molecular_function	1
LinJ35_V3.1050	hypothetical protein	GO:0006422	aspartyl-tRNA aminoacylation	biological_process	1
LinJ35_V3.1050	hypothetical protein	GO:0009376	HslUV protease complex	cellular_component	1
LinJ35_V3.1050	hypothetical protein	GO:0004109	coproporphyrinogen oxidase activity	molecular_function	1
LinJ35_V3.1050	hypothetical protein	GO:0000034	adenine deaminase activity	molecular_function	1
LinJ35_V3.1350	hypothetical protein	GO:0009086	methionine biosynthetic process	biological_process	1
LinJ35_V3.1350	hypothetical protein	GO:0005840	ribosome	cellular_component	1
LinJ35_V3.1350	hypothetical protein	GO:0003871	5-methyltetrahydropteroyltriglutamate-homocysteine S-methyltransferase activity	molecular_function	1
LinJ35_V3.1350	hypothetical protein	GO:0004766	spermidine synthase activity	molecular_function	1
LinJ35_V3.1570	hypothetical protein	GO:0016021	integral to membrane	cellular_component	1
LinJ35_V3.1810	hypothetical protein	GO:0008283	cell proliferation	biological_process	1
LinJ35_V3.1810	hypothetical protein	GO:0017183	peptidyl-diphthamide biosynthetic process from peptidyl-histidine	biological_process	1
LinJ35_V3.1810	hypothetical protein	GO:0006423	cysteinyl-tRNA aminoacylation	biological_process	1
LinJ35_V3.1810	hypothetical protein	GO:0006420	arginyl-tRNA aminoacylation	biological_process	1
LinJ35_V3.1810	hypothetical protein	GO:0006499	N-terminal protein myristoylation	biological_process	1
LinJ35_V3.1810	hypothetical protein	GO:0006241	CTP biosynthetic process	biological_process	1
LinJ35_V3.1810	hypothetical protein	GO:0005732	small nucleolar ribonucleoprotein complex	cellular_component	1
LinJ35_V3.1810	hypothetical protein	GO:0005850	eukaryotic translation initiation factor 2 complex	cellular_component	1
LinJ35_V3.1810	hypothetical protein	GO:0005730	nucleolus	cellular_component	1
LinJ35_V3.1810	hypothetical protein	GO:0004164	diphthine synthase activity	molecular_function	1
LinJ35_V3.1810	hypothetical protein	GO:0000034	adenine deaminase activity	molecular_function	1
LinJ35_V3.1810	hypothetical protein	GO:0003963	RNA-3'-phosphate cyclase activity	molecular_function	1
LinJ35_V3.1810	hypothetical protein	GO:0019843	rRNA binding	molecular_function	1
LinJ35_V3.1810	hypothetical protein	GO:0003883	CTP synthase activity	molecular_function	1
LinJ35_V3.1810	hypothetical protein	GO:0004766	spermidine synthase activity	molecular_function	1
LinJ35_V3.1820	hypothetical protein	GO:0008152	metabolic process	biological_process	1
LinJ35_V3.1820	hypothetical protein	GO:0005737	cytoplasm	cellular_component	1
LinJ35_V3.1820	hypothetical protein	GO:0016779	nucleotidyltransferase activity	molecular_function	1
LinJ35_V3.2010	hypothetical protein	GO:0006120	mitochondrial electron transport, NADH to ubiquinone	biological_process	1
LinJ35_V3.2010	hypothetical protein	GO:0008137	NADH dehydrogenase (ubiquinone) activity	molecular_function	1
LinJ35_V3.2380	hypothetical protein	GO:0000059	protein import into nucleus, docking	biological_process	1
LinJ35_V3.2380	hypothetical protein	GO:0000178	exosome (RNase complex)	cellular_component	1
LinJ35_V3.2380	hypothetical protein	GO:0005525	GTP binding	molecular_function	1
LinJ35_V3.2650	hypothetical protein	GO:0005622	intracellular	cellular_component	1
LinJ35_V3.3260	hypothetical protein	GO:0019211	phosphatase activator activity	molecular_function	1
LinJ35_V3.3920	hypothetical protein	GO:0008033	tRNA processing	biological_process	1
LinJ35_V3.3920	hypothetical protein	GO:0005732	small nucleolar ribonucleoprotein complex	cellular_component	1
LinJ35_V3.3920	hypothetical protein	GO:0005730	nucleolus	cellular_component	1
LinJ35_V3.3920	hypothetical protein	GO:0005850	eukaryotic translation initiation factor 2 complex	cellular_component	1
LinJ35_V3.3920	hypothetical protein	GO:0043626	PCNA complex	cellular_component	1
LinJ35_V3.3920	hypothetical protein	GO:0016763	transferase activity, transferring pentosyl groups	molecular_function	1
LinJ35_V3.3920	hypothetical protein	GO:0004749	ribose phosphate diphosphokinase activity	molecular_function	1
LinJ35_V3.3920	hypothetical protein	GO:0000034	adenine deaminase activity	molecular_function	1
LinJ35_V3.3920	hypothetical protein	GO:0019843	rRNA binding	molecular_function	1
LinJ35_V3.3920	hypothetical protein	GO:0004164	diphthine synthase activity	molecular_function	1
LinJ35_V3.3920	hypothetical protein	GO:0003883	CTP synthase activity	molecular_function	1
LinJ35_V3.3920	hypothetical protein	GO:0003963	RNA-3'-phosphate cyclase activity	molecular_function	1
LinJ35_V3.3980	hypothetical protein	GO:0000178	exosome (RNase complex)	cellular_component	1
LinJ35_V3.3980	hypothetical protein	GO:0005525	GTP binding	molecular_function	1
LinJ35_V3.4540	hypothetical protein	GO:0030163	protein catabolic process	biological_process	1
LinJ35_V3.4540	hypothetical protein	GO:0005839	proteasome core complex	cellular_component	1
LinJ35_V3.4540	hypothetical protein	GO:0004298	threonine-type endopeptidase activity	molecular_function	1
LinJ35_V3.4590	hypothetical protein	GO:0006783	heme biosynthetic process	biological_process	1
LinJ35_V3.4590	hypothetical protein	GO:0016021	integral to membrane	cellular_component	1
LinJ35_V3.4590	hypothetical protein	GO:0008495	protoheme IX farnesyltransferase activity	molecular_function	1
LinJ35_V3.5130	hypothetical protein	GO:0006418	tRNA aminoacylation for protein translation	biological_process	1
LinJ35_V3.5130	hypothetical protein	GO:0005634	nucleus	cellular_component	1
LinJ35_V3.5240	hypothetical protein	GO:0006468	protein phosphorylation	biological_process	1
LinJ36_V3.0390	hypothetical protein	GO:0006644	phospholipid metabolic process	biological_process	1
LinJ36_V3.0390	hypothetical protein	GO:0006621	protein retention in ER lumen	biological_process	1
LinJ36_V3.0390	hypothetical protein	GO:0005838	proteasome regulatory particle	cellular_component	1
LinJ36_V3.0390	hypothetical protein	GO:0046923	ER retention sequence binding	molecular_function	1
LinJ36_V3.0390	hypothetical protein	GO:0004347	glucose-6-phosphate isomerase activity	molecular_function	1
LinJ36_V3.0390	hypothetical protein	GO:0008170	N-methyltransferase activity	molecular_function	1
LinJ36_V3.0730	hypothetical protein	GO:0008152	metabolic process	biological_process	1
LinJ36_V3.0730	hypothetical protein	GO:0016624	oxidoreductase activity, acting on the aldehyde or oxo group of donors, disulfide as acceptor	molecular_function	1
LinJ36_V3.0770	hypothetical protein	GO:0008152	metabolic process	biological_process	1
LinJ36_V3.0770	hypothetical protein	GO:0003824	catalytic activity	molecular_function	1
LinJ36_V3.0940	hypothetical protein	GO:0006783	heme biosynthetic process	biological_process	1
LinJ36_V3.0940	hypothetical protein	GO:0004325	ferrochelatase activity	molecular_function	1
LinJ36_V3.1060	hypothetical protein	GO:0043064	flagellum organization	biological_process	1
LinJ36_V3.1170	hypothetical protein	GO:0008152	metabolic process	biological_process	1
LinJ36_V3.1170	hypothetical protein	GO:0003824	catalytic activity	molecular_function	1
LinJ36_V3.1220	hypothetical protein	GO:0008299	isoprenoid biosynthetic process	biological_process	1
LinJ36_V3.1220	hypothetical protein	GO:0020023	kinetoplast	cellular_component	1
LinJ36_V3.1220	hypothetical protein	GO:0050347	trans-octaprenyltranstransferase activity	molecular_function	1
LinJ36_V3.1220	hypothetical protein	GO:0045290	D-arabinose 1-dehydrogenase [NAD(P)+] activity	molecular_function	1
LinJ36_V3.1220	hypothetical protein	GO:0004185	serine-type carboxypeptidase activity	molecular_function	1
LinJ36_V3.1220	hypothetical protein	GO:0004370	glycerol kinase activity	molecular_function	1
LinJ36_V3.1220	hypothetical protein	GO:0000287	magnesium ion binding	molecular_function	1
LinJ36_V3.1580	hypothetical protein	GO:0006468	protein phosphorylation	biological_process	1
LinJ36_V3.2080	hypothetical protein	GO:0009107	lipoate biosynthetic process	biological_process	1
LinJ36_V3.2080	hypothetical protein	GO:0015934	large ribosomal subunit	cellular_component	1
LinJ36_V3.2080	hypothetical protein	GO:0003963	RNA-3'-phosphate cyclase activity	molecular_function	1
LinJ36_V3.2230	hypothetical protein	GO:0006457	protein folding	biological_process	1
LinJ36_V3.2230	hypothetical protein	GO:0005634	nucleus	cellular_component	1
LinJ36_V3.2300	hypothetical protein	GO:0006433	prolyl-tRNA aminoacylation	biological_process	1
LinJ36_V3.2300	hypothetical protein	GO:0006432	phenylalanyl-tRNA aminoacylation	biological_process	1
LinJ36_V3.2300	hypothetical protein	GO:0016272	prefoldin complex	cellular_component	1
LinJ36_V3.2300	hypothetical protein	GO:0003963	RNA-3'-phosphate cyclase activity	molecular_function	1
LinJ36_V3.2300	hypothetical protein	GO:0000034	adenine deaminase activity	molecular_function	1
LinJ36_V3.2300	hypothetical protein	GO:0019843	rRNA binding	molecular_function	1
LinJ36_V3.2300	hypothetical protein	GO:0004164	diphthine synthase activity	molecular_function	1
LinJ36_V3.2300	hypothetical protein	GO:0016763	transferase activity, transferring pentosyl groups	molecular_function	1
LinJ36_V3.2300	hypothetical protein	GO:0003883	CTP synthase activity	molecular_function	1
LinJ36_V3.2300	hypothetical protein	GO:0004749	ribose phosphate diphosphokinase activity	molecular_function	1
LinJ36_V3.2300	hypothetical protein	GO:0047693	ATP diphosphatase activity	molecular_function	1
LinJ36_V3.2300	hypothetical protein	GO:0003938	IMP dehydrogenase activity	molecular_function	1
LinJ36_V3.3320	hypothetical protein	GO:0006164	purine nucleotide biosynthetic process	biological_process	1
LinJ36_V3.3320	hypothetical protein	GO:0006614	SRP-dependent cotranslational protein targeting to membrane	biological_process	1
LinJ36_V3.3320	hypothetical protein	GO:0006807	nitrogen compound metabolic process	biological_process	1
LinJ36_V3.3320	hypothetical protein	GO:0019571	D-arabinose catabolic process	biological_process	1
LinJ36_V3.3320	hypothetical protein	GO:0006435	threonyl-tRNA aminoacylation	biological_process	1
LinJ36_V3.3320	hypothetical protein	GO:0009264	deoxyribonucleotide catabolic process	biological_process	1
LinJ36_V3.3320	hypothetical protein	GO:0008652	cellular amino acid biosynthetic process	biological_process	1
LinJ36_V3.3320	hypothetical protein	GO:0006241	CTP biosynthetic process	biological_process	1
LinJ36_V3.3320	hypothetical protein	GO:0045252	oxoglutarate dehydrogenase complex	cellular_component	1
LinJ36_V3.3320	hypothetical protein	GO:0008410	CoA-transferase activity	molecular_function	1
LinJ36_V3.3620	hypothetical protein	GO:0008152	metabolic process	biological_process	1
LinJ36_V3.4040	hypothetical protein	GO:0006499	N-terminal protein myristoylation	biological_process	1
LinJ36_V3.4040	hypothetical protein	GO:0000815	ESCRT III complex	cellular_component	1
LinJ36_V3.4040	hypothetical protein	GO:0004221	ubiquitin thiolesterase activity	molecular_function	1
LinJ36_V3.4420	hypothetical protein	GO:0017183	peptidyl-diphthamide biosynthetic process from peptidyl-histidine	biological_process	1
LinJ36_V3.4420	hypothetical protein	GO:0008283	cell proliferation	biological_process	1
LinJ36_V3.4420	hypothetical protein	GO:0005730	nucleolus	cellular_component	1
LinJ36_V3.4420	hypothetical protein	GO:0005732	small nucleolar ribonucleoprotein complex	cellular_component	1
LinJ36_V3.4420	hypothetical protein	GO:0004164	diphthine synthase activity	molecular_function	1
LinJ36_V3.4420	hypothetical protein	GO:0003963	RNA-3'-phosphate cyclase activity	molecular_function	1
LinJ36_V3.4420	hypothetical protein	GO:0019843	rRNA binding	molecular_function	1
LinJ36_V3.4710	hypothetical protein	GO:0006415	translational termination	biological_process	1
LinJ36_V3.4710	hypothetical protein	GO:0005737	cytoplasm	cellular_component	1
LinJ36_V3.4710	hypothetical protein	GO:0016149	translation release factor activity, codon specific	molecular_function	1
LinJ36_V3.4980	hypothetical protein	GO:0006506	GPI anchor biosynthetic process	biological_process	1
LinJ36_V3.4980	hypothetical protein	GO:0016021	integral to membrane	cellular_component	1
LinJ36_V3.4980	hypothetical protein	GO:0017176	phosphatidylinositol N-acetylglucosaminyltransferase activity	molecular_function	1
LinJ36_V3.4980	hypothetical protein	GO:0016757	transferase activity, transferring glycosyl groups	molecular_function	1
LinJ36_V3.5050	hypothetical protein	GO:0006270	DNA-dependent DNA replication initiation	biological_process	1
LinJ36_V3.5050	hypothetical protein	GO:0043626	PCNA complex	cellular_component	1
LinJ36_V3.5050	hypothetical protein	GO:0031982	vesicle	cellular_component	1
LinJ36_V3.5050	hypothetical protein	GO:0003676	nucleic acid binding	molecular_function	1
LinJ36_V3.5110	hypothetical protein	GO:0005515	protein binding	molecular_function	1
LinJ36_V3.5290	hypothetical protein	GO:0006508	proteolysis	biological_process	1
LinJ36_V3.5290	hypothetical protein	GO:0005838	proteasome regulatory particle	cellular_component	1
LinJ36_V3.5290	hypothetical protein	GO:0003676	nucleic acid binding	molecular_function	1
LinJ36_V3.5700	hypothetical protein	GO:0006044	N-acetylglucosamine metabolic process	biological_process	1
LinJ36_V3.5700	hypothetical protein	GO:0019307	mannose biosynthetic process	biological_process	1
LinJ36_V3.5700	hypothetical protein	GO:0006526	arginine biosynthetic process	biological_process	1
LinJ36_V3.5700	hypothetical protein	GO:0006564	L-serine biosynthetic process	biological_process	1
LinJ36_V3.5700	hypothetical protein	GO:0005783	endoplasmic reticulum	cellular_component	1
LinJ36_V3.5700	hypothetical protein	GO:0004370	glycerol kinase activity	molecular_function	1
LinJ36_V3.5700	hypothetical protein	GO:0004342	glucosamine-6-phosphate deaminase activity	molecular_function	1
LinJ36_V3.5700	hypothetical protein	GO:0016769	transferase activity, transferring nitrogenous groups	molecular_function	1
LinJ36_V3.5700	hypothetical protein	GO:0004347	glucose-6-phosphate isomerase activity	molecular_function	1
LinJ36_V3.5700	hypothetical protein	GO:0004174	electron-transferring-flavoprotein dehydrogenase activity	molecular_function	1
LinJ36_V3.5760	hypothetical protein	GO:0006633	fatty acid biosynthetic process	biological_process	1
LinJ36_V3.6000	hypothetical protein	GO:0008283	cell proliferation	biological_process	1
LinJ36_V3.6000	hypothetical protein	GO:0006423	cysteinyl-tRNA aminoacylation	biological_process	1
LinJ36_V3.6000	hypothetical protein	GO:0006435	threonyl-tRNA aminoacylation	biological_process	1
LinJ36_V3.6000	hypothetical protein	GO:0006241	CTP biosynthetic process	biological_process	1
LinJ36_V3.6000	hypothetical protein	GO:0006419	alanyl-tRNA aminoacylation	biological_process	1
LinJ36_V3.6000	hypothetical protein	GO:0005732	small nucleolar ribonucleoprotein complex	cellular_component	1
LinJ36_V3.6000	hypothetical protein	GO:0005850	eukaryotic translation initiation factor 2 complex	cellular_component	1
LinJ36_V3.6000	hypothetical protein	GO:0005730	nucleolus	cellular_component	1
LinJ36_V3.6000	hypothetical protein	GO:0004174	electron-transferring-flavoprotein dehydrogenase activity	molecular_function	1
LinJ36_V3.6000	hypothetical protein	GO:0016763	transferase activity, transferring pentosyl groups	molecular_function	1
LinJ36_V3.6000	hypothetical protein	GO:0019843	rRNA binding	molecular_function	1
LinJ36_V3.6000	hypothetical protein	GO:0003883	CTP synthase activity	molecular_function	1
LinJ36_V3.6000	hypothetical protein	GO:0000034	adenine deaminase activity	molecular_function	1
LinJ36_V3.6020	hypothetical protein	GO:0006014	D-ribose metabolic process	biological_process	1
LinJ36_V3.6020	hypothetical protein	GO:0004747	ribokinase activity	molecular_function	1
LinJ36_V3.6170	hypothetical protein	GO:0006099	tricarboxylic acid cycle	biological_process	1
LinJ36_V3.6170	hypothetical protein	GO:0005829	cytosol	cellular_component	1
LinJ36_V3.6190	hypothetical protein	GO:0009401	phosphoenolpyruvate-dependent sugar phosphotransferase system	biological_process	1
LinJ36_V3.6190	hypothetical protein	GO:0044460	flagellum part	cellular_component	1
LinJ36_V3.6190	hypothetical protein	GO:0004372	glycine hydroxymethyltransferase activity	molecular_function	1
LinJ36_V3.6280	hypothetical protein	GO:0051726	regulation of cell cycle	biological_process	1
LinJ36_V3.6350	hypothetical protein	GO:0006744	ubiquinone biosynthetic process	biological_process	1
LinJ36_V3.6350	hypothetical protein	GO:0005829	cytosol	cellular_component	1
LinJ36_V3.6350	hypothetical protein	GO:0008425	2-polyprenyl-6-methoxy-1,4-benzoquinone methyltransferase activity	molecular_function	1
LinJ36_V3.6350	hypothetical protein	GO:0008784	alanine racemase activity	molecular_function	1
LinJ36_V3.6810	hypothetical protein	GO:0006364	rRNA processing	biological_process	1
LinJ36_V3.6810	hypothetical protein	GO:0005732	small nucleolar ribonucleoprotein complex	cellular_component	1
LinJ36_V3.6810	hypothetical protein	GO:0019843	rRNA binding	molecular_function	1
LinJ36_V3.7200	hypothetical protein	GO:0006430	lysyl-tRNA aminoacylation	biological_process	1
LinJ36_V3.7200	hypothetical protein	GO:0005739	mitochondrion	cellular_component	1
LinJ36_V3.7200	hypothetical protein	GO:0000287	magnesium ion binding	molecular_function	1
LinJ36_V3.7200	hypothetical protein	GO:0004375	glycine dehydrogenase (decarboxylating) activity	molecular_function	1
LinJ36_V3.7200	hypothetical protein	GO:0008198	ferrous iron binding	molecular_function	1
LinJ36_V3.7200	hypothetical protein	GO:0004749	ribose phosphate diphosphokinase activity	molecular_function	1
LinJ36_V3.7360	hypothetical protein	GO:0046168	glycerol-3-phosphate catabolic process	biological_process	1
LinJ36_V3.7360	hypothetical protein	GO:0006431	methionyl-tRNA aminoacylation	biological_process	1
LinJ36_V3.7360	hypothetical protein	GO:0005739	mitochondrion	cellular_component	1
LinJ36_V3.7360	hypothetical protein	GO:0004749	ribose phosphate diphosphokinase activity	molecular_function	1
LmjF03.0060	hypothetical protein	GO:0017183	peptidyl-diphthamide biosynthetic process from peptidyl-histidine	biological_process	1
LmjF03.0060	hypothetical protein	GO:0007131	reciprocal meiotic recombination	biological_process	1
LmjF03.0060	hypothetical protein	GO:0005737	cytoplasm	cellular_component	1
LmjF03.0060	hypothetical protein	GO:0004164	diphthine synthase activity	molecular_function	1
LmjF03.0710	hypothetical protein	GO:0006555	methionine metabolic process	biological_process	1
LmjF03.0710	hypothetical protein	GO:0008652	cellular amino acid biosynthetic process	biological_process	1
LmjF03.0710	hypothetical protein	GO:0005737	cytoplasm	cellular_component	1
LmjF03.0710	hypothetical protein	GO:0004349	glutamate 5-kinase activity	molecular_function	1
LmjF03.0710	hypothetical protein	GO:0004489	methylenetetrahydrofolate reductase (NADPH) activity	molecular_function	1
LmjF03.0710	hypothetical protein	GO:0004412	homoserine dehydrogenase activity	molecular_function	1
LmjF03.0750	hypothetical protein	GO:0005737	cytoplasm	cellular_component	1
LmjF03.0930	hypothetical protein	GO:0019478	D-amino acid catabolic process	biological_process	1
LmjF03.0930	hypothetical protein	GO:0005737	cytoplasm	cellular_component	1
LmjF03.0930	hypothetical protein	GO:0016788	hydrolase activity, acting on ester bonds	molecular_function	1
LmjF05.0470	hypothetical protein	GO:0006413	translational initiation	biological_process	1
LmjF05.0470	hypothetical protein	GO:0005622	intracellular	cellular_component	1
LmjF05.0740	hypothetical protein	GO:0010506	regulation of autophagy	biological_process	1
LmjF05.0740	hypothetical protein	GO:0000815	ESCRT III complex	cellular_component	1
LmjF06.0030	hypothetical protein	GO:0030041	actin filament polymerization	biological_process	1
LmjF06.0030	hypothetical protein	GO:0005622	intracellular	cellular_component	1
LmjF06.0030	hypothetical protein	GO:0005525	GTP binding	molecular_function	1
LmjF06.0130	hypothetical protein	GO:0008611	ether lipid biosynthetic process	biological_process	1
LmjF06.0130	hypothetical protein	GO:0020015	glycosome	cellular_component	1
LmjF06.0910	hypothetical protein	GO:0042256	mature ribosome assembly	biological_process	1
LmjF06.0910	hypothetical protein	GO:0008612	peptidyl-lysine modification to hypusine	biological_process	1
LmjF06.0910	hypothetical protein	GO:0005634	nucleus	cellular_component	1
LmjF06.0910	hypothetical protein	GO:0043022	ribosome binding	molecular_function	1
LmjF07.0030	hypothetical protein	GO:0005737	cytoplasm	cellular_component	1
LmjF07.0470	hypothetical protein	GO:0005634	nucleus	cellular_component	1
LmjF07.1010	hypothetical protein	GO:0042256	mature ribosome assembly	biological_process	1
LmjF07.1010	hypothetical protein	GO:0002101	tRNA wobble cytosine modification	biological_process	1
LmjF07.1010	hypothetical protein	GO:0016272	prefoldin complex	cellular_component	1
LmjF07.1010	hypothetical protein	GO:0043565	sequence-specific DNA binding	molecular_function	1
LmjF07.1010	hypothetical protein	GO:0043022	ribosome binding	molecular_function	1
LmjF08.0230	hypothetical protein	GO:0006744	ubiquinone biosynthetic process	biological_process	1
LmjF08.0230	hypothetical protein	GO:0009107	lipoate biosynthetic process	biological_process	1
LmjF08.0230	hypothetical protein	GO:0005829	cytosol	cellular_component	1
LmjF08.0230	hypothetical protein	GO:0008425	2-polyprenyl-6-methoxy-1,4-benzoquinone methyltransferase activity	molecular_function	1
LmjF08.0230	hypothetical protein	GO:0008784	alanine racemase activity	molecular_function	1
LmjF08.1190	hypothetical protein	GO:0032259	methylation	biological_process	1
LmjF08.1190	hypothetical protein	GO:0005840	ribosome	cellular_component	1
LmjF08.1190	hypothetical protein	GO:0003735	structural constituent of ribosome	molecular_function	1
LmjF09.0005	hypothetical protein	GO:0006351	transcription, DNA-dependent	biological_process	1
LmjF09.0005	hypothetical protein	GO:0005622	intracellular	cellular_component	1
LmjF09.0440	hypothetical protein	GO:0001895	retina homeostasis	biological_process	1
LmjF09.0440	hypothetical protein	GO:0000398	nuclear mRNA splicing, via spliceosome	biological_process	1
LmjF09.0440	hypothetical protein	GO:0034464	BBSome	cellular_component	1
LmjF09.0440	hypothetical protein	GO:0003735	structural constituent of ribosome	molecular_function	1
LmjF09.0840	hypothetical protein	GO:0030163	protein catabolic process	biological_process	1
LmjF09.0840	hypothetical protein	GO:0005839	proteasome core complex	cellular_component	1
LmjF09.0840	hypothetical protein	GO:0004298	threonine-type endopeptidase activity	molecular_function	1
LmjF09.0950	hypothetical protein	GO:0006434	seryl-tRNA aminoacylation	biological_process	1
LmjF09.0950	hypothetical protein	GO:0042256	mature ribosome assembly	biological_process	1
LmjF09.0950	hypothetical protein	GO:0005840	ribosome	cellular_component	1
LmjF09.0950	hypothetical protein	GO:0043022	ribosome binding	molecular_function	1
LmjF10.0110	hypothetical protein	GO:0009186	deoxyribonucleoside diphosphate metabolic process	biological_process	1
LmjF10.0110	hypothetical protein	GO:0030126	COPI vesicle coat	cellular_component	1
LmjF10.0110	hypothetical protein	GO:0005507	copper ion binding	molecular_function	1
LmjF10.0600	hypothetical protein	GO:0006744	ubiquinone biosynthetic process	biological_process	1
LmjF10.0600	hypothetical protein	GO:0004347	glucose-6-phosphate isomerase activity	molecular_function	1
LmjF10.0600	hypothetical protein	GO:0008425	2-polyprenyl-6-methoxy-1,4-benzoquinone methyltransferase activity	molecular_function	1
LmjF10.0780	hypothetical protein	GO:0006414	translational elongation	biological_process	1
LmjF10.0780	hypothetical protein	GO:0005622	intracellular	cellular_component	1
LmjF10.0780	hypothetical protein	GO:0005525	GTP binding	molecular_function	1
LmjF10.1228	hypothetical protein	GO:0009236	cobalamin biosynthetic process	biological_process	1
LmjF10.1228	hypothetical protein	GO:0045252	oxoglutarate dehydrogenase complex	cellular_component	1
LmjF10.1228	hypothetical protein	GO:0004149	dihydrolipoyllysine-residue succinyltransferase activity	molecular_function	1
LmjF10.1228	hypothetical protein	GO:0000034	adenine deaminase activity	molecular_function	1
LmjF11.0070	hypothetical protein	GO:0006508	proteolysis	biological_process	1
LmjF11.0070	hypothetical protein	GO:0005622	intracellular	cellular_component	1
LmjF11.0140	hypothetical protein	GO:0009058	biosynthetic process	biological_process	1
LmjF11.0140	hypothetical protein	GO:0005840	ribosome	cellular_component	1
LmjF11.0140	hypothetical protein	GO:0008168	methyltransferase activity	molecular_function	1
LmjF11.0410	hypothetical protein	GO:0006433	prolyl-tRNA aminoacylation	biological_process	1
LmjF11.0410	hypothetical protein	GO:0006430	lysyl-tRNA aminoacylation	biological_process	1
LmjF11.0410	hypothetical protein	GO:0006432	phenylalanyl-tRNA aminoacylation	biological_process	1
LmjF11.0410	hypothetical protein	GO:0006436	tryptophanyl-tRNA aminoacylation	biological_process	1
LmjF11.0410	hypothetical protein	GO:0005737	cytoplasm	cellular_component	1
LmjF11.0410	hypothetical protein	GO:0003723	RNA binding	molecular_function	1
LmjF11.0690	hypothetical protein	GO:0006468	protein phosphorylation	biological_process	1
LmjF11.0690	hypothetical protein	GO:0005739	mitochondrion	cellular_component	1
LmjF11.0690	hypothetical protein	GO:0016788	hydrolase activity, acting on ester bonds	molecular_function	1
LmjF12.0410	hypothetical protein	GO:0006432	phenylalanyl-tRNA aminoacylation	biological_process	1
LmjF12.0410	hypothetical protein	GO:0005839	proteasome core complex	cellular_component	1
LmjF12.0410	hypothetical protein	GO:0004298	threonine-type endopeptidase activity	molecular_function	1
LmjF12.0680	hypothetical protein	GO:0001895	retina homeostasis	biological_process	1
LmjF12.0680	hypothetical protein	GO:0034464	BBSome	cellular_component	1
LmjF12.1230	hypothetical protein	GO:0006438	valyl-tRNA aminoacylation	biological_process	1
LmjF12.1230	hypothetical protein	GO:0005737	cytoplasm	cellular_component	1
LmjF12.1230	hypothetical protein	GO:0004345	glucose-6-phosphate dehydrogenase activity	molecular_function	1
LmjF12.1230	hypothetical protein	GO:0004347	glucose-6-phosphate isomerase activity	molecular_function	1
LmjF13.1390	hypothetical protein	GO:0006241	CTP biosynthetic process	biological_process	1
LmjF13.1390	hypothetical protein	GO:0019510	S-adenosylhomocysteine catabolic process	biological_process	1
LmjF13.1390	hypothetical protein	GO:0006044	N-acetylglucosamine metabolic process	biological_process	1
LmjF13.1390	hypothetical protein	GO:0006438	valyl-tRNA aminoacylation	biological_process	1
LmjF13.1390	hypothetical protein	GO:0009052	pentose-phosphate shunt, non-oxidative branch	biological_process	1
LmjF13.1390	hypothetical protein	GO:0016469	proton-transporting two-sector ATPase complex	cellular_component	1
LmjF13.1390	hypothetical protein	GO:0004347	glucose-6-phosphate isomerase activity	molecular_function	1
LmjF13.1390	hypothetical protein	GO:0004802	transketolase activity	molecular_function	1
LmjF13.1390	hypothetical protein	GO:0003883	CTP synthase activity	molecular_function	1
LmjF13.1390	hypothetical protein	GO:0004487	methylenetetrahydrofolate dehydrogenase (NAD+) activity	molecular_function	1
LmjF13.1390	hypothetical protein	GO:0004342	glucosamine-6-phosphate deaminase activity	molecular_function	1
LmjF14.0240	hypothetical protein	GO:0006807	nitrogen compound metabolic process	biological_process	1
LmjF14.0240	hypothetical protein	GO:0016810	hydrolase activity, acting on carbon-nitrogen (but not peptide) bonds	molecular_function	1
LmjF14.0410	hypothetical protein	GO:0006096	glycolysis	biological_process	1
LmjF14.0450	hypothetical protein	GO:0030163	protein catabolic process	biological_process	1
LmjF14.0450	hypothetical protein	GO:0005839	proteasome core complex	cellular_component	1
LmjF14.0450	hypothetical protein	GO:0004298	threonine-type endopeptidase activity	molecular_function	1
LmjF14.0950	hypothetical protein	GO:0006438	valyl-tRNA aminoacylation	biological_process	1
LmjF14.0950	hypothetical protein	GO:0015935	small ribosomal subunit	cellular_component	1
LmjF14.0950	hypothetical protein	GO:0003735	structural constituent of ribosome	molecular_function	1
LmjF14.0970	hypothetical protein	GO:0005997	xylulose metabolic process	biological_process	1
LmjF14.0970	hypothetical protein	GO:0004856	xylulokinase activity	molecular_function	1
LmjF14.1040	hypothetical protein	GO:0015992	proton transport	biological_process	1
LmjF14.1040	hypothetical protein	GO:0005783	endoplasmic reticulum	cellular_component	1
LmjF14.1040	hypothetical protein	GO:0016853	isomerase activity	molecular_function	1
LmjF14.1090	hypothetical protein	GO:0019307	mannose biosynthetic process	biological_process	1
LmjF14.1090	hypothetical protein	GO:0000139	Golgi membrane	cellular_component	1
LmjF14.1090	hypothetical protein	GO:0004615	phosphomannomutase activity	molecular_function	1
LmjF14.1090	hypothetical protein	GO:0004584	dolichyl-phosphate-mannose-glycolipid alpha-mannosyltransferase activity	molecular_function	1
LmjF14.1090	hypothetical protein	GO:0008784	alanine racemase activity	molecular_function	1
LmjF14.1090	hypothetical protein	GO:0003975	UDP-N-acetylglucosamine-dolichyl-phosphate N-acetylglucosaminephosphotransferase activity	molecular_function	1
LmjF14.1190	hypothetical protein	GO:0006415	translational termination	biological_process	1
LmjF14.1190	hypothetical protein	GO:0006660	phosphatidylserine catabolic process	biological_process	1
LmjF14.1190	hypothetical protein	GO:0006438	valyl-tRNA aminoacylation	biological_process	1
LmjF14.1190	hypothetical protein	GO:0009236	cobalamin biosynthetic process	biological_process	1
LmjF14.1190	hypothetical protein	GO:0009107	lipoate biosynthetic process	biological_process	1
LmjF14.1190	hypothetical protein	GO:0046168	glycerol-3-phosphate catabolic process	biological_process	1
LmjF14.1190	hypothetical protein	GO:0006241	CTP biosynthetic process	biological_process	1
LmjF14.1190	hypothetical protein	GO:0016051	carbohydrate biosynthetic process	biological_process	1
LmjF14.1190	hypothetical protein	GO:0009435	NAD biosynthetic process	biological_process	1
LmjF14.1190	hypothetical protein	GO:0044249	cellular biosynthetic process	biological_process	1
LmjF14.1190	hypothetical protein	GO:0006014	D-ribose metabolic process	biological_process	1
LmjF14.1190	hypothetical protein	GO:0008652	cellular amino acid biosynthetic process	biological_process	1
LmjF14.1190	hypothetical protein	GO:0044429	mitochondrial part	cellular_component	1
LmjF14.1190	hypothetical protein	GO:0009376	HslUV protease complex	cellular_component	1
LmjF14.1190	hypothetical protein	GO:0005677	chromatin silencing complex	cellular_component	1
LmjF14.1190	hypothetical protein	GO:0004372	glycine hydroxymethyltransferase activity	molecular_function	1
LmjF14.1190	hypothetical protein	GO:0004750	ribulose-phosphate 3-epimerase activity	molecular_function	1
LmjF14.1190	hypothetical protein	GO:0004450	isocitrate dehydrogenase (NADP+) activity	molecular_function	1
LmjF15.0040	hypothetical protein	GO:0008652	cellular amino acid biosynthetic process	biological_process	1
LmjF15.0040	hypothetical protein	GO:0006749	glutathione metabolic process	biological_process	1
LmjF15.0040	hypothetical protein	GO:0017000	antibiotic biosynthetic process	biological_process	1
LmjF15.0040	hypothetical protein	GO:0046168	glycerol-3-phosphate catabolic process	biological_process	1
LmjF15.0040	hypothetical protein	GO:0009152	purine ribonucleotide biosynthetic process	biological_process	1
LmjF15.0040	hypothetical protein	GO:0009107	lipoate biosynthetic process	biological_process	1
LmjF15.0040	hypothetical protein	GO:0046164	alcohol catabolic process	biological_process	1
LmjF15.0040	hypothetical protein	GO:0020015	glycosome	cellular_component	1
LmjF15.0040	hypothetical protein	GO:0050347	trans-octaprenyltranstransferase activity	molecular_function	1
LmjF15.0040	hypothetical protein	GO:0004345	glucose-6-phosphate dehydrogenase activity	molecular_function	1
LmjF15.0040	hypothetical protein	GO:0004018	N6-(1,2-dicarboxyethyl)AMP AMP-lyase (fumarate-forming) activity	molecular_function	1
LmjF15.0040	hypothetical protein	GO:0004412	homoserine dehydrogenase activity	molecular_function	1
LmjF15.0040	hypothetical protein	GO:0047974	guanosine deaminase activity	molecular_function	1
LmjF15.0040	hypothetical protein	GO:0004751	ribose-5-phosphate isomerase activity	molecular_function	1
LmjF15.0040	hypothetical protein	GO:0004108	citrate (Si)-synthase activity	molecular_function	1
LmjF15.0040	hypothetical protein	GO:0004029	aldehyde dehydrogenase (NAD) activity	molecular_function	1
LmjF15.0690	hypothetical protein	GO:0019538	protein metabolic process	biological_process	1
LmjF15.0690	hypothetical protein	GO:0045252	oxoglutarate dehydrogenase complex	cellular_component	1
LmjF15.0690	hypothetical protein	GO:0016671	oxidoreductase activity, acting on a sulfur group of donors, disulfide as acceptor	molecular_function	1
LmjF15.0690	hypothetical protein	GO:0004149	dihydrolipoyllysine-residue succinyltransferase activity	molecular_function	1
LmjF15.0740	hypothetical protein	GO:0006098	pentose-phosphate shunt	biological_process	1
LmjF15.0740	hypothetical protein	GO:0005737	cytoplasm	cellular_component	1
LmjF15.0740	hypothetical protein	GO:0004751	ribose-5-phosphate isomerase activity	molecular_function	1
LmjF15.0960	hypothetical protein	GO:0006810	transport	biological_process	1
LmjF15.0960	hypothetical protein	GO:0016020	membrane	cellular_component	1
LmjF15.0960	hypothetical protein	GO:0005488	binding	molecular_function	1
LmjF15.1250	hypothetical protein	GO:0006807	nitrogen compound metabolic process	biological_process	1
LmjF15.1250	hypothetical protein	GO:0005839	proteasome core complex	cellular_component	1
LmjF15.1250	hypothetical protein	GO:0004298	threonine-type endopeptidase activity	molecular_function	1
LmjF15.1510	hypothetical protein	GO:0006270	DNA-dependent DNA replication initiation	biological_process	1
LmjF15.1510	hypothetical protein	GO:0005663	DNA replication factor C complex	cellular_component	1
LmjF16.0080	hypothetical protein	GO:0006433	prolyl-tRNA aminoacylation	biological_process	1
LmjF16.0080	hypothetical protein	GO:0006432	phenylalanyl-tRNA aminoacylation	biological_process	1
LmjF16.0080	hypothetical protein	GO:0005737	cytoplasm	cellular_component	1
LmjF16.0080	hypothetical protein	GO:0016763	transferase activity, transferring pentosyl groups	molecular_function	1
LmjF16.0080	hypothetical protein	GO:0000034	adenine deaminase activity	molecular_function	1
LmjF16.0080	hypothetical protein	GO:0003883	CTP synthase activity	molecular_function	1
LmjF16.0260	hypothetical protein	GO:0016051	carbohydrate biosynthetic process	biological_process	1
LmjF16.0260	hypothetical protein	GO:0005737	cytoplasm	cellular_component	1
LmjF16.0310	hypothetical protein	GO:0042256	mature ribosome assembly	biological_process	1
LmjF16.0310	hypothetical protein	GO:0008612	peptidyl-lysine modification to hypusine	biological_process	1
LmjF16.0310	hypothetical protein	GO:0005634	nucleus	cellular_component	1
LmjF16.0310	hypothetical protein	GO:0043022	ribosome binding	molecular_function	1
LmjF16.0830	hypothetical protein	GO:0006427	histidyl-tRNA aminoacylation	biological_process	1
LmjF16.0830	hypothetical protein	GO:0006435	threonyl-tRNA aminoacylation	biological_process	1
LmjF16.0830	hypothetical protein	GO:0005737	cytoplasm	cellular_component	1
LmjF16.0830	hypothetical protein	GO:0009001	serine O-acetyltransferase activity	molecular_function	1
LmjF16.0830	hypothetical protein	GO:0004349	glutamate 5-kinase activity	molecular_function	1
LmjF16.0830	hypothetical protein	GO:0051539	4 iron, 4 sulfur cluster binding	molecular_function	1
LmjF16.0830	hypothetical protein	GO:0004807	triose-phosphate isomerase activity	molecular_function	1
LmjF16.1630	hypothetical protein	GO:0006270	DNA-dependent DNA replication initiation	biological_process	1
LmjF16.1630	hypothetical protein	GO:0005634	nucleus	cellular_component	1
LmjF16.1630	hypothetical protein	GO:0016491	oxidoreductase activity	molecular_function	1
LmjF17.0170	hypothetical protein	GO:0032465	regulation of cytokinesis	biological_process	1
LmjF17.0170	hypothetical protein	GO:0016469	proton-transporting two-sector ATPase complex	cellular_component	1
LmjF17.0170	hypothetical protein	GO:0005515	protein binding	molecular_function	1
LmjF17.1250	hypothetical protein	GO:0008033	tRNA processing	biological_process	1
LmjF17.1250	hypothetical protein	GO:0005737	cytoplasm	cellular_component	1
LmjF17.1250	hypothetical protein	GO:0003735	structural constituent of ribosome	molecular_function	1
LmjF18.0110	hypothetical protein	GO:0006508	proteolysis	biological_process	1
LmjF18.0110	hypothetical protein	GO:0005773	vacuole	cellular_component	1
LmjF18.0210	hypothetical protein	GO:0006457	protein folding	biological_process	1
LmjF18.0210	hypothetical protein	GO:0016272	prefoldin complex	cellular_component	1
LmjF18.0210	hypothetical protein	GO:0004379	glycylpeptide N-tetradecanoyltransferase activity	molecular_function	1
LmjF18.0210	hypothetical protein	GO:0043565	sequence-specific DNA binding	molecular_function	1
LmjF18.0210	hypothetical protein	GO:0004615	phosphomannomutase activity	molecular_function	1
LmjF18.0350	hypothetical protein	GO:0001522	pseudouridine synthesis	biological_process	1
LmjF18.0470	hypothetical protein	GO:0015986	ATP synthesis coupled proton transport	biological_process	1
LmjF18.0470	hypothetical protein	GO:0016469	proton-transporting two-sector ATPase complex	cellular_component	1
LmjF18.1540	hypothetical protein	GO:0005737	cytoplasm	cellular_component	1
LmjF18.1610	hypothetical protein	GO:0006241	CTP biosynthetic process	biological_process	1
LmjF18.1610	hypothetical protein	GO:0006435	threonyl-tRNA aminoacylation	biological_process	1
LmjF18.1610	hypothetical protein	GO:0042256	mature ribosome assembly	biological_process	1
LmjF18.1610	hypothetical protein	GO:0008283	cell proliferation	biological_process	1
LmjF18.1610	hypothetical protein	GO:0006423	cysteinyl-tRNA aminoacylation	biological_process	1
LmjF18.1610	hypothetical protein	GO:0017183	peptidyl-diphthamide biosynthetic process from peptidyl-histidine	biological_process	1
LmjF18.1610	hypothetical protein	GO:0006419	alanyl-tRNA aminoacylation	biological_process	1
LmjF18.1610	hypothetical protein	GO:0006429	leucyl-tRNA aminoacylation	biological_process	1
LmjF18.1610	hypothetical protein	GO:0005730	nucleolus	cellular_component	1
LmjF18.1610	hypothetical protein	GO:0000176	nuclear exosome (RNase complex)	cellular_component	1
LmjF18.1610	hypothetical protein	GO:0004164	diphthine synthase activity	molecular_function	1
LmjF18.1610	hypothetical protein	GO:0000034	adenine deaminase activity	molecular_function	1
LmjF18.1610	hypothetical protein	GO:0016763	transferase activity, transferring pentosyl groups	molecular_function	1
LmjF18.1610	hypothetical protein	GO:0016298	lipase activity	molecular_function	1
LmjF18.1610	hypothetical protein	GO:0043022	ribosome binding	molecular_function	1
LmjF18.1610	hypothetical protein	GO:0003963	RNA-3'-phosphate cyclase activity	molecular_function	1
LmjF18.1610	hypothetical protein	GO:0003883	CTP synthase activity	molecular_function	1
LmjF19.0330	hypothetical protein	GO:0001895	retina homeostasis	biological_process	1
LmjF19.0330	hypothetical protein	GO:0034464	BBSome	cellular_component	1
LmjF19.0330	hypothetical protein	GO:0005515	protein binding	molecular_function	1
LmjF19.0730	hypothetical protein	GO:0006120	mitochondrial electron transport, NADH to ubiquinone	biological_process	1
LmjF19.0730	hypothetical protein	GO:0005783	endoplasmic reticulum	cellular_component	1
LmjF19.0730	hypothetical protein	GO:0016810	hydrolase activity, acting on carbon-nitrogen (but not peptide) bonds	molecular_function	1
LmjF19.0730	hypothetical protein	GO:0008137	NADH dehydrogenase (ubiquinone) activity	molecular_function	1
LmjF19.0730	hypothetical protein	GO:0004325	ferrochelatase activity	molecular_function	1
LmjF19.1210	hypothetical protein	GO:0006275	regulation of DNA replication	biological_process	1
LmjF19.1210	hypothetical protein	GO:0006429	leucyl-tRNA aminoacylation	biological_process	1
LmjF19.1210	hypothetical protein	GO:0006426	glycyl-tRNA aminoacylation	biological_process	1
LmjF19.1210	hypothetical protein	GO:0006241	CTP biosynthetic process	biological_process	1
LmjF19.1210	hypothetical protein	GO:0009435	NAD biosynthetic process	biological_process	1
LmjF19.1210	hypothetical protein	GO:0006428	isoleucyl-tRNA aminoacylation	biological_process	1
LmjF19.1210	hypothetical protein	GO:0008283	cell proliferation	biological_process	1
LmjF19.1210	hypothetical protein	GO:0017183	peptidyl-diphthamide biosynthetic process from peptidyl-histidine	biological_process	1
LmjF19.1210	hypothetical protein	GO:0006499	N-terminal protein myristoylation	biological_process	1
LmjF19.1210	hypothetical protein	GO:0043626	PCNA complex	cellular_component	1
LmjF19.1210	hypothetical protein	GO:0005850	eukaryotic translation initiation factor 2 complex	cellular_component	1
LmjF19.1210	hypothetical protein	GO:0000176	nuclear exosome (RNase complex)	cellular_component	1
LmjF19.1210	hypothetical protein	GO:0005956	protein kinase CK2 complex	cellular_component	1
LmjF19.1210	hypothetical protein	GO:0005730	nucleolus	cellular_component	1
LmjF19.1210	hypothetical protein	GO:0004379	glycylpeptide N-tetradecanoyltransferase activity	molecular_function	1
LmjF19.1210	hypothetical protein	GO:0000034	adenine deaminase activity	molecular_function	1
LmjF19.1210	hypothetical protein	GO:0016298	lipase activity	molecular_function	1
LmjF19.1210	hypothetical protein	GO:0003963	RNA-3'-phosphate cyclase activity	molecular_function	1
LmjF19.1210	hypothetical protein	GO:0003883	CTP synthase activity	molecular_function	1
LmjF19.1210	hypothetical protein	GO:0004164	diphthine synthase activity	molecular_function	1
LmjF19.1210	hypothetical protein	GO:0004766	spermidine synthase activity	molecular_function	1
LmjF19.1210	hypothetical protein	GO:0004615	phosphomannomutase activity	molecular_function	1
LmjF19.1280	hypothetical protein	GO:0008152	metabolic process	biological_process	1
LmjF19.1290	hypothetical protein	GO:0008152	metabolic process	biological_process	1
LmjF19.1400	hypothetical protein	GO:0009152	purine ribonucleotide biosynthetic process	biological_process	1
LmjF19.1400	hypothetical protein	GO:0004018	N6-(1,2-dicarboxyethyl)AMP AMP-lyase (fumarate-forming) activity	molecular_function	1
LmjF19.1510	hypothetical protein	GO:0006508	proteolysis	biological_process	1
LmjF19.1550	hypothetical protein	GO:0005634	nucleus	cellular_component	1
LmjF20.0020	hypothetical protein	GO:0015986	ATP synthesis coupled proton transport	biological_process	1
LmjF20.0020	hypothetical protein	GO:0016469	proton-transporting two-sector ATPase complex	cellular_component	1
LmjF20.0420	hypothetical protein	GO:0006423	cysteinyl-tRNA aminoacylation	biological_process	1
LmjF20.0420	hypothetical protein	GO:0006241	CTP biosynthetic process	biological_process	1
LmjF20.0420	hypothetical protein	GO:0044249	cellular biosynthetic process	biological_process	1
LmjF20.0420	hypothetical protein	GO:0042256	mature ribosome assembly	biological_process	1
LmjF20.0420	hypothetical protein	GO:0017183	peptidyl-diphthamide biosynthetic process from peptidyl-histidine	biological_process	1
LmjF20.0420	hypothetical protein	GO:0008283	cell proliferation	biological_process	1
LmjF20.0420	hypothetical protein	GO:0000176	nuclear exosome (RNase complex)	cellular_component	1
LmjF20.0420	hypothetical protein	GO:0005730	nucleolus	cellular_component	1
LmjF20.0420	hypothetical protein	GO:0003883	CTP synthase activity	molecular_function	1
LmjF20.0420	hypothetical protein	GO:0004164	diphthine synthase activity	molecular_function	1
LmjF20.0420	hypothetical protein	GO:0043022	ribosome binding	molecular_function	1
LmjF20.0420	hypothetical protein	GO:0000034	adenine deaminase activity	molecular_function	1
LmjF20.0420	hypothetical protein	GO:0003963	RNA-3'-phosphate cyclase activity	molecular_function	1
LmjF20.0420	hypothetical protein	GO:0016763	transferase activity, transferring pentosyl groups	molecular_function	1
LmjF20.0420	hypothetical protein	GO:0016298	lipase activity	molecular_function	1
LmjF20.0540	hypothetical protein	GO:0015986	ATP synthesis coupled proton transport	biological_process	1
LmjF20.0540	hypothetical protein	GO:0016469	proton-transporting two-sector ATPase complex	cellular_component	1
LmjF20.0880	hypothetical protein	GO:0042256	mature ribosome assembly	biological_process	1
LmjF20.0880	hypothetical protein	GO:0005956	protein kinase CK2 complex	cellular_component	1
LmjF20.0880	hypothetical protein	GO:0043022	ribosome binding	molecular_function	1
LmjF20.1620	hypothetical protein	GO:0006457	protein folding	biological_process	1
LmjF21.0060	hypothetical protein	GO:0015986	ATP synthesis coupled proton transport	biological_process	1
LmjF21.0060	hypothetical protein	GO:0016469	proton-transporting two-sector ATPase complex	cellular_component	1
LmjF21.0380	hypothetical protein	GO:0019307	mannose biosynthetic process	biological_process	1
LmjF21.0380	hypothetical protein	GO:0006351	transcription, DNA-dependent	biological_process	1
LmjF21.0380	hypothetical protein	GO:0006432	phenylalanyl-tRNA aminoacylation	biological_process	1
LmjF21.0380	hypothetical protein	GO:0030126	COPI vesicle coat	cellular_component	1
LmjF21.0380	hypothetical protein	GO:0004615	phosphomannomutase activity	molecular_function	1
LmjF21.0980	hypothetical protein	GO:0043064	flagellum organization	biological_process	1
LmjF21.0980	hypothetical protein	GO:0005840	ribosome	cellular_component	1
LmjF21.0980	hypothetical protein	GO:0005515	protein binding	molecular_function	1
LmjF22.1190	hypothetical protein	GO:0008616	queuosine biosynthetic process	biological_process	1
LmjF22.1190	hypothetical protein	GO:0005622	intracellular	cellular_component	1
LmjF22.1190	hypothetical protein	GO:0004040	amidase activity	molecular_function	1
LmjF22.1250	hypothetical protein	GO:0015986	ATP synthesis coupled proton transport	biological_process	1
LmjF22.1250	hypothetical protein	GO:0016469	proton-transporting two-sector ATPase complex	cellular_component	1
LmjF22.1380	hypothetical protein	GO:0008033	tRNA processing	biological_process	1
LmjF22.1380	hypothetical protein	GO:0005730	nucleolus	cellular_component	1
LmjF22.1380	hypothetical protein	GO:0005850	eukaryotic translation initiation factor 2 complex	cellular_component	1
LmjF22.1380	hypothetical protein	GO:0000176	nuclear exosome (RNase complex)	cellular_component	1
LmjF22.1380	hypothetical protein	GO:0043022	ribosome binding	molecular_function	1
LmjF22.1380	hypothetical protein	GO:0003963	RNA-3'-phosphate cyclase activity	molecular_function	1
LmjF22.1380	hypothetical protein	GO:0016298	lipase activity	molecular_function	1
LmjF22.1380	hypothetical protein	GO:0000034	adenine deaminase activity	molecular_function	1
LmjF22.1380	hypothetical protein	GO:0016763	transferase activity, transferring pentosyl groups	molecular_function	1
LmjF22.1380	hypothetical protein	GO:0003883	CTP synthase activity	molecular_function	1
LmjF22.1380	hypothetical protein	GO:0004164	diphthine synthase activity	molecular_function	1
LmjF23.0140	hypothetical protein	GO:0006725	cellular aromatic compound metabolic process	biological_process	1
LmjF23.0140	hypothetical protein	GO:0016787	hydrolase activity	molecular_function	1
LmjF23.0620	hypothetical protein	GO:0017183	peptidyl-diphthamide biosynthetic process from peptidyl-histidine	biological_process	1
LmjF23.0620	hypothetical protein	GO:0008283	cell proliferation	biological_process	1
LmjF23.0620	hypothetical protein	GO:0006241	CTP biosynthetic process	biological_process	1
LmjF23.0620	hypothetical protein	GO:0005956	protein kinase CK2 complex	cellular_component	1
LmjF23.0620	hypothetical protein	GO:0000176	nuclear exosome (RNase complex)	cellular_component	1
LmjF23.0620	hypothetical protein	GO:0005730	nucleolus	cellular_component	1
LmjF23.0620	hypothetical protein	GO:0003963	RNA-3'-phosphate cyclase activity	molecular_function	1
LmjF23.0620	hypothetical protein	GO:0003883	CTP synthase activity	molecular_function	1
LmjF23.0620	hypothetical protein	GO:0000034	adenine deaminase activity	molecular_function	1
LmjF23.0620	hypothetical protein	GO:0004164	diphthine synthase activity	molecular_function	1
LmjF23.0620	hypothetical protein	GO:0016298	lipase activity	molecular_function	1
LmjF23.0890	hypothetical protein	GO:0016051	carbohydrate biosynthetic process	biological_process	1
LmjF23.0890	hypothetical protein	GO:0006438	valyl-tRNA aminoacylation	biological_process	1
LmjF23.0890	hypothetical protein	GO:0005737	cytoplasm	cellular_component	1
LmjF23.0890	hypothetical protein	GO:0004844	uracil DNA N-glycosylase activity	molecular_function	1
LmjF23.0890	hypothetical protein	GO:0008137	NADH dehydrogenase (ubiquinone) activity	molecular_function	1
LmjF23.0890	hypothetical protein	GO:0004735	pyrroline-5-carboxylate reductase activity	molecular_function	1
LmjF23.1460	hypothetical protein	GO:0019538	protein metabolic process	biological_process	1
LmjF23.1460	hypothetical protein	GO:0020015	glycosome	cellular_component	1
LmjF23.1460	hypothetical protein	GO:0000034	adenine deaminase activity	molecular_function	1
LmjF23.1460	hypothetical protein	GO:0016671	oxidoreductase activity, acting on a sulfur group of donors, disulfide as acceptor	molecular_function	1
LmjF24.1190	hypothetical protein	GO:0006435	threonyl-tRNA aminoacylation	biological_process	1
LmjF24.1190	hypothetical protein	GO:0006434	seryl-tRNA aminoacylation	biological_process	1
LmjF24.1190	hypothetical protein	GO:0015976	carbon utilization	biological_process	1
LmjF24.1190	hypothetical protein	GO:0016051	carbohydrate biosynthetic process	biological_process	1
LmjF24.1190	hypothetical protein	GO:0005737	cytoplasm	cellular_component	1
LmjF24.1190	hypothetical protein	GO:0051539	4 iron, 4 sulfur cluster binding	molecular_function	1
LmjF24.1490	hypothetical protein	GO:0006433	prolyl-tRNA aminoacylation	biological_process	1
LmjF24.1490	hypothetical protein	GO:0006432	phenylalanyl-tRNA aminoacylation	biological_process	1
LmjF24.1490	hypothetical protein	GO:0006436	tryptophanyl-tRNA aminoacylation	biological_process	1
LmjF24.1490	hypothetical protein	GO:0005737	cytoplasm	cellular_component	1
LmjF24.1490	hypothetical protein	GO:0016298	lipase activity	molecular_function	1
LmjF24.1490	hypothetical protein	GO:0043022	ribosome binding	molecular_function	1
LmjF24.1490	hypothetical protein	GO:0000034	adenine deaminase activity	molecular_function	1
LmjF24.1490	hypothetical protein	GO:0004379	glycylpeptide N-tetradecanoyltransferase activity	molecular_function	1
LmjF24.1490	hypothetical protein	GO:0016763	transferase activity, transferring pentosyl groups	molecular_function	1
LmjF24.1490	hypothetical protein	GO:0003963	RNA-3'-phosphate cyclase activity	molecular_function	1
LmjF24.1490	hypothetical protein	GO:0003938	IMP dehydrogenase activity	molecular_function	1
LmjF24.1490	hypothetical protein	GO:0004164	diphthine synthase activity	molecular_function	1
LmjF24.1490	hypothetical protein	GO:0003883	CTP synthase activity	molecular_function	1
LmjF24.1640	hypothetical protein	GO:0006511	ubiquitin-dependent protein catabolic process	biological_process	1
LmjF24.1640	hypothetical protein	GO:0005839	proteasome core complex	cellular_component	1
LmjF24.1640	hypothetical protein	GO:0004298	threonine-type endopeptidase activity	molecular_function	1
LmjF25.0200	hypothetical protein	GO:0032259	methylation	biological_process	1
LmjF25.0300	hypothetical protein	GO:0009435	NAD biosynthetic process	biological_process	1
LmjF25.0300	hypothetical protein	GO:0006526	arginine biosynthetic process	biological_process	1
LmjF25.1060	hypothetical protein	GO:0006508	proteolysis	biological_process	1
LmjF25.1060	hypothetical protein	GO:0005622	intracellular	cellular_component	1
LmjF25.1430	hypothetical protein	GO:0032259	methylation	biological_process	1
LmjF25.1540	hypothetical protein	GO:0006434	seryl-tRNA aminoacylation	biological_process	1
LmjF25.1540	hypothetical protein	GO:0006426	glycyl-tRNA aminoacylation	biological_process	1
LmjF25.1540	hypothetical protein	GO:0006526	arginine biosynthetic process	biological_process	1
LmjF25.1540	hypothetical protein	GO:0005783	endoplasmic reticulum	cellular_component	1
LmjF25.1540	hypothetical protein	GO:0016788	hydrolase activity, acting on ester bonds	molecular_function	1
LmjF25.1540	hypothetical protein	GO:0008479	queuine tRNA-ribosyltransferase activity	molecular_function	1
LmjF25.1850	hypothetical protein	GO:0000398	nuclear mRNA splicing, via spliceosome	biological_process	1
LmjF25.1850	hypothetical protein	GO:0005681	spliceosomal complex	cellular_component	1
LmjF25.1850	hypothetical protein	GO:0008565	protein transporter activity	molecular_function	1
LmjF26.0350	hypothetical protein	GO:0044249	cellular biosynthetic process	biological_process	1
LmjF26.0350	hypothetical protein	GO:0016469	proton-transporting two-sector ATPase complex	cellular_component	1
LmjF26.0350	hypothetical protein	GO:0005524	ATP binding	molecular_function	1
LmjF26.0380	hypothetical protein	GO:0015031	protein transport	biological_process	1
LmjF26.0740	hypothetical protein	GO:0006511	ubiquitin-dependent protein catabolic process	biological_process	1
LmjF26.0740	hypothetical protein	GO:0005622	intracellular	cellular_component	1
LmjF26.0740	hypothetical protein	GO:0004842	ubiquitin-protein ligase activity	molecular_function	1
LmjF26.0750	hypothetical protein	GO:0006414	translational elongation	biological_process	1
LmjF26.0750	hypothetical protein	GO:0005622	intracellular	cellular_component	1
LmjF26.0750	hypothetical protein	GO:0005525	GTP binding	molecular_function	1
LmjF26.0970	hypothetical protein	GO:0006432	phenylalanyl-tRNA aminoacylation	biological_process	1
LmjF26.0970	hypothetical protein	GO:0006433	prolyl-tRNA aminoacylation	biological_process	1
LmjF26.0970	hypothetical protein	GO:0006436	tryptophanyl-tRNA aminoacylation	biological_process	1
LmjF26.0970	hypothetical protein	GO:0005737	cytoplasm	cellular_component	1
LmjF26.0970	hypothetical protein	GO:0003883	CTP synthase activity	molecular_function	1
LmjF26.0970	hypothetical protein	GO:0043022	ribosome binding	molecular_function	1
LmjF26.0970	hypothetical protein	GO:0004164	diphthine synthase activity	molecular_function	1
LmjF26.0970	hypothetical protein	GO:0004766	spermidine synthase activity	molecular_function	1
LmjF26.0970	hypothetical protein	GO:0003963	RNA-3'-phosphate cyclase activity	molecular_function	1
LmjF26.0970	hypothetical protein	GO:0047974	guanosine deaminase activity	molecular_function	1
LmjF26.0970	hypothetical protein	GO:0016298	lipase activity	molecular_function	1
LmjF26.0970	hypothetical protein	GO:0000034	adenine deaminase activity	molecular_function	1
LmjF26.0970	hypothetical protein	GO:0003938	IMP dehydrogenase activity	molecular_function	1
LmjF26.0970	hypothetical protein	GO:0016763	transferase activity, transferring pentosyl groups	molecular_function	1
LmjF26.0970	hypothetical protein	GO:0004349	glutamate 5-kinase activity	molecular_function	1
LmjF26.1250	hypothetical protein	GO:0006433	prolyl-tRNA aminoacylation	biological_process	1
LmjF26.1250	hypothetical protein	GO:0000176	nuclear exosome (RNase complex)	cellular_component	1
LmjF26.1250	hypothetical protein	GO:0005850	eukaryotic translation initiation factor 2 complex	cellular_component	1
LmjF26.1250	hypothetical protein	GO:0005730	nucleolus	cellular_component	1
LmjF26.1250	hypothetical protein	GO:0005956	protein kinase CK2 complex	cellular_component	1
LmjF26.1250	hypothetical protein	GO:0016298	lipase activity	molecular_function	1
LmjF26.1250	hypothetical protein	GO:0003963	RNA-3'-phosphate cyclase activity	molecular_function	1
LmjF26.1250	hypothetical protein	GO:0003883	CTP synthase activity	molecular_function	1
LmjF26.1250	hypothetical protein	GO:0043022	ribosome binding	molecular_function	1
LmjF26.1250	hypothetical protein	GO:0004164	diphthine synthase activity	molecular_function	1
LmjF26.1250	hypothetical protein	GO:0000034	adenine deaminase activity	molecular_function	1
LmjF26.1250	hypothetical protein	GO:0016763	transferase activity, transferring pentosyl groups	molecular_function	1
LmjF26.1910	hypothetical protein	GO:0006412	translation	biological_process	1
LmjF26.1910	hypothetical protein	GO:0005737	cytoplasm	cellular_component	1
LmjF26.1910	hypothetical protein	GO:0003735	structural constituent of ribosome	molecular_function	1
LmjF26.2380	hypothetical protein	GO:0006032	chitin catabolic process	biological_process	1
LmjF26.2380	hypothetical protein	GO:0004568	chitinase activity	molecular_function	1
LmjF27.0210	hypothetical protein	GO:0006044	N-acetylglucosamine metabolic process	biological_process	1
LmjF27.0210	hypothetical protein	GO:0005622	intracellular	cellular_component	1
LmjF27.0210	hypothetical protein	GO:0004342	glucosamine-6-phosphate deaminase activity	molecular_function	1
LmjF27.0920	hypothetical protein	GO:0006633	fatty acid biosynthetic process	biological_process	1
LmjF27.1250	hypothetical protein	GO:0006428	isoleucyl-tRNA aminoacylation	biological_process	1
LmjF27.1250	hypothetical protein	GO:0006275	regulation of DNA replication	biological_process	1
LmjF27.1250	hypothetical protein	GO:0005850	eukaryotic translation initiation factor 2 complex	cellular_component	1
LmjF27.1250	hypothetical protein	GO:0043626	PCNA complex	cellular_component	1
LmjF27.1250	hypothetical protein	GO:0051082	unfolded protein binding	molecular_function	1
LmjF27.1320	hypothetical protein	GO:0008283	cell proliferation	biological_process	1
LmjF27.1320	hypothetical protein	GO:0005730	nucleolus	cellular_component	1
LmjF27.1320	hypothetical protein	GO:0003723	RNA binding	molecular_function	1
LmjF27.1660	hypothetical protein	GO:0007034	vacuolar transport	biological_process	1
LmjF27.1660	hypothetical protein	GO:0030904	retromer complex	cellular_component	1
LmjF27.1660	hypothetical protein	GO:0019211	phosphatase activator activity	molecular_function	1
LmjF27.2000	hypothetical protein	GO:0006810	transport	biological_process	1
LmjF27.2000	hypothetical protein	GO:0005743	mitochondrial inner membrane	cellular_component	1
LmjF27.2000	hypothetical protein	GO:0005488	binding	molecular_function	1
LmjF27.2200	hypothetical protein	GO:0006457	protein folding	biological_process	1
LmjF27.2200	hypothetical protein	GO:0016272	prefoldin complex	cellular_component	1
LmjF27.2200	hypothetical protein	GO:0051082	unfolded protein binding	molecular_function	1
LmjF27.2305	hypothetical protein	GO:0009052	pentose-phosphate shunt, non-oxidative branch	biological_process	1
LmjF27.2305	hypothetical protein	GO:0004802	transketolase activity	molecular_function	1
LmjF28.0340	hypothetical protein	GO:0006396	RNA processing	biological_process	1
LmjF28.0340	hypothetical protein	GO:0003723	RNA binding	molecular_function	1
LmjF28.0380	hypothetical protein	GO:0006434	seryl-tRNA aminoacylation	biological_process	1
LmjF28.0380	hypothetical protein	GO:0006438	valyl-tRNA aminoacylation	biological_process	1
LmjF28.0380	hypothetical protein	GO:0045761	regulation of adenylate cyclase activity	biological_process	1
LmjF28.0380	hypothetical protein	GO:0005677	chromatin silencing complex	cellular_component	1
LmjF28.0380	hypothetical protein	GO:0008179	adenylate cyclase binding	molecular_function	1
LmjF28.0380	hypothetical protein	GO:0004040	amidase activity	molecular_function	1
LmjF28.0380	hypothetical protein	GO:0004487	methylenetetrahydrofolate dehydrogenase (NAD+) activity	molecular_function	1
LmjF28.0510	hypothetical protein	GO:0005524	ATP binding	molecular_function	1
LmjF28.0680	hypothetical protein	GO:0009107	lipoate biosynthetic process	biological_process	1
LmjF28.1110	hypothetical protein	GO:0015986	ATP synthesis coupled proton transport	biological_process	1
LmjF28.1110	hypothetical protein	GO:0016469	proton-transporting two-sector ATPase complex	cellular_component	1
LmjF28.1340	hypothetical protein	GO:0016051	carbohydrate biosynthetic process	biological_process	1
LmjF28.1340	hypothetical protein	GO:0005737	cytoplasm	cellular_component	1
LmjF28.1880	hypothetical protein	GO:0006433	prolyl-tRNA aminoacylation	biological_process	1
LmjF28.1880	hypothetical protein	GO:0005971	ribonucleoside-diphosphate reductase complex	cellular_component	1
LmjF28.1880	hypothetical protein	GO:0005956	protein kinase CK2 complex	cellular_component	1
LmjF28.1880	hypothetical protein	GO:0000176	nuclear exosome (RNase complex)	cellular_component	1
LmjF28.1880	hypothetical protein	GO:0005730	nucleolus	cellular_component	1
LmjF28.1880	hypothetical protein	GO:0019904	protein domain specific binding	molecular_function	1
LmjF28.2040	hypothetical protein	GO:0005634	nucleus	cellular_component	1
LmjF28.2070	hypothetical protein	GO:0006555	methionine metabolic process	biological_process	1
LmjF28.2070	hypothetical protein	GO:0006241	CTP biosynthetic process	biological_process	1
LmjF28.2070	hypothetical protein	GO:0006434	seryl-tRNA aminoacylation	biological_process	1
LmjF28.2070	hypothetical protein	GO:0009264	deoxyribonucleotide catabolic process	biological_process	1
LmjF28.2070	hypothetical protein	GO:0008283	cell proliferation	biological_process	1
LmjF28.2070	hypothetical protein	GO:0044249	cellular biosynthetic process	biological_process	1
LmjF28.2070	hypothetical protein	GO:0006415	translational termination	biological_process	1
LmjF28.2070	hypothetical protein	GO:0006438	valyl-tRNA aminoacylation	biological_process	1
LmjF28.2070	hypothetical protein	GO:0008652	cellular amino acid biosynthetic process	biological_process	1
LmjF28.2070	hypothetical protein	GO:0005730	nucleolus	cellular_component	1
LmjF28.2070	hypothetical protein	GO:0000176	nuclear exosome (RNase complex)	cellular_component	1
LmjF28.2070	hypothetical protein	GO:0005850	eukaryotic translation initiation factor 2 complex	cellular_component	1
LmjF28.2070	hypothetical protein	GO:0004372	glycine hydroxymethyltransferase activity	molecular_function	1
LmjF28.2200	hypothetical protein	GO:0006486	protein glycosylation	biological_process	1
LmjF28.2200	hypothetical protein	GO:0016020	membrane	cellular_component	1
LmjF28.2200	hypothetical protein	GO:0004576	oligosaccharyl transferase activity	molecular_function	1
LmjF28.2400	hypothetical protein	GO:0008033	tRNA processing	biological_process	1
LmjF28.2400	hypothetical protein	GO:0005730	nucleolus	cellular_component	1
LmjF28.2400	hypothetical protein	GO:0000176	nuclear exosome (RNase complex)	cellular_component	1
LmjF28.2400	hypothetical protein	GO:0005850	eukaryotic translation initiation factor 2 complex	cellular_component	1
LmjF28.2400	hypothetical protein	GO:0005773	vacuole	cellular_component	1
LmjF28.2400	hypothetical protein	GO:0016763	transferase activity, transferring pentosyl groups	molecular_function	1
LmjF28.2400	hypothetical protein	GO:0000034	adenine deaminase activity	molecular_function	1
LmjF28.2400	hypothetical protein	GO:0004139	deoxyribose-phosphate aldolase activity	molecular_function	1
LmjF28.2400	hypothetical protein	GO:0016298	lipase activity	molecular_function	1
LmjF28.2400	hypothetical protein	GO:0003963	RNA-3'-phosphate cyclase activity	molecular_function	1
LmjF28.2400	hypothetical protein	GO:0004349	glutamate 5-kinase activity	molecular_function	1
LmjF28.2400	hypothetical protein	GO:0043022	ribosome binding	molecular_function	1
LmjF28.2400	hypothetical protein	GO:0004766	spermidine synthase activity	molecular_function	1
LmjF28.2400	hypothetical protein	GO:0003883	CTP synthase activity	molecular_function	1
LmjF28.2400	hypothetical protein	GO:0004519	endonuclease activity	molecular_function	1
LmjF28.2400	hypothetical protein	GO:0004802	transketolase activity	molecular_function	1
LmjF29.0110	hypothetical protein	GO:0006508	proteolysis	biological_process	1
LmjF29.0110	hypothetical protein	GO:0005622	intracellular	cellular_component	1
LmjF29.0320	hypothetical protein	GO:0006422	aspartyl-tRNA aminoacylation	biological_process	1
LmjF29.0320	hypothetical protein	GO:0030126	COPI vesicle coat	cellular_component	1
LmjF29.0320	hypothetical protein	GO:0030131	clathrin adaptor complex	cellular_component	1
LmjF29.0320	hypothetical protein	GO:0019904	protein domain specific binding	molecular_function	1
LmjF29.0440	hypothetical protein	GO:0016787	hydrolase activity	molecular_function	1
LmjF29.0640	hypothetical protein	GO:0006432	phenylalanyl-tRNA aminoacylation	biological_process	1
LmjF29.0640	hypothetical protein	GO:0016469	proton-transporting two-sector ATPase complex	cellular_component	1
LmjF29.0640	hypothetical protein	GO:0004659	prenyltransferase activity	molecular_function	1
LmjF29.0720	hypothetical protein	GO:0006120	mitochondrial electron transport, NADH to ubiquinone	biological_process	1
LmjF29.0720	hypothetical protein	GO:0006535	cysteine biosynthetic process from serine	biological_process	1
LmjF29.0720	hypothetical protein	GO:0009376	HslUV protease complex	cellular_component	1
LmjF29.0720	hypothetical protein	GO:0004750	ribulose-phosphate 3-epimerase activity	molecular_function	1
LmjF29.0890	hypothetical protein	GO:0005458	GDP-mannose transmembrane transporter activity	molecular_function	1
LmjF29.0940	hypothetical protein	GO:0006434	seryl-tRNA aminoacylation	biological_process	1
LmjF29.0940	hypothetical protein	GO:0005737	cytoplasm	cellular_component	1
LmjF29.0940	hypothetical protein	GO:0008168	methyltransferase activity	molecular_function	1
LmjF29.1010	hypothetical protein	GO:0006120	mitochondrial electron transport, NADH to ubiquinone	biological_process	1
LmjF29.1010	hypothetical protein	GO:0020015	glycosome	cellular_component	1
LmjF29.1010	hypothetical protein	GO:0008137	NADH dehydrogenase (ubiquinone) activity	molecular_function	1
LmjF29.1010	hypothetical protein	GO:0008784	alanine racemase activity	molecular_function	1
LmjF29.1010	hypothetical protein	GO:0004807	triose-phosphate isomerase activity	molecular_function	1
LmjF29.1010	hypothetical protein	GO:0004489	methylenetetrahydrofolate reductase (NADPH) activity	molecular_function	1
LmjF29.1240	hypothetical protein	GO:0006414	translational elongation	biological_process	1
LmjF29.1240	hypothetical protein	GO:0005622	intracellular	cellular_component	1
LmjF29.1240	hypothetical protein	GO:0005525	GTP binding	molecular_function	1
LmjF29.2760	hypothetical protein	GO:0032259	methylation	biological_process	1
LmjF29.2760	hypothetical protein	GO:0005840	ribosome	cellular_component	1
LmjF29.2760	hypothetical protein	GO:0003735	structural constituent of ribosome	molecular_function	1
LmjF30.0010	hypothetical protein	GO:0006561	proline biosynthetic process	biological_process	1
LmjF30.0010	hypothetical protein	GO:0005737	cytoplasm	cellular_component	1
LmjF30.0010	hypothetical protein	GO:0004349	glutamate 5-kinase activity	molecular_function	1
LmjF30.0590	hypothetical protein	GO:0001895	retina homeostasis	biological_process	1
LmjF30.0590	hypothetical protein	GO:0034464	BBSome	cellular_component	1
LmjF30.0810	hypothetical protein	GO:0006432	phenylalanyl-tRNA aminoacylation	biological_process	1
LmjF30.0810	hypothetical protein	GO:0005773	vacuole	cellular_component	1
LmjF30.0810	hypothetical protein	GO:0004164	diphthine synthase activity	molecular_function	1
LmjF30.0950	hypothetical protein	GO:0016575	histone deacetylation	biological_process	1
LmjF30.0950	hypothetical protein	GO:0043626	PCNA complex	cellular_component	1
LmjF30.0950	hypothetical protein	GO:0004407	histone deacetylase activity	molecular_function	1
LmjF30.1060	hypothetical protein	GO:0015992	proton transport	biological_process	1
LmjF30.1060	hypothetical protein	GO:0016021	integral to membrane	cellular_component	1
LmjF30.1060	hypothetical protein	GO:0004766	spermidine synthase activity	molecular_function	1
LmjF30.1070	hypothetical protein	GO:0008152	metabolic process	biological_process	1
LmjF30.1070	hypothetical protein	GO:0003824	catalytic activity	molecular_function	1
LmjF30.1770	hypothetical protein	GO:0043064	flagellum organization	biological_process	1
LmjF30.1770	hypothetical protein	GO:0005840	ribosome	cellular_component	1
LmjF30.1770	hypothetical protein	GO:0003735	structural constituent of ribosome	molecular_function	1
LmjF30.2420	hypothetical protein	GO:0000166	nucleotide binding	molecular_function	1
LmjF30.2990	hypothetical protein	GO:0009186	deoxyribonucleoside diphosphate metabolic process	biological_process	1
LmjF30.2990	hypothetical protein	GO:0005971	ribonucleoside-diphosphate reductase complex	cellular_component	1
LmjF30.3010	hypothetical protein	GO:0006428	isoleucyl-tRNA aminoacylation	biological_process	1
LmjF30.3010	hypothetical protein	GO:0006419	alanyl-tRNA aminoacylation	biological_process	1
LmjF30.3010	hypothetical protein	GO:0009152	purine ribonucleotide biosynthetic process	biological_process	1
LmjF30.3010	hypothetical protein	GO:0001895	retina homeostasis	biological_process	1
LmjF30.3010	hypothetical protein	GO:0030071	regulation of mitotic metaphase/anaphase transition	biological_process	1
LmjF30.3010	hypothetical protein	GO:0006783	heme biosynthetic process	biological_process	1
LmjF30.3010	hypothetical protein	GO:0016051	carbohydrate biosynthetic process	biological_process	1
LmjF30.3010	hypothetical protein	GO:0005622	intracellular	cellular_component	1
LmjF30.3010	hypothetical protein	GO:0005525	GTP binding	molecular_function	1
LmjF30.3310	hypothetical protein	GO:0006419	alanyl-tRNA aminoacylation	biological_process	1
LmjF30.3310	hypothetical protein	GO:0005737	cytoplasm	cellular_component	1
LmjF30.3310	hypothetical protein	GO:0004345	glucose-6-phosphate dehydrogenase activity	molecular_function	1
LmjF31.0200	hypothetical protein	GO:0031119	tRNA pseudouridine synthesis	biological_process	1
LmjF31.0200	hypothetical protein	GO:0042254	ribosome biogenesis	biological_process	1
LmjF31.0200	hypothetical protein	GO:0005634	nucleus	cellular_component	1
LmjF31.0200	hypothetical protein	GO:0003723	RNA binding	molecular_function	1
LmjF31.0240	hypothetical protein	GO:0006260	DNA replication	biological_process	1
LmjF31.0240	hypothetical protein	GO:0005971	ribonucleoside-diphosphate reductase complex	cellular_component	1
LmjF31.1110	hypothetical protein	GO:0019307	mannose biosynthetic process	biological_process	1
LmjF31.1110	hypothetical protein	GO:0005794	Golgi apparatus	cellular_component	1
LmjF31.1110	hypothetical protein	GO:0005458	GDP-mannose transmembrane transporter activity	molecular_function	1
LmjF31.1110	hypothetical protein	GO:0004615	phosphomannomutase activity	molecular_function	1
LmjF31.1620	hypothetical protein	GO:0006428	isoleucyl-tRNA aminoacylation	biological_process	1
LmjF31.1620	hypothetical protein	GO:0005737	cytoplasm	cellular_component	1
LmjF31.1620	hypothetical protein	GO:0008483	transaminase activity	molecular_function	1
LmjF31.2050	hypothetical protein	GO:0006338	chromatin remodeling	biological_process	1
LmjF31.2050	hypothetical protein	GO:0020023	kinetoplast	cellular_component	1
LmjF31.2050	hypothetical protein	GO:0004725	protein tyrosine phosphatase activity	molecular_function	1
LmjF31.2740	hypothetical protein	GO:0006467	protein thiol-disulfide exchange	biological_process	1
LmjF31.2740	hypothetical protein	GO:0006644	phospholipid metabolic process	biological_process	1
LmjF31.2740	hypothetical protein	GO:0030126	COPI vesicle coat	cellular_component	1
LmjF31.2740	hypothetical protein	GO:0008170	N-methyltransferase activity	molecular_function	1
LmjF31.3050	hypothetical protein	GO:0006424	glutamyl-tRNA aminoacylation	biological_process	1
LmjF31.3050	hypothetical protein	GO:0009081	branched chain family amino acid metabolic process	biological_process	1
LmjF31.3050	hypothetical protein	GO:0016051	carbohydrate biosynthetic process	biological_process	1
[truncated: 262 more rows]
